# Supplementary material for: Expressions of the satellite repeat HSAT5 and transposable elements are implicated in disease progression and survival in glioma
Source: Turk J Biol. 2024 Jul 1;48(4):242–56. doi: 10.55730/1300-0152.2700 (PMC11407350; doi:10.55730/1300-0152.2700)
Supplement: Supplementary file 1 [file Supplementary_File_1.xlsx]

## Sheet: Table S1
LGG samples	HGG samples
SRR16105374	SRR16105368
SRR16105376	SRR16105372
SRR16105377	SRR16105373
SRR16105378	SRR16105375
SRR16105379	SRR16105380
SRR16105381	SRR16105383
SRR16105389	SRR16105384
SRR16105391	SRR16105390
SRR16105392	SRR16105449
SRR16105393	SRR16105450
SRR16105394	SRR16105451
SRR16105395	SRR16105455
SRR16105396	SRR16105458
SRR16105413	SRR16105459
SRR16105424	SRR16105460
SRR16105434	SRR16105461
SRR16105435	SRR16105462
SRR16105437	SRR16105464
SRR16105441	SRR16105465
SRR16105443	SRR16105466
SRR16105447	SRR16105467
SRR16105454	SRR16105469
SRR16105463	SRR16105470
SRR16105471	SRR16105474
SRR16105482	SRR16105476
SRR16105487	SRR16105478
SRR16105512	SRR16105479
SRR16105526	SRR16105497
SRR16105530	SRR16105501
SRR16105534	SRR16105503
SRR16105536	SRR16105529
SRR16105543	SRR16105533
	SRR16105539
	SRR16105540
