# Supplementary material for: Expressions of the satellite repeat HSAT5 and transposable elements are implicated in disease progression and survival in glioma
Source: Turk J Biol. 2024 Jul 1;48(4):242–56. doi: 10.55730/1300-0152.2700 (PMC11407350; doi:10.55730/1300-0152.2700)
Supplement: Supplementary file 3 [file Supplementary_File_3.xlsx]

## Sheet: Table S2
gene_id	gene_name	logFC	PValue	FDR		Genes
ENSG00000256045.3	MTRNR2L10	2.7672	7.36531e-11	5.92147e-09
ENSG00000256618.2	MTRNR2L1	2.21397	2.03135e-15	3.61624e-13
ENSG00000270672.1	MTRNR2L6	1.89907	1.50975e-11	1.39361e-09
ENSG00000255823.5	MTRNR2L8	1.87704	5.53627e-16	1.11275e-13
ENSG00000243449.6	C4orf48	1.84541	9.87276e-13	1.14446e-10
ENSG00000012223.13	LTF	1.8189	0.000612172	0.00516317
ENSG00000170290.4	SLN	1.81246	0.00187974	0.012178
ENSG00000167244.21	IGF2	1.79689	0.00141678	0.0098853
ENSG00000170893.4	TRH	1.78356	1.15707e-06	3.60021e-05
ENSG00000148357.16	HMCN2	1.6201	0.000402638	0.00377964
ENSG00000196126.11	HLA-DRB1	1.60032	1.57042e-08	8.28408e-07
ENSG00000124491.16	F13A1	1.57061	7.23129e-06	0.000162658
ENSG00000198502.6	HLA-DRB5	1.54431	1.56865e-06	4.64315e-05
ENSG00000275395.6	FCGBP	1.53081	5.3171e-06	0.000126933
ENSG00000134817.10	APLNR	1.51365	8.3968e-06	0.000182612
ENSG00000130748.7	TMEM160	1.51038	6.234e-09	3.53114e-07
ENSG00000013588.9	GPRC5A	1.46569	0.00202753	0.0129172
ENSG00000274618.2	H4C6	1.41473	0.000701986	0.00575324
ENSG00000178531.6	CTXN1	1.40524	6.19862e-07	2.18827e-05
ENSG00000269028.3	MTRNR2L12	1.39776	9.40295e-11	7.39273e-09
ENSG00000163220.11	S100A9	1.38899	0.0046147	0.0239633
ENSG00000173372.17	C1QA	1.31207	4.94011e-07	1.77923e-05
ENSG00000162747.12	FCGR3B	1.29738	3.35018e-07	1.28062e-05
ENSG00000204252.14	HLA-DOA	1.28851	2.20043e-06	6.09348e-05
ENSG00000188375.5	H3-5	1.28751	2.77018e-17	7.2165e-15
ENSG00000132965.9	ALOX5AP	1.28221	6.49915e-06	0.000149564
ENSG00000171159.5	C9orf16	1.24739	1.99587e-08	1.02352e-06
ENSG00000204287.14	HLA-DRA	1.24479	2.60861e-06	7.02099e-05
ENSG00000175602.4	CCDC85B	1.23699	1.14094e-09	7.38587e-08
ENSG00000124145.6	SDC4	1.2368	3.05911e-05	0.000514802
ENSG00000196834.12	POTEI	1.22746	6.66105e-12	6.4849e-10
ENSG00000164694.17	FNDC1	1.22181	0.00830585	0.0376239
ENSG00000064886.14	CHI3L2	1.22005	0.00563173	0.0278879
ENSG00000100300.18	TSPO	1.21386	3.61764e-06	9.28477e-05
ENSG00000004776.13	HSPB6	1.20841	5.75296e-06	0.000135265
ENSG00000108846.16	ABCC3	1.2082	0.00118191	0.00861557
ENSG00000241360.2	PDXP	1.19876	6.13612e-06	0.000142659
ENSG00000184897.6	H1-10	1.18639	1.13797e-13	1.51666e-11
ENSG00000196735.13	HLA-DQA1	1.14768	3.80679e-05	0.000608184
ENSG00000176956.12	LY6H	1.14713	0.00270272	0.0159526
ENSG00000090382.7	LYZ	1.14361	0.0025475	0.0153139
ENSG00000166428.14	PLD4	1.13523	5.78165e-05	0.000835081
ENSG00000196976.7	LAGE3	1.11822	1.38531e-11	1.2835e-09
ENSG00000106565.18	TMEM176B	1.11703	4.82166e-06	0.000117699
ENSG00000179862.7	CITED4	1.11467	0.000231164	0.00246314
ENSG00000164530.15	PI16	1.11237	0.00100913	0.00760693
ENSG00000203747.11	FCGR3A	1.09946	2.28158e-06	6.27636e-05
ENSG00000245848.3	CEBPA	1.09703	0.000394998	0.00372617
ENSG00000136830.12	NIBAN2	1.09031	4.08425e-10	2.88362e-08
ENSG00000128228.5	SDF2L1	1.07924	0.000212852	0.00230849
ENSG00000286190.1	AC055839.2	1.07702	6.2463e-10	4.25346e-08
ENSG00000204632.11	HLA-G	1.07459	1.33263e-05	0.00026507
ENSG00000254415.3	SIGLEC14	1.06911	0.00133799	0.00945471
ENSG00000175489.10	LRRC25	1.06605	0.000407566	0.00381297
ENSG00000152049.6	KCNE4	1.06448	5.15729e-05	0.00076509
ENSG00000197982.14	C1orf122	1.05403	1.67274e-10	1.25571e-08
ENSG00000177363.5	LRRN4CL	1.04534	0.00181591	0.011885
ENSG00000101439.9	CST3	1.04339	1.25446e-06	3.85987e-05
ENSG00000163191.6	S100A11	1.03958	0.000235908	0.00250502
ENSG00000139725.8	RHOF	1.03823	1.09107e-07	4.72095e-06
ENSG00000162511.8	LAPTM5	1.03551	3.81091e-08	1.84426e-06
ENSG00000184113.9	CLDN5	1.03164	7.07221e-06	0.000159512
ENSG00000019582.15	CD74	1.02928	9.60178e-06	0.000203631
ENSG00000130303.13	BST2	1.02911	1.8434e-07	7.53163e-06
ENSG00000171388.12	APLN	1.02575	6.2706e-07	2.20737e-05
ENSG00000161677.12	JOSD2	1.02458	4.87416e-07	1.76825e-05
ENSG00000129355.7	CDKN2D	1.02263	0.000392921	0.00371078
ENSG00000105974.12	CAV1	1.01963	0.000949852	0.00729358
ENSG00000116661.11	FBXO2	1.01314	0.00186239	0.0121034
ENSG00000101916.12	TLR8	1.01269	0.000371419	0.00356017
ENSG00000129911.9	KLF16	1.00535	3.26596e-05	0.000539414
ENSG00000198888.2	MT-ND1	1.00483	5.4742e-06	0.000129566
ENSG00000184986.11	TMEM121	1.00171	1.9725e-05	0.000362809
ENSG00000183160.9	TMEM119	0.99662	9.89261e-05	0.00126828
ENSG00000185201.16	IFITM2	0.995568	0.000194595	0.00215073
ENSG00000136378.15	ADAMTS7	0.993631	0.00459448	0.0238926
ENSG00000223865.11	HLA-DPB1	0.988923	3.49991e-05	0.000567154
ENSG00000272325.2	NUDT3	0.987285	1.72779e-09	1.08742e-07
ENSG00000244509.4	APOBEC3C	0.98679	1.40765e-06	4.22175e-05
ENSG00000179344.16	HLA-DQB1	0.982841	0.000293429	0.00296438
ENSG00000167996.16	FTH1	0.972524	6.15729e-06	0.000143018
ENSG00000139410.15	SDSL	0.970793	0.000103161	0.00131445
ENSG00000157303.11	SUSD3	0.958672	0.00338854	0.01893
ENSG00000136783.10	NIPSNAP3A	0.956957	4.14771e-07	1.53601e-05
ENSG00000197696.10	NMB	0.954004	3.5417e-05	0.000572436
ENSG00000105639.19	JAK3	0.950654	0.00067787	0.00558498
ENSG00000156869.14	FRRS1	0.949847	9.54265e-05	0.00123101
ENSG00000135916.16	ITM2C	0.948023	9.0088e-07	2.93883e-05
ENSG00000160932.11	LY6E	0.946154	1.18023e-05	0.000241501
ENSG00000197921.6	HES5	0.94494	0.000170075	0.00193515
ENSG00000152082.15	MZT2B	0.944072	3.44144e-11	2.94746e-09
ENSG00000231389.7	HLA-DPA1	0.942905	3.21208e-05	0.000532987
ENSG00000121039.10	RDH10	0.925556	0.00261328	0.0155901
ENSG00000171858.18	RPS21	0.923965	2.04629e-09	1.26865e-07
ENSG00000234745.11	HLA-B	0.920709	2.32852e-08	1.17477e-06
ENSG00000119632.4	IFI27L2	0.920232	6.81157e-06	0.000154895
ENSG00000172247.4	C1QTNF4	0.919754	8.69384e-05	0.00115009
ENSG00000244734.4	HBB	0.917499	0.00400331	0.0215124
ENSG00000149418.11	ST14	0.916227	0.00870365	0.0390076
ENSG00000102109.9	PCSK1N	0.915843	3.4723e-08	1.71366e-06
ENSG00000198840.2	MT-ND3	0.914953	2.19445e-06	6.08367e-05
ENSG00000182154.8	MRPL41	0.913578	9.03829e-06	0.000193523
ENSG00000122679.8	RAMP3	0.911897	0.00528827	0.0266208
ENSG00000125995.16	ROMO1	0.910927	1.33617e-08	7.16156e-07
ENSG00000240583.12	AQP1	0.910821	0.000271383	0.00278533
ENSG00000166925.9	TSC22D4	0.909193	1.10959e-10	8.60325e-09
ENSG00000177575.12	CD163	0.904976	0.000967762	0.00739183
ENSG00000185818.8	NAT8L	0.903475	6.88393e-08	3.15383e-06
ENSG00000051523.11	CYBA	0.901517	7.68962e-06	0.000171267
ENSG00000128340.15	RAC2	0.899688	0.00082902	0.00654886
ENSG00000262814.8	MRPL12	0.899441	4.57118e-05	0.000698513
ENSG00000125730.17	C3	0.899409	0.000314385	0.00312292
ENSG00000158747.15	NBL1	0.89877	5.36663e-05	0.000788171
ENSG00000129932.10	DOHH	0.898517	4.79875e-06	0.000117254
ENSG00000173369.16	C1QB	0.897557	7.52216e-05	0.00102782
ENSG00000095970.17	TREM2	0.893169	0.00129411	0.00921254
ENSG00000171051.8	FPR1	0.890952	0.00135764	0.00955634
ENSG00000101220.18	C20orf27	0.889424	8.87642e-07	2.91088e-05
ENSG00000159189.12	C1QC	0.887289	5.90522e-05	0.000850236
ENSG00000179869.15	ABCA13	0.886474	0.00210965	0.013313
ENSG00000140092.14	FBLN5	0.885934	0.00156484	0.0106704
ENSG00000105327.18	BBC3	0.885754	2.27995e-05	0.000408852
ENSG00000176340.4	COX8A	0.881717	1.02425e-05	0.000214697
ENSG00000163344.6	PMVK	0.877661	1.20146e-08	6.50954e-07
ENSG00000222036.8	POTEM	0.877484	0.000327259	0.0032162
ENSG00000130222.11	GADD45G	0.877237	2.13194e-07	8.61172e-06
ENSG00000100292.17	HMOX1	0.876229	0.000867167	0.00678995
ENSG00000205155.8	PSENEN	0.876169	2.19275e-06	6.08367e-05
ENSG00000108639.7	SYNGR2	0.875961	3.41629e-05	0.000556862
ENSG00000159423.17	ALDH4A1	0.875576	2.8769e-06	7.6359e-05
ENSG00000168329.14	CX3CR1	0.87539	0.000890325	0.00692559
ENSG00000125534.10	PPDPF	0.875349	1.96741e-07	8.01203e-06
ENSG00000167136.7	ENDOG	0.87491	3.36015e-06	8.67824e-05
ENSG00000103024.7	NME3	0.873307	3.3231e-07	1.27222e-05
ENSG00000001630.17	CYP51A1	0.87255	3.7781e-05	0.000604763
ENSG00000110057.8	UNC93B1	0.871763	8.28938e-06	0.000181225
ENSG00000198113.3	TOR4A	0.871632	0.000269181	0.00277109
ENSG00000159403.18	C1R	0.871074	0.000227863	0.002439
ENSG00000160255.18	ITGB2	0.870851	0.00012739	0.00154724
ENSG00000110876.9	SELPLG	0.87062	0.000109394	0.00137838
ENSG00000198727.2	MT-CYB	0.869001	1.65856e-05	0.000315303
ENSG00000042493.16	CAPG	0.868691	0.00288974	0.0167413
ENSG00000183114.8	FAM43B	0.867914	0.00309716	0.0176797
ENSG00000144485.11	HES6	0.867419	4.05467e-06	0.000101665
ENSG00000257704.4	INAFM1	0.867133	3.47118e-05	0.00056323
ENSG00000168899.5	VAMP5	0.866703	4.20043e-05	0.00065717
ENSG00000211445.12	GPX3	0.866292	0.000371995	0.00356312
ENSG00000112096.18	SOD2	0.86297	1.27525e-06	3.91416e-05
ENSG00000115523.17	GNLY	0.860699	0.00218704	0.0136303
ENSG00000132329.11	RAMP1	0.860679	4.59306e-06	0.000113227
ENSG00000188219.14	POTEE	0.858878	2.71392e-06	7.28086e-05
ENSG00000112799.9	LY86	0.858543	0.00126635	0.00905371
ENSG00000187955.12	COL14A1	0.857534	0.000156078	0.0018118
ENSG00000198918.8	RPL39	0.857194	1.07754e-07	4.67052e-06
ENSG00000171222.10	SCAND1	0.856738	8.78165e-07	2.8874e-05
ENSG00000125817.8	CENPB	0.855957	7.71816e-08	3.50382e-06
ENSG00000105281.12	SLC1A5	0.85076	8.5966e-06	0.000186582
ENSG00000198938.2	MT-CO3	0.849058	0.000109304	0.00137794
ENSG00000170458.14	CD14	0.848333	5.20004e-05	0.000768977
ENSG00000239961.3	LILRA4	0.84762	0.00936709	0.0411376
ENSG00000133561.15	GIMAP6	0.846893	3.36515e-07	1.28437e-05
ENSG00000197956.10	S100A6	0.846839	2.16677e-05	0.000391322
ENSG00000203883.7	SOX18	0.844378	0.00415211	0.0220881
ENSG00000107738.20	VSIR	0.843055	9.60035e-06	0.000203631
ENSG00000125652.8	ALKBH7	0.840491	3.8168e-06	9.67309e-05
ENSG00000204347.4	BTBD17	0.840238	0.000440756	0.00404156
ENSG00000115325.13	DOK1	0.838463	5.91981e-05	0.000850866
ENSG00000087086.15	FTL	0.837845	4.84572e-06	0.000118055
ENSG00000130203.10	APOE	0.835353	2.57118e-06	6.93523e-05
ENSG00000149131.16	SERPING1	0.835282	0.000825351	0.00653023
ENSG00000168913.7	ENHO	0.83444	5.77196e-05	0.000834423
ENSG00000196136.18	SERPINA3	0.831945	0.0108337	0.0458339
ENSG00000221869.5	CEBPD	0.831876	1.52882e-07	6.40384e-06
ENSG00000171992.13	SYNPO	0.8303	0.00216348	0.0135325
ENSG00000204525.16	HLA-C	0.829815	1.05134e-06	3.35499e-05
ENSG00000126432.14	PRDX5	0.827246	5.98213e-08	2.80777e-06
ENSG00000090932.11	DLL3	0.826468	0.000492356	0.00437937
ENSG00000075618.18	FSCN1	0.826253	4.88357e-06	0.00011886
ENSG00000188536.13	HBA2	0.824425	0.00999856	0.0431281
ENSG00000197565.16	COL4A6	0.822851	0.000523159	0.00459433
ENSG00000198832.10	SELENOM	0.82253	0.00361043	0.0198769
ENSG00000118640.11	VAMP8	0.820961	0.000227034	0.00243371
ENSG00000169403.12	PTAFR	0.820802	1.22441e-05	0.000248849
ENSG00000175756.13	AURKAIP1	0.819883	5.19067e-06	0.000125234
ENSG00000074370.18	ATP2A3	0.818849	0.00462621	0.0239956
ENSG00000171812.13	COL8A2	0.817445	0.000258451	0.00268614
ENSG00000278705.1	H4C2	0.816841	0.0015772	0.0107225
ENSG00000124762.14	CDKN1A	0.814336	0.00117043	0.00854193
ENSG00000118508.5	RAB32	0.813311	0.00194515	0.0125075
ENSG00000010327.10	STAB1	0.811701	4.80556e-05	0.000726754
ENSG00000181585.7	TMIE	0.811339	0.0112359	0.0469462
ENSG00000185567.7	AHNAK2	0.8102	0.0103329	0.0441223
ENSG00000128274.17	A4GALT	0.809452	0.000620697	0.00521039
ENSG00000127585.12	FBXL16	0.807264	0.00115117	0.00843841
ENSG00000131095.13	GFAP	0.805377	0.000709827	0.00580033
ENSG00000066336.12	SPI1	0.803629	3.47085e-05	0.00056323
ENSG00000135363.12	LMO2	0.803425	8.81009e-05	0.00116097
ENSG00000168685.15	IL7R	0.802999	0.00917702	0.0405998
ENSG00000095303.17	PTGS1	0.80175	0.000453343	0.00412141
ENSG00000125356.7	NDUFA1	0.799704	1.13183e-07	4.86355e-06
ENSG00000212907.2	MT-ND4L	0.799024	2.21686e-05	0.0003995
ENSG00000151136.15	BTBD11	0.798434	0.0090666	0.0402506
ENSG00000218891.5	ZNF579	0.794122	3.87885e-07	1.44287e-05
ENSG00000006638.13	TBXA2R	0.793796	0.00409295	0.0218715
ENSG00000142583.18	SLC2A5	0.793705	0.000260076	0.00269741
ENSG00000132881.12	CPLANE2	0.792785	0.00034006	0.00331715
ENSG00000181588.16	MEX3D	0.790962	1.62319e-07	6.74247e-06
ENSG00000198483.13	ANKRD35	0.790136	0.00428973	0.0226462
ENSG00000142634.13	EFHD2	0.788129	1.62681e-05	0.000309762
ENSG00000197249.14	SERPINA1	0.787793	0.0017071	0.0113547
ENSG00000184584.13	STING1	0.787314	1.86009e-05	0.000345448
ENSG00000101084.18	RAB5IF	0.787223	4.31974e-05	0.000670367
ENSG00000173457.11	PPP1R14B	0.787052	2.87959e-07	1.12313e-05
ENSG00000231767.4	RPS27AP5	0.786821	0.000729536	0.00593221
ENSG00000188643.11	S100A16	0.786522	2.07201e-05	0.000378042
ENSG00000164587.13	RPS14	0.784561	6.27243e-10	4.25962e-08
ENSG00000204472.13	AIF1	0.78287	1.6904e-05	0.000320379
ENSG00000143226.14	FCGR2A	0.78215	3.05798e-05	0.000514802
ENSG00000204482.11	LST1	0.781848	0.000244849	0.00257701
ENSG00000224389.9	C4B	0.781723	1.55264e-05	0.000299301
ENSG00000177105.10	RHOG	0.780861	3.98468e-06	0.000100185
ENSG00000102879.16	CORO1A	0.778452	3.10828e-05	0.000520967
ENSG00000002933.9	TMEM176A	0.778094	0.00391363	0.0211582
ENSG00000137267.6	TUBB2A	0.777073	2.72949e-05	0.00046883
ENSG00000128011.4	LRFN1	0.776936	1.51533e-05	0.000293904
ENSG00000042753.12	AP2S1	0.776921	1.31531e-06	3.99775e-05
ENSG00000163453.11	IGFBP7	0.775354	4.12101e-06	0.000103017
ENSG00000183779.7	ZNF703	0.772792	1.62692e-05	0.000309762
ENSG00000273542.2	H4C12	0.769091	0.00163898	0.0110205
ENSG00000105642.15	KCNN1	0.767903	0.00482257	0.0247674
ENSG00000163520.14	FBLN2	0.766541	0.00629635	0.0303587
ENSG00000184227.8	ACOT1	0.765847	0.000139787	0.00166421
ENSG00000184489.12	PTP4A3	0.765321	8.49113e-05	0.00113047
ENSG00000213203.3	GIMAP1	0.763947	1.41243e-05	0.000278413
ENSG00000125810.10	CD93	0.763919	0.0110675	0.0465151
ENSG00000107130.10	NCS1	0.762738	0.00113536	0.00834954
ENSG00000160446.19	ZDHHC12	0.762298	0.00137247	0.00963008
ENSG00000110651.12	CD81	0.762103	1.14038e-07	4.89188e-06
ENSG00000244731.8	C4A	0.76177	2.05909e-05	0.000375962
ENSG00000163814.8	CDCP1	0.760928	0.010999	0.0463534
ENSG00000110108.10	TMEM109	0.760646	1.03141e-05	0.000215834
ENSG00000121207.12	LRAT	0.760125	0.0118996	0.0490367
ENSG00000196683.10	TOMM7	0.75686	4.98908e-11	4.06349e-09
ENSG00000205795.4	CYS1	0.756285	0.00423295	0.0224177
ENSG00000204103.4	MAFB	0.755333	1.6835e-06	4.96544e-05
ENSG00000134287.10	ARF3	0.754637	1.05015e-06	3.35499e-05
ENSG00000117984.14	CTSD	0.75422	2.06185e-06	5.83286e-05
ENSG00000133134.11	BEX2	0.753784	0.00158261	0.0107475
ENSG00000105696.9	TMEM59L	0.752205	0.000246617	0.00259016
ENSG00000172354.10	GNB2	0.751769	2.62179e-07	1.03064e-05
ENSG00000175567.10	UCP2	0.750425	0.000206043	0.00225328
ENSG00000198258.10	UBL5	0.750415	2.52647e-06	6.8365e-05
ENSG00000072110.13	ACTN1	0.750026	0.00177882	0.0116944
ENSG00000152804.11	HHEX	0.749794	0.000208757	0.00227397
ENSG00000177875.5	CCDC184	0.74977	0.00172305	0.0114303
ENSG00000102871.16	TRADD	0.747676	0.000539732	0.0047034
ENSG00000174684.7	B4GAT1	0.747242	4.90837e-06	0.000119348
ENSG00000134595.8	SOX3	0.747216	0.00172192	0.0114271
ENSG00000026508.19	CD44	0.747195	0.000106324	0.0013465
ENSG00000196542.8	SPTSSB	0.746934	0.00131121	0.00930241
ENSG00000130725.8	UBE2M	0.746387	4.36393e-07	1.60891e-05
ENSG00000105404.11	RABAC1	0.744572	3.43626e-07	1.30798e-05
ENSG00000197746.14	PSAP	0.743067	4.78299e-08	2.28365e-06
ENSG00000247596.9	TWF2	0.74284	0.000864069	0.00677207
ENSG00000090776.6	EFNB1	0.74238	0.00161004	0.0108893
ENSG00000174307.7	PHLDA3	0.741978	0.00101184	0.00761467
ENSG00000167778.9	SPRYD3	0.741924	0.000175031	0.00198196
ENSG00000106367.15	AP1S1	0.741634	8.13438e-05	0.00109055
ENSG00000188290.11	HES4	0.741229	6.9602e-06	0.00015727
ENSG00000127220.6	ABHD8	0.740213	8.87274e-05	0.00116633
ENSG00000180448.10	ARHGAP45	0.739149	1.35593e-05	0.000269109
ENSG00000167642.13	SPINT2	0.738704	0.000494438	0.00439176
ENSG00000152137.7	HSPB8	0.735427	0.00400088	0.021504
ENSG00000181291.8	TMEM132E	0.735374	0.010545	0.0448717
ENSG00000108947.5	EFNB3	0.734774	0.000238073	0.00252115
ENSG00000184840.12	TMED9	0.734287	5.82387e-08	2.7436e-06
ENSG00000178719.17	GRINA	0.73355	1.73358e-06	5.08764e-05
ENSG00000198816.7	ZNF358	0.732409	5.47636e-09	3.13764e-07
ENSG00000147119.4	CHST7	0.731963	1.19815e-08	6.50579e-07
ENSG00000069399.15	BCL3	0.730871	0.00254335	0.0152963
ENSG00000100368.14	CSF2RB	0.730706	0.00174072	0.0115153
ENSG00000198804.2	MT-CO1	0.729833	0.00167506	0.0111954
ENSG00000105701.16	FKBP8	0.7296	1.76108e-06	5.13348e-05
ENSG00000177098.8	SCN4B	0.729041	0.0026149	0.0155909
ENSG00000013364.19	MVP	0.728786	2.63283e-06	7.0709e-05
ENSG00000158869.11	FCER1G	0.726767	0.000546072	0.00474373
ENSG00000165168.8	CYBB	0.726584	1.30442e-05	0.000261126
ENSG00000198712.1	MT-CO2	0.726428	0.000705734	0.00577446
ENSG00000167680.16	SEMA6B	0.726002	0.000213395	0.00231136
ENSG00000149806.11	FAU	0.725773	3.46345e-07	1.31585e-05
ENSG00000168061.17	SAC3D1	0.725449	0.000221607	0.0023798
ENSG00000131094.4	C1QL1	0.725246	8.50288e-05	0.00113143
ENSG00000225663.8	MCRIP1	0.724811	3.13666e-07	1.2064e-05
ENSG00000196209.13	SIRPB2	0.724708	0.00117896	0.00859664
ENSG00000243678.11	NME2	0.724396	4.16416e-06	0.000103783
ENSG00000108551.5	RASD1	0.724174	0.000524526	0.00460098
ENSG00000169413.3	RNASE6	0.723491	0.005181	0.0262025
ENSG00000165025.15	SYK	0.723307	8.25252e-06	0.000180736
ENSG00000170892.12	TSEN34	0.723101	1.0468e-05	0.000218688
ENSG00000198763.3	MT-ND2	0.722678	0.000515557	0.00454197
ENSG00000213023.11	SYT3	0.720895	0.00288329	0.0167156
ENSG00000115461.5	IGFBP5	0.720676	0.00329117	0.0185286
ENSG00000180155.20	LYNX1	0.720022	0.00107411	0.0079724
ENSG00000113140.11	SPARC	0.719661	6.64758e-05	0.00093287
ENSG00000164897.14	TMUB1	0.717802	9.23938e-07	2.99835e-05
ENSG00000161681.15	SHANK1	0.716864	0.0092945	0.040927
ENSG00000105640.13	RPL18A	0.716001	8.17133e-08	3.68271e-06
ENSG00000213859.6	KCTD11	0.715495	2.89913e-07	1.12757e-05
ENSG00000206503.13	HLA-A	0.713755	5.24378e-06	0.000125906
ENSG00000170043.12	TRAPPC1	0.712332	4.11984e-05	0.000646592
ENSG00000137462.8	TLR2	0.711804	9.31711e-05	0.00120989
ENSG00000103145.11	HCFC1R1	0.711646	0.000196916	0.00217061
ENSG00000204257.15	HLA-DMA	0.710525	0.000206142	0.00225337
ENSG00000182578.13	CSF1R	0.709727	0.00023915	0.00252986
ENSG00000187608.10	ISG15	0.709611	0.00307116	0.0175718
ENSG00000028137.19	TNFRSF1B	0.708029	0.000280664	0.0028668
ENSG00000172757.13	CFL1	0.707757	3.43125e-06	8.84354e-05
ENSG00000163346.17	PBXIP1	0.70533	2.25534e-05	0.000404973
ENSG00000149926.13	TLCD3B	0.703501	2.28411e-05	0.000409114
ENSG00000130522.6	JUND	0.703419	5.52911e-06	0.000130742
ENSG00000140264.20	SERF2	0.702032	4.35604e-08	2.0878e-06
ENSG00000131771.14	PPP1R1B	0.701755	0.0117041	0.0484314
ENSG00000010404.18	IDS	0.701504	0.000315886	0.00313533
ENSG00000100804.19	PSMB5	0.700151	1.6452e-05	0.000313002
ENSG00000161281.11	COX7A1	0.700077	0.00359574	0.0198311
ENSG00000183741.12	CBX6	0.697894	3.58638e-07	1.35258e-05
ENSG00000169896.18	ITGAM	0.697503	0.000252068	0.00263077
ENSG00000172346.15	CSDC2	0.697159	0.000707567	0.00578376
ENSG00000172216.6	CEBPB	0.696329	5.12114e-05	0.000761086
ENSG00000152475.7	ZNF837	0.695942	0.000530966	0.00464651
ENSG00000165644.11	COMTD1	0.694542	0.000703625	0.0057591
ENSG00000135631.17	RAB11FIP5	0.693257	4.83922e-05	0.000730357
ENSG00000130520.11	LSM4	0.693172	7.05655e-07	2.4258e-05
ENSG00000110079.18	MS4A4A	0.692315	0.00414201	0.0220627
ENSG00000116774.12	OLFML3	0.692239	0.00182286	0.0119211
ENSG00000135940.7	COX5B	0.691501	2.23293e-08	1.13343e-06
ENSG00000106153.13	CHCHD2	0.690083	8.4141e-07	2.78123e-05
ENSG00000068697.7	LAPTM4A	0.689463	7.41962e-11	5.94595e-09
ENSG00000119669.5	IRF2BPL	0.688331	1.03105e-05	0.000215834
ENSG00000213654.10	GPSM3	0.687948	6.44989e-05	0.000911802
ENSG00000105122.13	RASAL3	0.686924	0.000774016	0.00623088
ENSG00000090971.5	NAT14	0.685937	1.76689e-05	0.000330135
ENSG00000108828.16	VAT1	0.685309	1.84054e-06	5.30924e-05
ENSG00000088827.12	SIGLEC1	0.684676	0.00372141	0.0203485
ENSG00000212864.3	RNF208	0.682831	0.000130165	0.00157135
ENSG00000130208.9	APOC1	0.682672	0.000524234	0.00460098
ENSG00000196544.8	BORCS6	0.682107	0.000290821	0.00294281
ENSG00000115268.9	RPS15	0.681567	1.83427e-09	1.14289e-07
ENSG00000177674.16	AGTRAP	0.681531	6.88659e-05	0.000958461
ENSG00000198517.10	MAFK	0.679699	6.68464e-05	0.000937015
ENSG00000205704.7	LINC00634	0.678957	0.000174278	0.00197514
ENSG00000242574.9	HLA-DMB	0.67893	0.000485992	0.00433963
ENSG00000145365.11	TIFA	0.678474	0.00264692	0.0157257
ENSG00000134590.14	RTL8C	0.678063	4.70672e-08	2.25155e-06
ENSG00000117362.13	APH1A	0.677883	1.28417e-07	5.46168e-06
ENSG00000156265.16	MAP3K7CL	0.677629	0.0120134	0.0494074
ENSG00000187957.8	DNER	0.677194	8.97494e-05	0.00117666
ENSG00000179431.7	FJX1	0.674995	3.16074e-05	0.000527983
ENSG00000244242.2	IFITM10	0.673695	0.00091333	0.00706923
ENSG00000128311.14	TST	0.673666	4.53551e-05	0.000694584
ENSG00000053918.18	KCNQ1	0.673427	0.000194296	0.00214838
ENSG00000176428.6	VPS37D	0.673288	0.000184206	0.00205965
ENSG00000162706.13	CADM3	0.672273	0.000416655	0.00387908
ENSG00000143878.10	RHOB	0.67205	5.71509e-05	0.000828605
ENSG00000108798.9	ABI3	0.669997	0.00123345	0.00888923
ENSG00000107833.10	NPM3	0.669658	0.00349203	0.0193681
ENSG00000100097.12	LGALS1	0.669433	0.00488717	0.0250109
ENSG00000261221.3	ZNF865	0.668276	3.31226e-07	1.27002e-05
ENSG00000002330.13	BAD	0.668099	5.04401e-07	1.81141e-05
ENSG00000273604.2	EPOP	0.668035	0.000909579	0.00704458
ENSG00000100060.18	MFNG	0.667949	0.00298787	0.017182
ENSG00000129667.12	RHBDF2	0.667818	0.000430901	0.00397834
ENSG00000253276.4	CCDC71L	0.667683	1.10366e-05	0.00022808
ENSG00000133265.11	HSPBP1	0.667456	0.000138354	0.00165144
ENSG00000141858.12	SAMD1	0.666757	3.04915e-07	1.17743e-05
ENSG00000197324.9	LRP10	0.666622	1.82108e-08	9.39687e-07
ENSG00000172428.11	COPS9	0.666108	5.56485e-07	1.97568e-05
ENSG00000148411.8	NACC2	0.664941	2.85346e-07	1.11468e-05
ENSG00000010610.10	CD4	0.664773	1.72358e-05	0.000325111
ENSG00000086062.12	B4GALT1	0.66471	6.08296e-05	0.000869298
ENSG00000177542.11	SLC25A22	0.664513	0.000121049	0.00149278
ENSG00000090013.11	BLVRB	0.663803	0.0011917	0.00867679
ENSG00000205542.11	TMSB4X	0.661168	9.59244e-07	3.09679e-05
ENSG00000215612.8	HMX1	0.660897	2.63439e-05	0.000455634
ENSG00000130755.13	GMFG	0.660648	0.00118988	0.00866866
ENSG00000100075.10	SLC25A1	0.660267	5.20918e-06	0.000125438
ENSG00000135404.11	CD63	0.660064	0.000773848	0.00623088
ENSG00000166165.13	CKB	0.658206	4.39618e-05	0.000680112
ENSG00000155659.15	VSIG4	0.658054	0.00257125	0.0154232
ENSG00000103490.14	PYCARD	0.656165	0.00457743	0.023822
ENSG00000099795.7	NDUFB7	0.656137	3.2242e-05	0.000533932
ENSG00000175573.7	C11orf68	0.656099	0.000376799	0.00359984
ENSG00000103254.10	ANTKMT	0.655735	3.86667e-05	0.000615777
ENSG00000176490.5	DIRAS1	0.654685	0.00438644	0.0230365
ENSG00000086289.12	EPDR1	0.652336	5.85474e-05	0.000843943
ENSG00000006282.21	SPATA20	0.651751	4.30803e-05	0.000668966
ENSG00000203812.2	H2AC18	0.651698	9.56107e-05	0.00123275
ENSG00000142089.16	IFITM3	0.650725	0.000466863	0.00420818
ENSG00000030582.18	GRN	0.65063	0.000148667	0.00175016
ENSG00000074842.8	MYDGF	0.649279	4.49644e-05	0.000690479
ENSG00000163013.11	FBXO41	0.64914	0.001483	0.0102385
ENSG00000177600.9	RPLP2	0.648024	3.53959e-07	1.33865e-05
ENSG00000228474.6	OST4	0.647889	3.55077e-05	0.00057353
ENSG00000167526.13	RPL13	0.647364	7.14427e-09	4.01028e-07
ENSG00000075426.12	FOSL2	0.646773	0.0030148	0.0173169
ENSG00000107719.9	PALD1	0.646153	5.86604e-06	0.000137405
ENSG00000169567.12	HINT1	0.645931	7.45849e-07	2.52222e-05
ENSG00000083845.9	RPS5	0.645816	1.67497e-06	4.94612e-05
ENSG00000114383.10	TUSC2	0.645008	3.76345e-05	0.000602806
ENSG00000198886.2	MT-ND4	0.644492	0.000411876	0.00384464
ENSG00000161642.17	ZNF385A	0.644233	0.000158652	0.00183059
ENSG00000107872.12	FBXL15	0.644183	3.63064e-05	0.00058416
ENSG00000142544.7	CTU1	0.64394	5.41372e-06	0.000128379
ENSG00000130881.14	LRP3	0.643264	1.06551e-05	0.000221588
ENSG00000148175.13	STOM	0.643223	0.000177402	0.00200426
ENSG00000131386.19	GALNT15	0.643167	0.000869691	0.00680757
ENSG00000125835.19	SNRPB	0.642832	0.000856227	0.00672716
ENSG00000160685.13	ZBTB7B	0.642722	7.7327e-05	0.0010457
ENSG00000147065.17	MSN	0.64231	4.85799e-05	0.000732357
ENSG00000128815.19	WDFY4	0.641608	0.000576012	0.00493671
ENSG00000220205.9	VAMP2	0.640806	0.00093335	0.00719514
ENSG00000185112.6	FAM43A	0.640559	0.0055525	0.0276438
ENSG00000161016.17	RPL8	0.640432	8.06328e-07	2.67948e-05
ENSG00000105329.10	TGFB1	0.639973	3.35483e-05	0.00054972
ENSG00000115649.16	CNPPD1	0.639845	1.57941e-08	8.2871e-07
ENSG00000168040.5	FADD	0.639459	0.00844319	0.0380799
ENSG00000137818.12	RPLP1	0.638918	5.64302e-06	0.000133183
ENSG00000182636.8	NDN	0.63877	7.78617e-06	0.000172493
ENSG00000099785.10	MARCHF2	0.638469	6.47594e-07	2.26471e-05
ENSG00000135378.4	PRRG4	0.637906	0.0060646	0.0295359
ENSG00000102057.10	KCND1	0.63732	0.000267698	0.0027581
ENSG00000125898.13	FAM110A	0.637312	0.00121146	0.00877347
ENSG00000101400.6	SNTA1	0.636954	0.00129545	0.00921942
ENSG00000198355.5	PIM3	0.636218	9.36168e-05	0.00121332
ENSG00000104518.11	GSDMD	0.635933	0.00540001	0.0270848
ENSG00000123836.15	PFKFB2	0.635523	1.37509e-06	4.15411e-05
ENSG00000204264.12	PSMB8	0.635415	0.000386821	0.00367266
ENSG00000175938.7	ORAI3	0.635141	0.000124037	0.00152135
ENSG00000163513.19	TGFBR2	0.63514	1.58469e-05	0.000303713
ENSG00000163874.11	ZC3H12A	0.634109	0.0014185	0.00989454
ENSG00000134755.17	DSC2	0.632996	0.00218457	0.0136264
ENSG00000131724.11	IL13RA1	0.632967	1.48651e-05	0.000289665
ENSG00000108518.8	PFN1	0.632741	2.12123e-05	0.000384489
ENSG00000117318.9	ID3	0.632523	0.000199223	0.00219216
ENSG00000128524.5	ATP6V1F	0.632244	4.98715e-05	0.000746758
ENSG00000182544.9	MFSD5	0.631059	0.000496698	0.00440855
ENSG00000143119.14	CD53	0.63061	8.8114e-05	0.00116097
ENSG00000148204.12	CRB2	0.629871	0.00157331	0.0107048
ENSG00000119383.19	PTPA	0.629707	1.18756e-06	3.67672e-05
ENSG00000168159.13	RNF187	0.629298	4.22286e-07	1.56152e-05
ENSG00000007520.4	TSR3	0.629104	6.46356e-06	0.000148883
ENSG00000136295.15	TTYH3	0.628739	0.000231047	0.00246314
ENSG00000149489.8	ROM1	0.628737	2.32636e-05	0.000414381
ENSG00000187479.8	C11orf96	0.628478	0.000126715	0.00154477
ENSG00000174903.16	RAB1B	0.628349	3.30384e-05	0.00054315
ENSG00000137285.10	TUBB2B	0.627544	0.000112772	0.00141095
ENSG00000166924.9	NYAP1	0.627537	7.8418e-05	0.00105758
ENSG00000109390.12	NDUFC1	0.627537	8.00325e-08	3.61349e-06
ENSG00000105472.13	CLEC11A	0.627225	0.00522272	0.0263334
ENSG00000198858.10	R3HDM4	0.626021	4.6844e-05	0.000711886
ENSG00000132481.7	TRIM47	0.625832	0.000292204	0.00295321
ENSG00000128626.11	MRPS12	0.625648	0.00131097	0.00930241
ENSG00000163348.4	PYGO2	0.624723	6.47892e-07	2.26471e-05
ENSG00000170571.12	EMB	0.624688	0.00263046	0.0156437
ENSG00000164054.15	SHISA5	0.624194	1.19103e-05	0.000243311
ENSG00000102996.5	MMP15	0.62156	0.0101225	0.0435214
ENSG00000129562.11	DAD1	0.621065	5.28982e-06	0.000126524
ENSG00000006118.14	TMEM132A	0.620315	2.04285e-05	0.00037327
ENSG00000170889.14	RPS9	0.620297	6.29242e-09	3.55614e-07
ENSG00000170604.5	IRF2BP1	0.619527	2.10225e-06	5.88039e-05
ENSG00000003249.14	DBNDD1	0.619288	0.00553143	0.027572
ENSG00000125968.9	ID1	0.619072	0.00100374	0.00758854
ENSG00000155366.17	RHOC	0.618585	9.44749e-06	0.00020142
ENSG00000105851.11	PIK3CG	0.618542	0.00122325	0.00883365
ENSG00000108439.11	PNPO	0.618316	6.27982e-08	2.92546e-06
ENSG00000259330.3	INAFM2	0.61829	8.62848e-10	5.65915e-08
ENSG00000184574.10	LPAR5	0.617833	0.000817618	0.00649244
ENSG00000105514.8	RAB3D	0.617539	0.00584151	0.0286551
ENSG00000213015.9	ZNF580	0.617159	1.75646e-06	5.12601e-05
ENSG00000117410.14	ATP6V0B	0.616631	1.73247e-05	0.00032612
ENSG00000167702.12	KIFC2	0.616293	0.00122028	0.00881792
ENSG00000133321.11	PLAAT4	0.61627	0.00241733	0.0147412
ENSG00000008735.14	MAPK8IP2	0.61595	0.00198818	0.0127153
ENSG00000213722.9	DDAH2	0.615768	0.000373581	0.00357419
ENSG00000175701.10	MTLN	0.615592	0.0012596	0.00901577
ENSG00000124479.11	NDP	0.615108	0.0030836	0.0176282
ENSG00000176973.8	FAM89B	0.615056	0.000212015	0.00230241
ENSG00000160877.6	NACC1	0.614891	9.97785e-06	0.000210032
ENSG00000270885.2	RASL10B	0.614857	9.09536e-05	0.00118994
ENSG00000145494.12	NDUFS6	0.613241	4.24299e-05	0.000662582
ENSG00000100243.21	CYB5R3	0.613207	1.00135e-07	4.40153e-06
ENSG00000155876.6	RRAGA	0.61243	7.72383e-06	0.000171723
ENSG00000182809.11	CRIP2	0.612419	1.35618e-05	0.000269109
ENSG00000142507.10	PSMB6	0.612207	9.23826e-05	0.00120233
ENSG00000173868.11	PHOSPHO1	0.611976	0.00539612	0.0270762
ENSG00000138449.11	SLC40A1	0.611739	0.000310317	0.00309237
ENSG00000189043.10	NDUFA4	0.611729	5.38199e-05	0.00078996
ENSG00000167700.9	MFSD3	0.611543	1.53358e-05	0.00029629
ENSG00000101336.15	HCK	0.61144	0.00174438	0.011535
ENSG00000157514.16	TSC22D3	0.609987	9.18867e-07	2.98578e-05
ENSG00000141639.12	MAPK4	0.609238	0.000147332	0.00173779
ENSG00000142235.11	LMTK3	0.608876	2.19745e-05	0.000396289
ENSG00000176101.12	SSNA1	0.608206	0.000200597	0.00220436
ENSG00000110955.9	ATP5F1B	0.607653	2.24369e-05	0.00040346
ENSG00000005844.18	ITGAL	0.60741	0.00211437	0.0133307
ENSG00000164125.15	GASK1B	0.607196	0.000157039	0.00181704
ENSG00000147164.12	SNX12	0.606792	4.66044e-07	1.70812e-05
ENSG00000150687.12	PRSS23	0.606478	0.00171858	0.0114158
ENSG00000136167.14	LCP1	0.606375	0.00087863	0.00685386
ENSG00000115956.10	PLEK	0.606214	0.00203512	0.0129523
ENSG00000162302.13	RPS6KA4	0.605769	8.63717e-06	0.000186861
ENSG00000163131.11	CTSS	0.604936	0.000300702	0.00302316
ENSG00000102034.17	ELF4	0.604138	0.00402017	0.0215983
ENSG00000198835.4	GJC2	0.603924	0.00329973	0.0185726
ENSG00000132507.18	EIF5A	0.603521	3.74199e-07	1.39823e-05
ENSG00000198133.8	TMEM229B	0.603409	0.000446777	0.00408025
ENSG00000119655.11	NPC2	0.603373	0.00012318	0.00151381
ENSG00000133597.11	ADCK2	0.603327	2.39147e-06	6.52821e-05
ENSG00000124299.15	PEPD	0.603093	5.30039e-06	0.000126655
ENSG00000109475.16	RPL34	0.602834	3.65182e-07	1.36864e-05
ENSG00000106066.15	CPVL	0.602504	0.00268315	0.0158615
ENSG00000089220.5	PEBP1	0.602343	1.9403e-08	9.99136e-07
ENSG00000007255.10	TRAPPC6A	0.602076	0.000148819	0.00175036
ENSG00000144579.7	CTDSP1	0.601598	1.99917e-06	5.69431e-05
ENSG00000178695.6	KCTD12	0.600981	7.35834e-05	0.00100931
ENSG00000091542.9	ALKBH5	0.600861	4.91063e-07	1.77373e-05
ENSG00000228672.4	PROB1	0.600652	0.00012196	0.00150195
ENSG00000175130.7	MARCKSL1	0.60051	7.57128e-06	0.000169541
ENSG00000131477.11	RAMP2	0.600103	0.00166209	0.0111266
ENSG00000104432.14	IL7	-0.601843	0.000575423	0.00493336
ENSG00000121318.2	TAS2R10	-0.60205	0.0100857	0.0434136
ENSG00000226761.3	TAS2R46	-0.602872	0.000310221	0.00309237
ENSG00000051341.14	POLQ	-0.603687	0.0107437	0.0455465
ENSG00000254536.2	AL360181.3	-0.612896	0.00041348	0.00385528
ENSG00000131951.11	LRRC9	-0.618646	0.00102469	0.00769226
ENSG00000184788.13	SATL1	-0.619687	0.000667493	0.00551223
ENSG00000176293.19	ZNF135	-0.62182	2.79364e-06	7.44661e-05
ENSG00000265590.10	CFAP298-TCP10L	-0.622994	0.000116625	0.0014497
ENSG00000101115.13	SALL4	-0.623327	0.00360888	0.0198769
ENSG00000177025.3	C19orf18	-0.624336	0.00194438	0.0125057
ENSG00000111215.12	PRR4	-0.625144	0.000474334	0.00426166
ENSG00000160229.13	ZNF66	-0.62522	1.55489e-05	0.000299478
ENSG00000189292.16	ALKAL2	-0.627194	0.00427375	0.0225858
ENSG00000198553.9	KCNRG	-0.630954	0.00135774	0.00955634
ENSG00000075407.18	ZNF37A	-0.63241	2.4675e-08	1.24237e-06
ENSG00000166394.15	CYB5R2	-0.640759	0.00200731	0.012808
ENSG00000166268.11	MYRFL	-0.643998	0.00436242	0.0229471
ENSG00000185304.15	RGPD2	-0.649488	1.79409e-07	7.36643e-06
ENSG00000132623.16	ANKEF1	-0.650779	0.00351873	0.019471
ENSG00000163638.13	ADAMTS9	-0.651684	0.000328365	0.00322452
ENSG00000255192.6	NANOGP8	-0.651804	0.00310557	0.0177135
ENSG00000093009.11	CDC45	-0.655609	0.0054778	0.0273693
ENSG00000184611.12	KCNH7	-0.667001	0.00690722	0.0326286
ENSG00000187889.13	FYB2	-0.669447	0.00953797	0.0416897
ENSG00000242028.7	HYPK	-0.670388	2.05721e-08	1.05065e-06
ENSG00000151849.15	CENPJ	-0.671162	7.52792e-07	2.53196e-05
ENSG00000090989.18	EXOC1	-0.676552	4.6411e-05	0.000707716
ENSG00000183117.19	CSMD1	-0.684943	0.00271137	0.0159942
ENSG00000253767.2	PCDHGA8	-0.689689	2.79088e-05	0.000476909
ENSG00000113262.16	GRM6	-0.691951	5.92888e-06	0.000138617
ENSG00000080618.16	CPB2	-0.693119	0.000694469	0.005701
ENSG00000198185.11	ZNF334	-0.697532	0.000189625	0.00210795
ENSG00000276547.1	PCDHGB5	-0.698393	0.0011241	0.00829116
ENSG00000180116.15	C12orf40	-0.704963	0.00804265	0.0367052
ENSG00000177688.7	SUMO4	-0.709574	0.000642675	0.00534626
ENSG00000152527.14	PLEKHH2	-0.710903	3.82477e-05	0.000610274
ENSG00000105852.11	PON3	-0.713229	0.0072413	0.0338348
ENSG00000276203.5	ANKRD20A3P	-0.714037	0.00216106	0.0135293
ENSG00000205810.9	KLRC3	-0.714248	0.00330834	0.0186126
ENSG00000196597.13	ZNF782	-0.714418	3.57543e-13	4.41141e-11
ENSG00000147488.11	ST18	-0.716173	0.00678326	0.0321895
ENSG00000188739.15	RBM34	-0.717421	5.71505e-05	0.000828605
ENSG00000274322.1	AL136531.2	-0.730788	0.00599358	0.0292783
ENSG00000100191.5	SLC5A4	-0.740385	0.0118292	0.0488273
ENSG00000213413.2	PVRIG	-0.741164	0.000116411	0.00144776
ENSG00000152192.8	POU4F1	-0.752751	0.0016437	0.011042
ENSG00000074803.20	SLC12A1	-0.755888	0.00159847	0.0108346
ENSG00000120160.11	EQTN	-0.757267	0.00551882	0.0275201
ENSG00000157404.16	KIT	-0.762592	0.00418121	0.0222003
ENSG00000105877.18	DNAH11	-0.764583	0.00883481	0.0394331
ENSG00000180071.20	ANKRD18A	-0.767331	0.00239081	0.0146188
ENSG00000218823.2	PAPOLB	-0.778476	0.00920666	0.040684
ENSG00000284874.1	AC000093.1	-0.802632	5.77187e-06	0.000135454
ENSG00000111796.4	KLRB1	-0.803261	0.00565395	0.0279701
ENSG00000077943.8	ITGA8	-0.805972	0.00495884	0.0252945
ENSG00000161180.11	CCDC116	-0.808258	0.000865211	0.00677889
ENSG00000260691.6	ANKRD20A1	-0.808919	0.000283401	0.00288647
ENSG00000164933.12	SLC25A32	-0.814153	0.00156898	0.0106855
ENSG00000187753.13	C9orf153	-0.818878	0.000131061	0.00157875
ENSG00000136867.11	SLC31A2	-0.820508	0.000229882	0.00245684
ENSG00000214967.5	NPIPA7	-0.854292	2.46481e-12	2.58433e-10
ENSG00000250361.9	GYPB	-0.865749	0.00361305	0.0198869
ENSG00000172014.12	ANKRD20A4P	-0.887463	0.000114301	0.00142722
ENSG00000196584.3	XRCC2	-0.925712	8.851e-06	0.000189839
ENSG00000254413.8	CHKB-CPT1B	-0.959705	3.11455e-08	1.55559e-06
ENSG00000174799.11	CEP135	-0.996631	1.30607e-05	0.000261195
ENSG00000197465.14	GYPE	-1.022	0.000529195	0.00463264
ENSG00000157766.18	ACAN	-1.03783	0.00576548	0.0284045
ENSG00000169894.18	MUC3A	-1.06394	0.00590158	0.0288855
ENSG00000187678.9	SPRY4	-1.19967	0.00429857	0.0226593
ENSG00000205592.14	MUC19	-1.21547	0.00023908	0.00252986
ENSG00000183542.5	KLRC4	-1.2351	5.46853e-07	1.94425e-05
ENSG00000169427.8	KCNK9	-1.24256	0.00811202	0.0369339
ENSG00000106031.9	HOXA13	-1.32154	0.00517689	0.0261871

## Sheet: Table S3
Repeat name	logFC	PValue	FDR		Repeats
LTR5	1.77122	9.26433e-15	1.44309e-12
HERVE_a-int	1.05423	1.96848e-14	2.92026e-12
UCON49	-0.604092	3.64836e-06	9.32709e-05
L1P	-0.679233	1.14864e-05	0.000236413
LTR108d_Mam	-0.747748	2.35127e-05	0.000418278
ALR/Alpha	-0.761893	3.66881e-07	1.37294e-05
SAR	-2.15291	1.14361e-10	8.82421e-09
