# Supplementary material for: Expressions of the satellite repeat HSAT5 and transposable elements are implicated in disease progression and survival in glioma
Source: Turk J Biol. 2024 Jul 1;48(4):242–56. doi: 10.55730/1300-0152.2700 (PMC11407350; doi:10.55730/1300-0152.2700)
Supplement: Supplementary file 4 [file Supplementary_File_4.xlsx]

## Sheet: Table S4
ID	"Description"	"GeneRatio"	"BgRatio"	"pvalue"	"p.adjust"	"qvalue"	"geneID"	"Count"
GO:0042110	"T cell activation"	"52/525"	"487/18722"	0.0100214	16.795	13.743	"IGF2/HLA-DRB1/HLA-DRB5/HLA-DOA/HLA-DRA/SDC4/HLA-DQA1/HLA-G/LAPTM5/CD74/CAV1/HLA-DPB1/HLA-DQB1/JAK3/HLA-DPA1/RAC2/VSIR/SPI1/IL7R/AIF1/CORO1A/CD81/MAFB/CD44/EFNB1/EFNB3/BCL3/FCER1G/SYK/HLA-A/HLA-DMA/TNFRSF1B/CEBPB/RASAL3/HLA-DMB/LGALS1/BAD/CD4/VSIG4/PYCARD/ZBTB7B/MSN/WDFY4/FADD/TGFBR2/ZC3H12A/PIK3CG/ITGAL/LCP1/ELF4/IL7/KIT"	52
GO:0007159	"leukocyte cell-cell adhesion"	"47/525"	"371/18722"	0.000381306	1.64076	1.3426	"IGF2/HLA-DRB1/HLA-DRB5/S100A9/HLA-DOA/HLA-DRA/SDC4/HLA-DQA1/HLA-G/LAPTM5/CD74/CAV1/HLA-DPB1/HLA-DQB1/JAK3/HLA-DPA1/RAC2/CX3CR1/ITGB2/SELPLG/VSIR/PTAFR/IL7R/AIF1/CORO1A/CD81/CD44/EFNB1/EFNB3/SYK/HLA-A/HLA-DMA/CEBPB/RASAL3/HLA-DMB/LGALS1/BAD/CD4/VSIG4/PYCARD/ZBTB7B/MSN/FADD/TGFBR2/ZC3H12A/ITGAL/IL7"	47
GO:0002443	"leukocyte mediated immunity"	"47/525"	"440/18722"	0.032122	153.579	125.67	"HLA-DRB1/HLA-DRB5/C1QA/HLA-DOA/HLA-DRA/HLA-DQA1/HLA-G/CD74/BST2/TLR8/HLA-DPB1/HLA-DQB1/JAK3/HLA-DPA1/HLA-B/RAC2/C3/C1QB/TREM2/C1QC/HMOX1/CX3CR1/C1R/ITGB2/SERPING1/VAMP8/PTAFR/SPI1/IL7R/C4B/CORO1A/CD81/C4A/BCL3/FCER1G/SYK/HLA-A/HLA-DMA/TNFRSF1B/ITGAM/HLA-DMB/TUSC2/VAMP2/TGFB1/FADD/PIK3CG/KIT"	47
GO:0022407	"regulation of cell-cell adhesion"	"45/525"	"448/18722"	11.9256	3421.06	2799.38	"IGF2/HLA-DRB1/HLA-DRB5/HLA-DOA/HLA-DRA/SDC4/HLA-DQA1/HLA-G/LAPTM5/CD74/CAV1/HLA-DPB1/HLA-DQB1/JAK3/HLA-DPA1/ITGB2/VSIR/PTAFR/SPI1/IL7R/AIF1/CORO1A/ZNF703/CD81/CD44/EFNB1/SPINT2/EFNB3/SYK/HLA-A/HLA-DMA/CEBPB/RASAL3/HLA-DMB/LGALS1/BAD/CD4/VSIG4/PYCARD/ZBTB7B/TGFB1/FADD/TGFBR2/ZC3H12A/IL7"	45
GO:0050867	"positive regulation of cell activation"	"43/525"	"420/18722"	22.3425	5895.07	4823.81	"IGF2/HLA-DRB1/HLA-DRB5/HLA-DOA/HLA-DRA/HLA-DQA1/CEBPA/HLA-G/CD74/CAV1/HLA-DPB1/HLA-DQB1/JAK3/HLA-DPA1/TREM2/ITGB2/VSIR/VAMP8/PTAFR/CDKN1A/IL7R/AIF1/CORO1A/CD81/EFNB1/EFNB3/SYK/HLA-A/HLA-DMA/JUND/ITGAM/RASAL3/HLA-DMB/LGALS1/BAD/CD4/PYCARD/ZBTB7B/TGFB1/FADD/TGFBR2/PLEK/IL7"	43
GO:0002696	"positive regulation of leukocyte activation"	"42/525"	"409/18722"	38.878	9294	7605.08	"IGF2/HLA-DRB1/HLA-DRB5/HLA-DOA/HLA-DRA/HLA-DQA1/CEBPA/HLA-G/CD74/CAV1/HLA-DPB1/HLA-DQB1/JAK3/HLA-DPA1/TREM2/ITGB2/VSIR/VAMP8/PTAFR/CDKN1A/IL7R/AIF1/CORO1A/CD81/EFNB1/EFNB3/SYK/HLA-A/HLA-DMA/JUND/ITGAM/RASAL3/HLA-DMB/LGALS1/BAD/CD4/PYCARD/ZBTB7B/TGFB1/FADD/TGFBR2/IL7"	42
GO:1903037	"regulation of leukocyte cell-cell adhesion"	"41/525"	"336/18722"	0.215518	115.922	94.8561	"IGF2/HLA-DRB1/HLA-DRB5/HLA-DOA/HLA-DRA/SDC4/HLA-DQA1/HLA-G/LAPTM5/CD74/CAV1/HLA-DPB1/HLA-DQB1/JAK3/HLA-DPA1/ITGB2/VSIR/PTAFR/IL7R/AIF1/CORO1A/CD81/CD44/EFNB1/EFNB3/SYK/HLA-A/HLA-DMA/CEBPB/RASAL3/HLA-DMB/LGALS1/BAD/CD4/VSIG4/PYCARD/ZBTB7B/FADD/TGFBR2/ZC3H12A/IL7"	41
GO:0050863	"regulation of T cell activation"	"40/525"	"329/18722"	0.543063	233.68	191.215	"IGF2/HLA-DRB1/HLA-DRB5/HLA-DOA/HLA-DRA/SDC4/HLA-DQA1/HLA-G/LAPTM5/CD74/CAV1/HLA-DPB1/HLA-DQB1/JAK3/HLA-DPA1/RAC2/VSIR/IL7R/AIF1/CORO1A/CD81/EFNB1/EFNB3/SYK/HLA-A/HLA-DMA/TNFRSF1B/CEBPB/RASAL3/HLA-DMB/LGALS1/BAD/CD4/VSIG4/PYCARD/ZBTB7B/FADD/TGFBR2/ZC3H12A/IL7"	40
GO:0002683	"negative regulation of immune system process"	"38/525"	"434/18722"	58415.3	69822.5	5.71342e+06	"LTF/HLA-DRB1/HLA-DOA/SDC4/TMEM176B/HLA-G/LAPTM5/CD74/BST2/JAK3/HLA-B/NBL1/TREM2/C1QC/HMOX1/CX3CR1/VSIR/SERPING1/SPI1/IL7R/LST1/TMEM176A/MAFB/NME2/SYK/HLA-A/ISG15/CEBPB/RHBDF2/VSIG4/GRN/ZBTB7B/TGFB1/FADD/ZC3H12A/HCK/TSC22D3/PVRIG"	38
GO:0045785	"positive regulation of cell adhesion"	"38/525"	"437/18722"	71027.8	8.26034e+06	6.75926e+06	"IGF2/HLA-DRB1/HLA-DRB5/HLA-DOA/HLA-DRA/SDC4/HLA-DQA1/HLA-G/CD74/CAV1/HLA-DPB1/HLA-DQB1/JAK3/HLA-DPA1/ITGB2/VSIR/PTAFR/IL7R/AIF1/CORO1A/FBLN2/CD81/CD44/EFNB1/EFNB3/SYK/HLA-A/HLA-DMA/RASAL3/HLA-DMB/LGALS1/BAD/CD4/PYCARD/ZBTB7B/FADD/TGFBR2/IL7"	38
GO:0070661	"leukocyte proliferation"	"37/525"	"318/18722"	23.2898	5895.07	4823.81	"IGF2/HLA-DRB1/SDC4/HLA-G/CD74/BST2/HLA-DPB1/JAK3/HLA-DPA1/RAC2/TREM2/VSIR/CDKN1A/IL7R/AIF1/LST1/CORO1A/CD81/HHEX/EFNB1/SYK/HLA-A/CSF1R/TNFRSF1B/CEBPB/RASAL3/HLA-DMB/VSIG4/PYCARD/ZBTB7B/MSN/FADD/TGFBR2/PIK3CG/ELF4/IL7/KIT"	37
GO:0001819	"positive regulation of cytokine production"	"37/525"	"467/18722"	1.47442e+06	1.40987e+08	1.15367e+08	"HLA-G/LAPTM5/CD74/TLR8/HLA-DPB1/HLA-DPA1/C1QTNF4/CYBA/C3/TREM2/HMOX1/CD14/PTAFR/STING1/AIF1/CD81/BCL3/FCER1G/CYBB/SYK/HLA-A/TLR2/CSF1R/ISG15/CEBPB/GPSM3/CD4/PYCARD/TUSC2/ZBTB7B/TGFB1/FADD/GSDMD/PIK3CG/ZNF580/IL7/KIT"	37
GO:1903039	"positive regulation of leukocyte cell-cell adhesion"	"36/525"	"239/18722"	0.0146886	16.795	13.743	"IGF2/HLA-DRB1/HLA-DRB5/HLA-DOA/HLA-DRA/HLA-DQA1/HLA-G/CD74/CAV1/HLA-DPB1/HLA-DQB1/JAK3/HLA-DPA1/ITGB2/VSIR/PTAFR/IL7R/AIF1/CORO1A/CD81/CD44/EFNB1/EFNB3/SYK/HLA-A/HLA-DMA/RASAL3/HLA-DMB/LGALS1/BAD/CD4/PYCARD/ZBTB7B/FADD/TGFBR2/IL7"	36
GO:0022409	"positive regulation of cell-cell adhesion"	"36/525"	"284/18722"	3.60173	1123.52	919.354	"IGF2/HLA-DRB1/HLA-DRB5/HLA-DOA/HLA-DRA/HLA-DQA1/HLA-G/CD74/CAV1/HLA-DPB1/HLA-DQB1/JAK3/HLA-DPA1/ITGB2/VSIR/PTAFR/IL7R/AIF1/CORO1A/CD81/CD44/EFNB1/EFNB3/SYK/HLA-A/HLA-DMA/RASAL3/HLA-DMB/LGALS1/BAD/CD4/PYCARD/ZBTB7B/FADD/TGFBR2/IL7"	36
GO:0002460	"adaptive immune response based on somatic recombination of immune receptors built from immunoglobulin superfamily domains"	"35/525"	"356/18722"	12683.3	1.65383e+06	135329	"HLA-DRB1/HLA-DRB5/C1QA/HLA-DOA/HLA-DRA/HLA-DQA1/HLA-G/CD74/TLR8/HLA-DPB1/HLA-DQB1/JAK3/HLA-DPA1/HLA-B/C3/C1QB/TREM2/C1QC/C1R/SERPING1/IL7R/C4B/CD81/C4A/BCL3/FCER1G/HLA-A/HLA-DMA/TNFRSF1B/HLA-DMB/CD4/ZBTB7B/TGFB1/FADD/ZC3H12A"	35
GO:0051251	"positive regulation of lymphocyte activation"	"35/525"	"362/18722"	20057.9	2.5385e+06	207720	"IGF2/HLA-DRB1/HLA-DRB5/HLA-DOA/HLA-DRA/HLA-DQA1/HLA-G/CD74/CAV1/HLA-DPB1/HLA-DQB1/JAK3/HLA-DPA1/VSIR/CDKN1A/IL7R/AIF1/CORO1A/CD81/EFNB1/EFNB3/SYK/HLA-A/HLA-DMA/RASAL3/HLA-DMB/LGALS1/BAD/CD4/PYCARD/ZBTB7B/TGFB1/FADD/TGFBR2/IL7"	35
GO:0052547	"regulation of peptidase activity"	"34/525"	"461/18722"	3.14712e+07	2.50779e+09	2.05207e+09	"LTF/S100A9/PI16/CST3/LAPTM5/BST2/CDKN2D/CAV1/PCSK1N/AQP1/C3/BBC3/PSENEN/VSIR/SERPING1/SERPINA3/PRDX5/ATP2A3/SERPINA1/C4B/C4A/CTSD/CD44/SPINT2/SYK/APH1A/BAD/PYCARD/GRN/FADD/PSMB8/CRB2/PEBP1/ST18"	34
GO:0019221	"cytokine-mediated signaling pathway"	"34/525"	"472/18722"	5.42522e+07	4.02495e+08	3.29353e+09	"CEBPA/LAPTM5/CD74/CAV1/IFITM2/JAK3/C1QTNF4/TREM2/CX3CR1/LILRA4/DOK1/SPI1/IL7R/TRADD/CD44/CSF2RB/FCER1G/SYK/CSF1R/ISG15/TNFRSF1B/BAD/CD4/TMSB4X/PYCARD/IFITM3/FADD/IL13RA1/HCK/RPS6KA4/EIF5A/IL7/ST18/KIT"	34
GO:0050870	"positive regulation of T cell activation"	"33/525"	"216/18722"	0.182228	112.018	91.6619	"IGF2/HLA-DRB1/HLA-DRB5/HLA-DOA/HLA-DRA/HLA-DQA1/HLA-G/CD74/CAV1/HLA-DPB1/HLA-DQB1/JAK3/HLA-DPA1/VSIR/IL7R/AIF1/CORO1A/CD81/EFNB1/EFNB3/SYK/HLA-A/HLA-DMA/RASAL3/HLA-DMB/LGALS1/BAD/CD4/PYCARD/ZBTB7B/FADD/TGFBR2/IL7"	33
GO:0046651	"lymphocyte proliferation"	"32/525"	"288/18722"	3438.76	569115	465694	"IGF2/HLA-DRB1/SDC4/HLA-G/CD74/HLA-DPB1/JAK3/HLA-DPA1/RAC2/VSIR/CDKN1A/IL7R/AIF1/LST1/CORO1A/CD81/EFNB1/SYK/HLA-A/TNFRSF1B/CEBPB/RASAL3/HLA-DMB/VSIG4/PYCARD/ZBTB7B/MSN/FADD/TGFBR2/PIK3CG/ELF4/IL7"	32
GO:0032943	"mononuclear cell proliferation"	"32/525"	"291/18722"	4516.35	694065	56793.9	"IGF2/HLA-DRB1/SDC4/HLA-G/CD74/HLA-DPB1/JAK3/HLA-DPA1/RAC2/VSIR/CDKN1A/IL7R/AIF1/LST1/CORO1A/CD81/EFNB1/SYK/HLA-A/TNFRSF1B/CEBPB/RASAL3/HLA-DMB/VSIG4/PYCARD/ZBTB7B/MSN/FADD/TGFBR2/PIK3CG/ELF4/IL7"	32
GO:0002697	"regulation of immune effector process"	"32/525"	"339/18722"	221629	2.38418e+07	1.95092e+07	"HLA-DRB1/HLA-DRA/HLA-G/LAPTM5/CD74/BST2/JAK3/HLA-B/RAC2/C3/TREM2/HMOX1/CX3CR1/ITGB2/SERPING1/VAMP8/PTAFR/SPI1/IL7R/CD81/SYK/HLA-A/TNFRSF1B/ITGAM/HLA-DMB/VSIG4/GRN/ZBTB7B/TGFB1/FADD/ZC3H12A/KIT"	32
GO:0002449	"lymphocyte mediated immunity"	"32/525"	"350/18722"	485425	4.85764e+07	3.9749e+07	"HLA-DRB1/HLA-DRB5/C1QA/HLA-DOA/HLA-DRA/HLA-DQA1/HLA-G/CD74/TLR8/HLA-DPB1/HLA-DQB1/HLA-DPA1/HLA-B/C3/C1QB/TREM2/C1QC/C1R/SERPING1/IL7R/C4B/CORO1A/CD81/C4A/BCL3/FCER1G/HLA-A/HLA-DMA/TNFRSF1B/HLA-DMB/TGFB1/FADD"	32
GO:1903706	"regulation of hemopoiesis"	"32/525"	"367/18722"	1.5241e+06	1.4257e+08	1.16662e+08	"LTF/HLA-DRB1/H4C6/HLA-DOA/HLA-DRA/TMEM176B/HLA-G/CD74/JAK3/HLA-B/TREM2/C1QC/VSIR/H4C2/SPI1/IL7R/TMEM176A/H4C12/MAFB/NME2/SYK/ISG15/CEBPB/BAD/CD4/ZBTB7B/TGFB1/FADD/TGFBR2/ZC3H12A/IL7/POU4F1"	32
GO:0032103	"positive regulation of response to external stimulus"	"32/525"	"427/18722"	4.95222e+07	3.73849e+09	3.05913e+08	"S100A9/ALOX5AP/CEBPA/HLA-G/CD74/TLR8/CYBA/RAC2/C3/TREM2/CX3CR1/LY86/VAMP8/SPI1/STING1/AIF1/CD81/TRADD/SYK/TLR2/CSF1R/CEBPB/GPSM3/TMSB4X/PYCARD/GRN/TGFB1/FADD/PIK3CG/ZNF580/HCK/CPB2"	32
GO:0070663	"regulation of leukocyte proliferation"	"31/525"	"245/18722"	235.665	46093.9	37717.6	"IGF2/HLA-DRB1/SDC4/HLA-G/CD74/BST2/HLA-DPB1/JAK3/HLA-DPA1/RAC2/VSIR/CDKN1A/AIF1/LST1/CORO1A/CD81/HHEX/EFNB1/SYK/HLA-A/CSF1R/TNFRSF1B/CEBPB/RASAL3/HLA-DMB/VSIG4/PYCARD/ZBTB7B/FADD/TGFBR2/IL7"	31
GO:0002366	"leukocyte activation involved in immune response"	"31/525"	"275/18722"	4848.34	719394	588665	"HLA-DRB1/HLA-DRA/CD74/JAK3/RAC2/TREM2/HMOX1/CX3CR1/ITGB2/VAMP8/PTAFR/SPI1/CORO1A/CD81/BCL3/FCER1G/SYK/ITGAM/HLA-DMB/LGALS1/MFNG/PYCARD/GRN/ZBTB7B/VAMP2/TGFB1/ZC3H12A/PIK3CG/ITGAL/LCP1/KIT"	31
GO:0002263	"cell activation involved in immune response"	"31/525"	"279/18722"	7016.18	973891	796914	"HLA-DRB1/HLA-DRA/CD74/JAK3/RAC2/TREM2/HMOX1/CX3CR1/ITGB2/VAMP8/PTAFR/SPI1/CORO1A/CD81/BCL3/FCER1G/SYK/ITGAM/HLA-DMB/LGALS1/MFNG/PYCARD/GRN/ZBTB7B/VAMP2/TGFB1/ZC3H12A/PIK3CG/ITGAL/LCP1/KIT"	31
GO:1903131	"mononuclear cell differentiation"	"31/525"	"426/18722"	1.39627e+08	9.24329e+09	7.56358e+09	"HLA-DRB1/HLA-DOA/HLA-DRA/TMEM176B/HLA-G/CD74/JAK3/HLA-B/TREM2/VSIR/SPI1/IL7R/TMEM176A/MAFB/HHEX/BCL3/FCER1G/SYK/CSF1R/CEBPB/LGALS1/BAD/MFNG/CD4/TUSC2/ZBTB7B/FADD/TGFBR2/ZC3H12A/IL7/KIT"	31
GO:0052548	"regulation of endopeptidase activity"	"31/525"	"432/18722"	1.87157e+08	0.000122020568682811	9.98468e+09	"LTF/S100A9/CST3/LAPTM5/BST2/CDKN2D/PCSK1N/AQP1/C3/BBC3/PSENEN/VSIR/SERPING1/SERPINA3/PRDX5/ATP2A3/SERPINA1/C4B/C4A/CTSD/CD44/SPINT2/SYK/APH1A/BAD/PYCARD/FADD/PSMB8/CRB2/PEBP1/ST18"	31
GO:0034765	"regulation of ion transmembrane transport"	"29/525"	"491/18722"	0.000142759123906467	0.00383981823933231	0.0031420409287441	"SLN/APLNR/KCNE4/CAV1/RAMP3/CYBA/TREM2/PTAFR/CORO1A/TMEM109/SCN4B/CYBB/SHANK1/KCNQ1/TMSB4X/CD63/ANTKMT/STOM/VAMP2/KCND1/SNTA1/PIK3CG/MAPK8IP2/NDUFA4/CTSS/GJC2/KCNRG/KCNH7/SLC31A2"	29
GO:0050670	"regulation of lymphocyte proliferation"	"28/525"	"225/18722"	4133.61	658775	539061	"IGF2/HLA-DRB1/SDC4/HLA-G/CD74/HLA-DPB1/JAK3/HLA-DPA1/RAC2/VSIR/CDKN1A/AIF1/LST1/CORO1A/CD81/EFNB1/SYK/HLA-A/TNFRSF1B/CEBPB/RASAL3/HLA-DMB/VSIG4/PYCARD/ZBTB7B/FADD/TGFBR2/IL7"	28
GO:0032944	"regulation of mononuclear cell proliferation"	"28/525"	"227/18722"	510.853	732734	599581	"IGF2/HLA-DRB1/SDC4/HLA-G/CD74/HLA-DPB1/JAK3/HLA-DPA1/RAC2/VSIR/CDKN1A/AIF1/LST1/CORO1A/CD81/EFNB1/SYK/HLA-A/TNFRSF1B/CEBPB/RASAL3/HLA-DMB/VSIG4/PYCARD/ZBTB7B/FADD/TGFBR2/IL7"	28
GO:0050900	"leukocyte migration"	"28/525"	"369/18722"	2.02333e+08	0.000129945790025452	0.000106331853574651	"S100A9/CD74/RAC2/NBL1/TREM2/HMOX1/CX3CR1/ITGB2/SELPLG/PTAFR/SPI1/AIF1/RHOG/CORO1A/CD81/FCER1G/SYK/CSF1R/GPSM3/B4GALT1/PYCARD/MSN/FADD/PIK3CG/ZNF580/HCK/ITGAL/KIT"	28
GO:0042098	"T cell proliferation"	"27/525"	"199/18722"	1221.64	219030	179227	"IGF2/HLA-DRB1/SDC4/HLA-G/HLA-DPB1/JAK3/HLA-DPA1/RAC2/VSIR/AIF1/CORO1A/CD81/EFNB1/SYK/HLA-A/TNFRSF1B/CEBPB/RASAL3/HLA-DMB/VSIG4/PYCARD/ZBTB7B/MSN/FADD/TGFBR2/PIK3CG/ELF4"	27
GO:1902105	"regulation of leukocyte differentiation"	"27/525"	"279/18722"	2.40522e+06	2.20206e+08	1.8019e+08	"LTF/HLA-DRB1/HLA-DOA/HLA-DRA/TMEM176B/HLA-G/CD74/JAK3/HLA-B/TREM2/C1QC/VSIR/IL7R/TMEM176A/MAFB/NME2/SYK/CEBPB/BAD/CD4/ZBTB7B/TGFB1/FADD/TGFBR2/ZC3H12A/IL7/POU4F1"	27
GO:0030099	"myeloid cell differentiation"	"27/525"	"381/18722"	1.0842e+09	0.000524193040980011	0.000428935925260989	"LTF/HLA-DRB1/H4C6/CEBPA/CD74/JAK3/TREM2/C1QC/H4C2/SPI1/RPS14/H4C12/CD81/MAFB/ACTN1/NME2/TLR2/CSF1R/ISG15/CEBPB/CD4/ZNF385A/TGFB1/FADD/TGFBR2/POU4F1/KIT"	27
GO:0022411	"cellular component disassembly"	"27/525"	"443/18722"	0.000144822467068104	0.00387062779996306	0.00316725173156462	"SLN/C1QA/TSPO/PDXP/CST3/C3/C1QB/TREM2/C1QC/CX3CR1/ENDOG/CAPG/FSCN1/VAMP8/STING1/TOMM7/TWF2/CFL1/PBXIP1/ITGAM/TGFB1/MMP15/LCP1/PLEK/CTSS/EIF5A/PLEKHH2"	27
GO:0019724	"B cell mediated immunity"	"26/525"	"210/18722"	23199.7	2.85224e+06	2.33392e+06	"HLA-DRB1/HLA-DRB5/C1QA/HLA-DOA/HLA-DRA/HLA-DQA1/HLA-G/CD74/TLR8/HLA-DPB1/HLA-DQB1/HLA-DPA1/C3/C1QB/TREM2/C1QC/C1R/SERPING1/C4B/CD81/C4A/BCL3/FCER1G/HLA-DMA/HLA-DMB/TGFB1"	26
GO:0002274	"myeloid leukocyte activation"	"26/525"	"223/18722"	86906.9	9.66362e+06	7.90753e+06	"C1QA/CEBPA/CD74/RAC2/TREM2/HMOX1/CX3CR1/ITGB2/VAMP8/PTAFR/SPI1/AIF1/CD93/FCER1G/SYK/TLR2/JUND/ITGAM/VSIG4/PYCARD/GRN/VAMP2/TGFBR2/ZC3H12A/PIK3CG/KIT"	26
GO:0032970	"regulation of actin filament-based process"	"26/525"	"396/18722"	5.7574e+09	0.00201415292407377	0.0016481381486666	"SDC4/PDXP/RHOF/BST2/CAV1/RAC2/CAPG/SYNPO/FSCN1/RHOG/CORO1A/TWF2/SHANK1/CSF1R/RHOB/ABI3/TMSB4X/GMFG/PYCARD/DSC2/PFN1/ID1/RHOC/HCK/PLEK/PLEKHH2"	26
GO:0016032	"viral process"	"26/525"	"415/18722"	0.000123575629040214	0.00352149623682145	0.0028815648598084	"LTF/HLA-DRB1/CD74/BST2/CAV1/IFITM2/APOBEC3C/LY6E/SELPLG/SLC1A5/BTBD17/APOE/VAMP8/CD81/EFNB3/ISG15/CFL1/SIGLEC1/VPS37D/LGALS1/CD4/IFITM3/STOM/ZC3H12A/RAB1B/RRAGA"	26
GO:0007015	"actin filament organization"	"26/525"	"441/18722"	0.000320386573612451	0.00718033034507487	0.00587551035489938	"SDC4/PDXP/RHOF/RAC2/CAPG/SYNPO/FSCN1/AIF1/RHOG/CORO1A/ACTN1/TWF2/SHANK1/CFL1/RHOB/TMSB4X/GMFG/PYCARD/PFN1/ID1/RHOC/HCK/LCP1/PLEK/MARCKSL1/PLEKHH2"	26
GO:0002764	"immune response-regulating signaling pathway"	"26/525"	"468/18722"	0.000779124003432754	0.0136283357185819	0.0111517748886716	"LTF/HLA-DRB1/HLA-G/LAPTM5/CAV1/TLR8/HLA-DPB1/HLA-DQB1/CYBA/TREM2/FPR1/UNC93B1/CD14/LILRA4/CD81/FCER1G/SYK/HLA-A/TLR2/TIFA/ZC3H12A/HCK/CTSS/FYB2/PVRIG/KIT"	26
GO:0016064	"immunoglobulin mediated immune response"	"25/525"	"207/18722"	87585.7	9.66362e+06	7.90753e+06	"HLA-DRB1/HLA-DRB5/C1QA/HLA-DOA/HLA-DRA/HLA-DQA1/CD74/TLR8/HLA-DPB1/HLA-DQB1/HLA-DPA1/C3/C1QB/TREM2/C1QC/C1R/SERPING1/C4B/CD81/C4A/BCL3/FCER1G/HLA-DMA/HLA-DMB/TGFB1"	25
GO:0097193	"intrinsic apoptotic signaling pathway"	"25/525"	"288/18722"	6.32895e+07	4.61584e+09	3.77704e+09	"S100A9/CD74/CDKN2D/CAV1/TREM2/BBC3/HMOX1/SOD2/ATP2A3/CDKN1A/TMEM109/CD44/PHLDA3/GRINA/BCL3/TNFRSF1B/CEBPB/BAD/NACC2/PYCARD/HINT1/ZNF385A/SHISA5/EIF5A/POU4F1"	25
GO:0030098	"lymphocyte differentiation"	"25/525"	"374/18722"	5.97234e+09	0.00205591879556986	0.00168231426573411	"HLA-DRB1/HLA-DOA/HLA-DRA/HLA-G/CD74/JAK3/VSIR/SPI1/IL7R/MAFB/HHEX/BCL3/FCER1G/SYK/LGALS1/BAD/MFNG/CD4/TUSC2/ZBTB7B/FADD/TGFBR2/ZC3H12A/IL7/KIT"	25
GO:0002253	"activation of immune response"	"25/525"	"375/18722"	6.23481e+09	0.00208163379709553	0.00170335630008061	"HLA-DRB1/C1QA/LAPTM5/HLA-DPB1/HLA-DQB1/C3/C1QB/TREM2/FPR1/C1QC/C1R/SERPING1/STING1/C4B/CD81/C4A/FCER1G/SYK/HLA-A/VSIG4/PYCARD/ZC3H12A/HCK/FYB2/PVRIG"	25
GO:0048732	"gland development"	"25/525"	"436/18722"	0.000622841207753194	0.0115520936075948	0.00945283048972066	"IGF2/TSPO/CEBPA/APLN/CAV1/LY6E/HMOX1/ZNF703/MAFB/UCP2/SOX3/PSAP/IGFBP5/CSF1R/CEBPB/RPS15/ZBTB7B/MSN/TGFB1/FADD/TGFBR2/PYGO2/CSMD1/CPB2/HOXA13"	25
GO:0042129	"regulation of T cell proliferation"	"24/525"	"171/18722"	8346.5	1.12234e+06	918389	"IGF2/HLA-DRB1/SDC4/HLA-G/HLA-DPB1/JAK3/HLA-DPA1/RAC2/VSIR/AIF1/CORO1A/CD81/EFNB1/SYK/HLA-A/TNFRSF1B/CEBPB/RASAL3/HLA-DMB/VSIG4/PYCARD/ZBTB7B/FADD/TGFBR2"	24
GO:0002703	"regulation of leukocyte mediated immunity"	"24/525"	"226/18722"	2.46292e+06	2.2079e+08	1.80668e+08	"HLA-DRB1/HLA-DRA/HLA-G/BST2/JAK3/HLA-B/RAC2/C3/TREM2/HMOX1/CX3CR1/ITGB2/VAMP8/PTAFR/SPI1/IL7R/CD81/SYK/HLA-A/TNFRSF1B/ITGAM/TGFB1/FADD/KIT"	24
GO:0019058	"viral life cycle"	"24/525"	"317/18722"	1.12626e+09	0.000538479227246177	0.000440626005146583	"LTF/HLA-DRB1/CD74/BST2/CAV1/IFITM2/APOBEC3C/LY6E/SELPLG/SLC1A5/BTBD17/APOE/VAMP8/CD81/EFNB3/ISG15/SIGLEC1/VPS37D/LGALS1/CD4/IFITM3/STOM/ZC3H12A/RAB1B"	24
GO:0042742	"defense response to bacterium"	"24/525"	"350/18722"	5.60957e+08	0.00197852142944286	0.00161898166064958	"LTF/S100A9/LYZ/ROMO1/AQP1/CYBA/TREM2/GNLY/RPL39/STAB1/IL7R/BCL3/FCER1G/RNASE6/SYK/HLA-A/TLR2/ISG15/CEBPB/CD4/PYCARD/GRN/TUSC2/GSDMD"	24
GO:0032956	"regulation of actin cytoskeleton organization"	"24/525"	"357/18722"	7.64608e+09	0.00240153881917355	0.00196512771998374	"SDC4/PDXP/RHOF/BST2/RAC2/CAPG/SYNPO/FSCN1/RHOG/CORO1A/TWF2/SHANK1/CSF1R/RHOB/ABI3/TMSB4X/GMFG/PYCARD/PFN1/ID1/RHOC/HCK/PLEK/PLEKHH2"	24
GO:1904062	"regulation of cation transmembrane transport"	"24/525"	"357/18722"	7.64608e+09	0.00240153881917355	0.00196512771998374	"SLN/APLNR/KCNE4/CAV1/RAMP3/CYBA/TREM2/CORO1A/SCN4B/SHANK1/KCNQ1/TMSB4X/CD63/ANTKMT/STOM/VAMP2/SNTA1/PIK3CG/MAPK8IP2/NDUFA4/CTSS/GJC2/KCNRG/SLC31A2"	24
GO:0050673	"epithelial cell proliferation"	"24/525"	"437/18722"	0.00142854498218014	0.0211238111969799	0.0172851617485714	"IGF2/APLNR/APLN/CAV1/HES5/CYBA/HMOX1/APOE/COL8A2/ZNF703/NME2/IGFBP5/SPARC/CEBPB/BAD/B4GALT1/GRN/MYDGF/TGFB1/PYGO2/ID1/ZNF580/CPB2/KIT"	24
GO:0019882	"antigen processing and presentation"	"23/525"	"106/18722"	1.60011	573.772	469.505	"HLA-DRB1/HLA-DRB5/HLA-DOA/HLA-DRA/HLA-DQA1/HLA-G/CD74/HLA-DPB1/HLA-DQB1/HLA-DPA1/HLA-B/TREM2/HLA-C/RAB32/CTSD/FCER1G/HLA-A/HLA-DMA/HLA-DMB/PYCARD/WDFY4/PSMB8/CTSS"	23
GO:0044403	"biological process involved in symbiotic interaction"	"23/525"	"290/18722"	8.0629e+07	0.000426183624543564	0.000348736921388559	"LTF/HLA-DRB1/CD74/CAV1/IFITM2/LY6E/ROMO1/CX3CR1/SELPLG/SLC1A5/APOE/VAMP8/CD81/EFNB3/CFL1/SIGLEC1/LGALS1/CD4/IFITM3/TUSC2/STOM/ZC3H12A/RRAGA"	23
GO:0006959	"humoral immune response"	"23/525"	"317/18722"	3.35102e+09	0.00137328049583528	0.00112372598274619	"LTF/HLA-DRB1/S100A9/C1QA/LYZ/HLA-DQB1/ROMO1/C3/C1QB/TREM2/C1QC/C1R/GNLY/RPL39/SERPING1/C4B/CD81/C4A/BCL3/RNASE6/HLA-A/VSIG4/IL7"	23
GO:0006887	"exocytosis"	"23/525"	"352/18722"	0.000163384761069541	0.00420984806516309	0.00344482840074135	"SDC4/RAC2/HMOX1/SYNGR2/ITGB2/VAMP8/PTAFR/SPI1/CPLANE2/CORO1A/NCS1/SYK/SYT3/ITGAM/RAB11FIP5/VAMP2/PIK3CG/RAB3D/HCK/PLEK/EXOC1/EQTN/KIT"	23
GO:0051090	"regulation of DNA-binding transcription factor activity"	"23/525"	"440/18722"	0.00330721834624076	0.0381527092329062	0.0312195438639067	"LTF/S100A9/CAV1/HMOX1/CX3CR1/HES6/SPI1/STING1/TRADD/BCL3/SYK/TLR2/TMSB4X/PYCARD/NDN/ZC3H12A/ID3/ID1/LPAR5/HCK/RPS6KA4/POU4F1/KIT"	23
GO:0006979	"response to oxidative stress"	"23/525"	"446/18722"	0.00390048216683792	0.0430531790270793	0.0352294932166249	"HBB/ROMO1/AQP1/TREM2/FBLN5/HMOX1/ENDOG/GPX3/SOD2/APOE/PRDX5/HBA2/PTGS1/AIF1/UCP2/NME2/PSMB5/CHCHD2/RHOB/BAD/ZC3H12A/ZNF580/SUMO4"	23
GO:0002699	"positive regulation of immune effector process"	"22/525"	"235/18722"	8.44166e+07	5.85878e+09	4.79411e+09	"HLA-DRB1/HLA-DRA/HLA-G/LAPTM5/CD74/HLA-B/RAC2/C3/TREM2/HMOX1/ITGB2/VAMP8/PTAFR/SPI1/CD81/SYK/HLA-A/ITGAM/HLA-DMB/TGFB1/FADD/KIT"	22
GO:0031349	"positive regulation of defense response"	"22/525"	"278/18722"	1.30903e+09	0.0006122579084231	0.000500997517931253	"S100A9/ALOX5AP/CEBPA/HLA-G/TLR8/CYBA/C3/TREM2/VAMP8/SPI1/STING1/CD81/TRADD/SYK/TLR2/CEBPB/GPSM3/PYCARD/GRN/FADD/PIK3CG/HCK"	22
GO:0030198	"extracellular matrix organization"	"22/525"	"301/18722"	4.42999e+09	0.00168690562760922	0.00138035870307199	"CST3/CAV1/ADAMTS7/FBLN5/COL14A1/FSCN1/COL4A6/COL8A2/GFAP/FBLN2/SPINT2/BCL3/TNFRSF1B/PBXIP1/B4GALT1/TGFB1/MMP15/LCP1/CTSS/RAMP2/ADAMTS9/CPB2"	22
GO:0043062	"extracellular structure organization"	"22/525"	"302/18722"	4.65581e+09	0.00174208231514167	0.00142550860333644	"CST3/CAV1/ADAMTS7/FBLN5/COL14A1/FSCN1/COL4A6/COL8A2/GFAP/FBLN2/SPINT2/BCL3/TNFRSF1B/PBXIP1/B4GALT1/TGFB1/MMP15/LCP1/CTSS/RAMP2/ADAMTS9/CPB2"	22
GO:0045229	"external encapsulating structure organization"	"22/525"	"304/18722"	5.13859e+09	0.00188986099453927	0.00154643272789703	"CST3/CAV1/ADAMTS7/FBLN5/COL14A1/FSCN1/COL4A6/COL8A2/GFAP/FBLN2/SPINT2/BCL3/TNFRSF1B/PBXIP1/B4GALT1/TGFB1/MMP15/LCP1/CTSS/RAMP2/ADAMTS9/CPB2"	22
GO:0002440	"production of molecular mediator of immune response"	"22/525"	"308/18722"	6.24055e+09	0.00208163379709553	0.00170335630008061	"HLA-DRB1/HLA-DRB5/HLA-DOA/HLA-DRA/HLA-DQA1/HLA-G/LAPTM5/CD74/BST2/HLA-DPB1/HLA-DQB1/JAK3/HLA-DPA1/HMOX1/CD81/HLA-A/HLA-DMA/TNFRSF1B/HLA-DMB/TGFB1/POLQ/KIT"	22
GO:0051047	"positive regulation of secretion"	"22/525"	"310/18722"	6.86695e+09	0.0022216898986898	0.00181796120481852	"TRH/HLA-DRB1/SDC4/APLN/NMB/AQP1/CYBA/TREM2/ITGB2/VAMP8/PTAFR/NCS1/SYK/TLR2/ITGAM/BAD/TGFB1/PFKFB2/RAB3D/RASL10B/EXOC1/CPB2"	22
GO:1901342	"regulation of vasculature development"	"22/525"	"348/18722"	0.000355954488937466	0.00761072906897243	0.00622769640170574	"APLNR/HSPB6/NIBAN2/HLA-G/CLDN5/AQP1/C3/HMOX1/CX3CR1/STAB1/TBXA2R/HHEX/CYBB/SPARC/RHOB/GRN/MYDGF/TGFBR2/ZC3H12A/ID1/RAMP2/ADAMTS9"	22
GO:0002237	"response to molecule of bacterial origin"	"22/525"	"363/18722"	0.000629050811114815	0.0115575992979809	0.00945733567810615	"LTF/S100A9/TSPO/TREM2/CX3CR1/SOD2/LY86/CD14/PTAFR/SPI1/TBXA2R/C4B/CSF2RB/SPARC/TLR2/TNFRSF1B/JUND/CEBPB/PYCARD/TGFB1/ZC3H12A/HCK"	22
GO:0009615	"response to virus"	"22/525"	"367/18722"	0.000727228363695594	0.0128433873813093	0.0105094684957813	"BST2/TLR8/IFITM2/APOBEC3C/UNC93B1/BTBD17/VAMP8/STING1/AP1S1/BCL3/RNASE6/TLR2/ISG15/CFL1/PYCARD/IFITM3/WDFY4/FADD/ZC3H12A/EIF5A/NPC2/EXOC1"	22
GO:0045862	"positive regulation of proteolysis"	"22/525"	"372/18722"	0.000868419856584797	0.0147118529247417	0.0120383937848162	"S100A9/CEBPA/LAPTM5/CAV1/TREM2/BBC3/PSENEN/VSIR/APOE/AURKAIP1/ATP2A3/CTSD/SYK/TNFRSF1B/APH1A/BAD/HSPBP1/PYCARD/GRN/FADD/ZC3H12A/ST18"	22
GO:0050727	"regulation of inflammatory response"	"22/525"	"386/18722"	0.00139645344341368	0.0207204798862382	0.0169551243855491	"HLA-DRB1/S100A9/ALOX5AP/CEBPA/C3/TREM2/APOE/VAMP8/STING1/CD81/TRADD/SYK/TLR2/TNFRSF1B/CEBPB/GPSM3/RHBDF2/TMSB4X/PYCARD/GRN/PIK3CG/HCK"	22
GO:0050808	"synapse organization"	"22/525"	"426/18722"	0.00462652611333508	0.0491554120140268	0.0402228196208079	"C1QA/C3/C1QB/TREM2/C1QC/CX3CR1/APOE/SYNPO/LRFN1/ZDHHC12/ACTN1/C1QL1/SPARC/SHANK1/TLR2/CFL1/ITGAM/DNER/ABI3/SNTA1/PFN1/POU4F1"	22
GO:0006898	"receptor-mediated endocytosis"	"21/525"	"244/18722"	5.68928e+08	0.000335355748505604	0.000274414418031788	"APLN/CAV1/RAMP3/C3/ITGB2/RAMP1/CD14/APOE/STAB1/AP2S1/CD81/AP1S1/FCER1G/SYK/ITGAM/SIGLEC1/APOC1/CD63/LRP3/TGFBR2/RAMP2"	21
GO:0030217	"T cell differentiation"	"21/525"	"257/18722"	1.26499e+09	0.000598160185157312	0.000489461653277691	"HLA-DRB1/HLA-DOA/HLA-DRA/HLA-G/CD74/JAK3/VSIR/SPI1/IL7R/MAFB/BCL3/FCER1G/SYK/BAD/CD4/ZBTB7B/FADD/TGFBR2/ZC3H12A/IL7/KIT"	21
GO:0006909	"phagocytosis"	"21/525"	"308/18722"	0.000174393613434175	0.00438316915818018	0.00358665333466559	"PLD4/CYBA/RAC2/C3/TREM2/ITGB2/CD14/AIF1/C4B/RHOG/CORO1A/CD93/C4A/FCER1G/SYK/TLR2/ITGAM/PYCARD/TUSC2/HCK/ITGAL"	21
GO:1904951	"positive regulation of establishment of protein localization"	"21/525"	"319/18722"	0.00028107456758845	0.00636559928596369	0.00520883339935383	"TRH/HLA-DRB1/RAC2/TREM2/BBC3/ITGB2/PTP4A3/CD81/TOMM7/UBL5/TLR2/ITGAM/BAD/STOM/VAMP2/TGFB1/PFKFB2/ZC3H12A/CENPJ/EXOC1/CEP135"	21
GO:0002831	"regulation of response to biotic stimulus"	"21/525"	"327/18722"	0.000391126992134392	0.00825009532918769	0.00675087610262921	"LTF/HLA-DRB1/HLA-G/TLR8/HLA-B/CYBA/TREM2/LY86/APOE/SERPING1/SPI1/STING1/SYK/HLA-A/ISG15/VSIG4/PYCARD/GRN/FADD/ZC3H12A/HCK"	21
GO:0045765	"regulation of angiogenesis"	"21/525"	"342/18722"	0.000701547855556114	0.012525976856672	0.0102497382696449	"APLNR/HSPB6/NIBAN2/HLA-G/CLDN5/AQP1/C3/HMOX1/CX3CR1/STAB1/TBXA2R/HHEX/CYBB/SPARC/RHOB/GRN/MYDGF/TGFBR2/ZC3H12A/RAMP2/ADAMTS9"	21
GO:0032496	"response to lipopolysaccharide"	"21/525"	"343/18722"	0.000728279461082839	0.0128433873813093	0.0105094684957813	"LTF/S100A9/TSPO/TREM2/CX3CR1/SOD2/LY86/CD14/PTAFR/SPI1/TBXA2R/CSF2RB/SPARC/TLR2/TNFRSF1B/JUND/CEBPB/PYCARD/TGFB1/ZC3H12A/HCK"	21
GO:0051346	"negative regulation of hydrolase activity"	"21/525"	"379/18722"	0.00249057819131841	0.0313084534848492	0.0256190361453626	"LTF/PI16/CST3/BST2/CDKN2D/PCSK1N/AQP1/C3/SERPING1/SERPINA3/PRDX5/SERPINA1/C4B/C4A/CD44/SPINT2/PPP1R1B/APOC1/CRB2/PTPA/PEBP1"	21
GO:0048002	"antigen processing and presentation of peptide antigen"	"20/525"	"62/18722"	0.00195154	16.795	13.743	"HLA-DRB1/HLA-DRB5/HLA-DOA/HLA-DRA/HLA-DQA1/HLA-G/CD74/HLA-DPB1/HLA-DQB1/HLA-DPA1/HLA-B/TREM2/HLA-C/CTSD/FCER1G/HLA-A/HLA-DMA/HLA-DMB/PYCARD/CTSS"	20
GO:0070665	"positive regulation of leukocyte proliferation"	"20/525"	"150/18722"	779970	7.62776e+06	6.24163e+07	"IGF2/CD74/BST2/HLA-DPB1/JAK3/HLA-DPA1/CDKN1A/AIF1/CORO1A/CD81/EFNB1/SYK/HLA-A/CSF1R/RASAL3/HLA-DMB/PYCARD/FADD/TGFBR2/IL7"	20
GO:0045055	"regulated exocytosis"	"20/525"	"230/18722"	8.12156e+08	0.000426183624543564	0.000348736921388559	"RAC2/HMOX1/SYNGR2/ITGB2/VAMP8/PTAFR/SPI1/CORO1A/NCS1/SYK/SYT3/ITGAM/RAB11FIP5/VAMP2/PIK3CG/RAB3D/HCK/PLEK/EQTN/KIT"	20
GO:0072593	"reactive oxygen species metabolic process"	"20/525"	"239/18722"	1.43268e+09	0.000642167820583314	0.000525472157699325	"TSPO/HBB/ROMO1/CYBA/RAC2/FBLN5/ITGB2/GPX3/SOD2/PRDX5/HBA2/CDKN1A/CYBB/SYK/ITGAM/TUSC2/TGFB1/TGFBR2/ZC3H12A/PON3"	20
GO:0007249	"I-kappaB kinase/NF-kappaB signaling"	"20/525"	"281/18722"	0.000139674498411509	0.00382814883225938	0.00313249210316123	"LTF/HLA-DRB1/CD74/BST2/TLR8/TREM2/HMOX1/CX3CR1/TRADD/BCL3/TLR2/TIFA/LGALS1/CD4/PYCARD/FADD/ZC3H12A/SHISA5/RHOC/SUMO4"	20
GO:1903532	"positive regulation of secretion by cell"	"20/525"	"282/18722"	0.000146505222627976	0.00389143193190235	0.00318427530663144	"TRH/HLA-DRB1/SDC4/APLN/NMB/TREM2/ITGB2/VAMP8/PTAFR/NCS1/SYK/TLR2/ITGAM/BAD/TGFB1/PFKFB2/RAB3D/RASL10B/EXOC1/CPB2"	20
GO:0045861	"negative regulation of proteolysis"	"20/525"	"351/18722"	0.00226757772526632	0.0292624459614118	0.023944832061089	"LTF/PI16/CST3/BST2/CDKN2D/PCSK1N/AQP1/C3/SERPING1/SERPINA3/PRDX5/SERPINA1/C4B/C4A/CD44/SPINT2/CRB2/SNX12/PEBP1/CPB2"	20
GO:2001233	"regulation of apoptotic signaling pathway"	"20/525"	"356/18722"	0.00266764601276039	0.0327968022654513	0.0268369200381458	"S100A9/CD74/CDKN2D/CAV1/ITM2C/TREM2/BBC3/HMOX1/CX3CR1/SOD2/CD44/GRINA/BAD/NACC2/PYCARD/ZNF385A/FADD/MAPK8IP2/EIF5A/IL7"	20
GO:0001818	"negative regulation of cytokine production"	"20/525"	"357/18722"	0.00275439262907334	0.0334898789603579	0.0274040498360745	"LTF/HLA-DRB1/TSPO/LAPTM5/BST2/TLR8/JAK3/TREM2/HMOX1/CX3CR1/LILRA4/VSIR/BCL3/TMSB4X/VSIG4/PYCARD/TUSC2/TGFB1/ZC3H12A/RPS6KA4"	20
GO:0051098	"regulation of binding"	"20/525"	"363/18722"	0.00332612213080461	0.0382681912536157	0.031314040325194	"SLN/NIBAN2/CLDN5/CAV1/HMOX1/RAMP1/APOE/ATP2A3/CDKN1A/STING1/BCL3/PBXIP1/MFNG/TMSB4X/TGFB1/PYGO2/ID1/RAMP2/SUMO4/POU4F1"	20
GO:0002573	"myeloid leukocyte differentiation"	"19/525"	"208/18722"	6.72171e+08	0.000380572859970543	0.000311414610761516	"LTF/HLA-DRB1/CEBPA/CD74/TREM2/C1QC/SPI1/CD81/MAFB/NME2/TLR2/CSF1R/CEBPB/CD4/TGFB1/FADD/TGFBR2/POU4F1/KIT"	19
GO:0051259	"protein complex oligomerization"	"19/525"	"238/18722"	4.46914e+09	0.00168690562760922	0.00138035870307199	"HLA-DRB1/ALOX5AP/HLA-G/CD74/SOD2/SLC1A5/STING1/KCTD11/ISG15/TIFA/NACC2/PYCARD/KCND1/GSDMD/ZC3H12A/ROM1/KCTD12/POLQ/KCNRG"	19
GO:0050671	"positive regulation of lymphocyte proliferation"	"18/525"	"137/18722"	5.51549e+06	4.8435e+08	3.96333e+08	"IGF2/CD74/HLA-DPB1/JAK3/HLA-DPA1/CDKN1A/AIF1/CORO1A/CD81/EFNB1/SYK/HLA-A/RASAL3/HLA-DMB/PYCARD/FADD/TGFBR2/IL7"	18
GO:0032946	"positive regulation of mononuclear cell proliferation"	"18/525"	"138/18722"	6.18061e+06	5.31904e+08	4.35245e+08	"IGF2/CD74/HLA-DPB1/JAK3/HLA-DPA1/CDKN1A/AIF1/CORO1A/CD81/EFNB1/SYK/HLA-A/RASAL3/HLA-DMB/PYCARD/FADD/TGFBR2/IL7"	18
GO:0001906	"cell killing"	"18/525"	"188/18722"	6.09048e+08	0.000354153245072499	0.000289796006401289	"LTF/HLA-DRB1/HLA-DRA/LYZ/HLA-G/HLA-B/ROMO1/C3/CX3CR1/GNLY/SPI1/IL7R/CORO1A/SYK/HLA-A/ITGAM/TUSC2/FADD"	18
GO:0050777	"negative regulation of immune response"	"18/525"	"194/18722"	9.43201e+08	0.000461203687458227	0.000377393087942994	"HLA-DRB1/HLA-G/JAK3/HLA-B/TREM2/HMOX1/SERPING1/SPI1/IL7R/SYK/HLA-A/ISG15/RHBDF2/VSIG4/GRN/ZBTB7B/ZC3H12A/HCK"	18
GO:0034284	"response to monosaccharide"	"18/525"	"225/18722"	6.85952e+09	0.0022216898986898	0.00181796120481852	"TRH/HLA-DRB1/CYBA/TREM2/ENDOG/SOD2/SLC2A5/UCP2/NME2/SPARC/RAB11FIP5/LGALS1/BAD/VAMP2/PIM3/PFKFB2/TGFBR2/CPB2"	18
GO:0009743	"response to carbohydrate"	"18/525"	"253/18722"	0.000298352585437431	0.00672152447715846	0.00550007935127146	"TRH/HLA-DRB1/CYBA/TREM2/ENDOG/SOD2/SLC2A5/UCP2/NME2/SPARC/RAB11FIP5/LGALS1/BAD/VAMP2/PIM3/PFKFB2/TGFBR2/CPB2"	18
GO:0010466	"negative regulation of peptidase activity"	"18/525"	"262/18722"	0.000453998302722219	0.00917161829396107	0.00750493858465937	"LTF/PI16/CST3/BST2/CDKN2D/PCSK1N/AQP1/C3/SERPING1/SERPINA3/PRDX5/SERPINA1/C4B/C4A/CD44/SPINT2/CRB2/PEBP1"	18
GO:0051222	"positive regulation of protein transport"	"18/525"	"303/18722"	0.00236206591149173	0.0301601472318959	0.0246794017614863	"TRH/HLA-DRB1/RAC2/TREM2/BBC3/ITGB2/CD81/TOMM7/UBL5/TLR2/ITGAM/BAD/STOM/VAMP2/TGFB1/PFKFB2/ZC3H12A/EXOC1"	18
GO:0022604	"regulation of cell morphogenesis"	"18/525"	"309/18722"	0.00291361908822007	0.0347994560072854	0.0284756486525606	"RHOF/RAC2/ITGB2/LST1/RHOG/CORO1A/CD44/SYT3/SPARC/CSF1R/CFL1/RHOB/MSN/RHOC/HCK/ZNF135/KIT/SPRY4"	18
GO:0060326	"cell chemotaxis"	"18/525"	"310/18722"	0.00301523333615514	0.0357425593539272	0.0292473698983295	"S100A9/CD74/RAC2/NBL1/CX3CR1/ITGB2/SPI1/AIF1/RHOG/CORO1A/FCER1G/SYK/CSF1R/GPSM3/TMSB4X/PIK3CG/ZNF580/KIT"	18
GO:0032640	"tumor necrosis factor production"	"17/525"	"181/18722"	1.41595e+08	0.000642167820583314	0.000525472157699325	"LTF/TSPO/C1QTNF4/CYBA/TREM2/CX3CR1/CD14/LILRA4/VSIR/PTAFR/BCL3/CYBB/SYK/TLR2/PYCARD/FADD/ZC3H12A"	17
GO:0032680	"regulation of tumor necrosis factor production"	"17/525"	"181/18722"	1.41595e+08	0.000642167820583314	0.000525472157699325	"LTF/TSPO/C1QTNF4/CYBA/TREM2/CX3CR1/CD14/LILRA4/VSIR/PTAFR/BCL3/CYBB/SYK/TLR2/PYCARD/FADD/ZC3H12A"	17
GO:0002819	"regulation of adaptive immune response"	"17/525"	"183/18722"	1.63534e+09	0.000710795426264435	0.000581628655859323	"HLA-DRB1/HLA-DRA/HLA-G/JAK3/HLA-B/C3/TREM2/IL7R/CD81/HLA-A/TNFRSF1B/CD4/PYCARD/ZBTB7B/TGFB1/FADD/ZC3H12A"	17
GO:0071706	"tumor necrosis factor superfamily cytokine production"	"17/525"	"186/18722"	2.02139e+08	0.000852748888738392	0.00069778613032032	"LTF/TSPO/C1QTNF4/CYBA/TREM2/CX3CR1/CD14/LILRA4/VSIR/PTAFR/BCL3/CYBB/SYK/TLR2/PYCARD/FADD/ZC3H12A"	17
GO:1903555	"regulation of tumor necrosis factor superfamily cytokine production"	"17/525"	"186/18722"	2.02139e+08	0.000852748888738392	0.00069778613032032	"LTF/TSPO/C1QTNF4/CYBA/TREM2/CX3CR1/CD14/LILRA4/VSIR/PTAFR/BCL3/CYBB/SYK/TLR2/PYCARD/FADD/ZC3H12A"	17
GO:0002285	"lymphocyte activation involved in immune response"	"17/525"	"194/18722"	3.47572e+09	0.00141094435657584	0.0011545455123711	"HLA-DRB1/HLA-DRA/CD74/JAK3/SPI1/CORO1A/CD81/BCL3/FCER1G/HLA-DMB/LGALS1/MFNG/ZBTB7B/TGFB1/ZC3H12A/ITGAL/LCP1"	17
GO:0002685	"regulation of leukocyte migration"	"17/525"	"210/18722"	9.37636e+09	0.00277268169451387	0.00226882597652773	"CD74/RAC2/NBL1/TREM2/HMOX1/CX3CR1/PTAFR/SPI1/AIF1/RHOG/CD81/CSF1R/GPSM3/PYCARD/MSN/FADD/ZNF580"	17
GO:0045637	"regulation of myeloid cell differentiation"	"17/525"	"210/18722"	9.37636e+09	0.00277268169451387	0.00226882597652773	"LTF/HLA-DRB1/H4C6/CD74/TREM2/C1QC/H4C2/SPI1/H4C12/MAFB/NME2/ISG15/CEBPB/CD4/TGFB1/FADD/POU4F1"	17
GO:0050866	"negative regulation of cell activation"	"17/525"	"210/18722"	9.37636e+09	0.00277268169451387	0.00226882597652773	"HLA-DRB1/SDC4/HLA-G/LAPTM5/CD74/JAK3/TREM2/HMOX1/VSIR/APOE/SPI1/LST1/CEBPB/VSIG4/GRN/ZBTB7B/ZC3H12A"	17
GO:0071216	"cellular response to biotic stimulus"	"17/525"	"246/18722"	0.000606071238667265	0.0113770469285068	0.00930959354571599	"LTF/TSPO/TREM2/CX3CR1/LY86/CD14/PTAFR/SPI1/TBXA2R/SYK/TLR2/TNFRSF1B/CEBPB/PYCARD/TGFB1/ZC3H12A/HCK"	17
GO:0010951	"negative regulation of endopeptidase activity"	"17/525"	"252/18722"	0.000793858072754551	0.0137187601890074	0.0112257672938659	"LTF/CST3/BST2/CDKN2D/PCSK1N/AQP1/C3/SERPING1/SERPINA3/PRDX5/SERPINA1/C4B/C4A/CD44/SPINT2/CRB2/PEBP1"	17
GO:0050730	"regulation of peptidyl-tyrosine phosphorylation"	"17/525"	"264/18722"	0.00132166069763826	0.0203110927926337	0.0166201317052631	"IGF2/GPRC5A/CD74/CAV1/HES5/TREM2/ITGB2/CD81/CD44/MVP/SYK/CSF1R/CD4/TGFB1/IL7/ALKAL2/KIT"	17
GO:0043270	"positive regulation of ion transport"	"17/525"	"275/18722"	0.00204127519100047	0.027928506046126	0.0228532976318337	"TRH/APLNR/TSPO/CAV1/RAMP3/TREM2/VAMP8/PTAFR/SCN4B/CEBPB/KCNQ1/TMSB4X/ANTKMT/NDUFA4/CTSS/GJC2/GRM6"	17
GO:0046034	"ATP metabolic process"	"17/525"	"277/18722"	0.00220224031288214	0.0290682210623677	0.0237859019909292	"TSPO/TREM2/COX8A/NDUFA1/COX7A1/COX5B/CHCHD2/BAD/TMSB4X/NDUFB7/ANTKMT/TGFB1/PFKFB2/NDUFC1/NDUFS6/NDUFA4/ATP5F1B"	17
GO:0002495	"antigen processing and presentation of peptide antigen via MHC class II"	"16/525"	"34/18722"	0.0161402	16.795	13.743	"HLA-DRB1/HLA-DRB5/HLA-DOA/HLA-DRA/HLA-DQA1/CD74/HLA-DPB1/HLA-DQB1/HLA-DPA1/TREM2/CTSD/FCER1G/HLA-DMA/HLA-DMB/PYCARD/CTSS"	16
GO:0002504	"antigen processing and presentation of peptide or polysaccharide antigen via MHC class II"	"16/525"	"36/18722"	0.0508135	36.4417	29.8195	"HLA-DRB1/HLA-DRB5/HLA-DOA/HLA-DRA/HLA-DQA1/CD74/HLA-DPB1/HLA-DQB1/HLA-DPA1/TREM2/CTSD/FCER1G/HLA-DMA/HLA-DMB/PYCARD/CTSS"	16
GO:0002275	"myeloid cell activation involved in immune response"	"16/525"	"91/18722"	436170	4.46866e+07	3.65661e+07	"RAC2/TREM2/HMOX1/CX3CR1/ITGB2/VAMP8/PTAFR/SPI1/FCER1G/SYK/ITGAM/PYCARD/GRN/VAMP2/PIK3CG/KIT"	16
GO:1902107	"positive regulation of leukocyte differentiation"	"16/525"	"157/18722"	9.02077e+08	0.000451353249765948	0.000369332686000488	"HLA-DRB1/HLA-DRA/HLA-G/CD74/TREM2/VSIR/IL7R/SYK/BAD/CD4/ZBTB7B/TGFB1/FADD/TGFBR2/IL7/POU4F1"	16
GO:1903708	"positive regulation of hemopoiesis"	"16/525"	"157/18722"	9.02077e+08	0.000451353249765948	0.000369332686000488	"HLA-DRB1/HLA-DRA/HLA-G/CD74/TREM2/VSIR/IL7R/SYK/BAD/CD4/ZBTB7B/TGFB1/FADD/TGFBR2/IL7/POU4F1"	16
GO:0002822	"regulation of adaptive immune response based on somatic recombination of immune receptors built from immunoglobulin superfamily domains"	"16/525"	"168/18722"	2.11956e+09	0.000885483346759053	0.00072457203539979	"HLA-DRB1/HLA-DRA/HLA-G/JAK3/HLA-B/C3/TREM2/IL7R/CD81/HLA-A/TNFRSF1B/CD4/ZBTB7B/TGFB1/FADD/ZC3H12A"	16
GO:0045088	"regulation of innate immune response"	"16/525"	"218/18722"	0.000452407136808539	0.00917161829396107	0.00750493858465937	"HLA-G/TLR8/HLA-B/TREM2/APOE/SERPING1/SPI1/STING1/SYK/HLA-A/ISG15/VSIG4/PYCARD/GRN/FADD/HCK"	16
GO:0009746	"response to hexose"	"16/525"	"219/18722"	0.000475753862720115	0.00940872320111891	0.00769895644599062	"TRH/HLA-DRB1/CYBA/TREM2/ENDOG/SLC2A5/UCP2/NME2/RAB11FIP5/LGALS1/BAD/VAMP2/PIM3/PFKFB2/TGFBR2/CPB2"	16
GO:0097529	"myeloid leukocyte migration"	"16/525"	"220/18722"	0.000500127789350344	0.00982671176974671	0.00804098752884835	"S100A9/CD74/RAC2/NBL1/TREM2/CX3CR1/ITGB2/SPI1/AIF1/RHOG/CD81/FCER1G/SYK/CSF1R/PIK3CG/KIT"	16
GO:0071219	"cellular response to molecule of bacterial origin"	"16/525"	"221/18722"	0.000525565570264918	0.0102330708092757	0.00837350241741438	"LTF/TSPO/TREM2/CX3CR1/LY86/CD14/PTAFR/SPI1/TBXA2R/TLR2/TNFRSF1B/CEBPB/PYCARD/TGFB1/ZC3H12A/HCK"	16
GO:0030595	"leukocyte chemotaxis"	"16/525"	"230/18722"	0.000808908270641754	0.0139229291542859	0.0113928343801965	"S100A9/CD74/RAC2/NBL1/CX3CR1/ITGB2/SPI1/AIF1/CORO1A/FCER1G/SYK/CSF1R/GPSM3/PIK3CG/ZNF580/KIT"	16
GO:0043122	"regulation of I-kappaB kinase/NF-kappaB signaling"	"16/525"	"249/18722"	0.0018504471832821	0.0258071052316225	0.0211174008341248	"LTF/HLA-DRB1/CD74/BST2/TREM2/HMOX1/TRADD/TIFA/LGALS1/CD4/PYCARD/FADD/ZC3H12A/SHISA5/RHOC/SUMO4"	16
GO:0097305	"response to alcohol"	"16/525"	"253/18722"	0.0021740806314852	0.0288736696212371	0.0236267047183821	"TRH/TSPO/CLDN5/CYBA/PMVK/SOD2/CD14/CDKN1A/SPI1/TBXA2R/IGFBP7/CYBB/SPARC/BAD/TGFB1/TGFBR2"	16
GO:0032412	"regulation of ion transmembrane transporter activity"	"16/525"	"267/18722"	0.00370091305258371	0.0413776460383847	0.0338584405001154	"SLN/KCNE4/CAV1/TREM2/PTAFR/SCN4B/SHANK1/KCNQ1/TMSB4X/ANTKMT/STOM/VAMP2/MAPK8IP2/NDUFA4/CTSS/KCNRG"	16
GO:0001894	"tissue homeostasis"	"16/525"	"268/18722"	0.00383726662678865	0.0426660421061281	0.0349127073755148	"LTF/POTEI/LYZ/CLDN5/TMEM119/RAC2/POTEE/SERPINA3/CORO1A/SYK/CSF1R/CRB2/RAB3D/IL7/PRR4/HOXA13"	16
GO:0002478	"antigen processing and presentation of exogenous peptide antigen"	"15/525"	"38/18722"	0.365543	1123.52	919.354	"HLA-DRB1/HLA-DRB5/HLA-DOA/HLA-DRA/HLA-DQA1/CD74/HLA-DPB1/HLA-DQB1/HLA-DPA1/CTSD/FCER1G/HLA-A/HLA-DMA/HLA-DMB/CTSS"	15
GO:0019884	"antigen processing and presentation of exogenous antigen"	"15/525"	"47/18722"	140.724	31870.2	26078.7	"HLA-DRB1/HLA-DRB5/HLA-DOA/HLA-DRA/HLA-DQA1/CD74/HLA-DPB1/HLA-DQB1/HLA-DPA1/CTSD/FCER1G/HLA-A/HLA-DMA/HLA-DMB/CTSS"	15
GO:0042102	"positive regulation of T cell proliferation"	"15/525"	"101/18722"	1.38345e+07	1.14481e+09	9.3677e+07	"IGF2/HLA-DPB1/JAK3/HLA-DPA1/AIF1/CORO1A/CD81/EFNB1/SYK/HLA-A/RASAL3/HLA-DMB/PYCARD/FADD/TGFBR2"	15
GO:0042116	"macrophage activation"	"15/525"	"106/18722"	2.65076e+07	2.15212e+09	1.76103e+09	"C1QA/CEBPA/CD74/TREM2/CX3CR1/ITGB2/AIF1/CD93/SYK/TLR2/JUND/ITGAM/VSIG4/GRN/ZC3H12A"	15
GO:0002698	"negative regulation of immune effector process"	"15/525"	"110/18722"	4.33696e+07	3.33249e+09	2.72691e+09	"HLA-G/BST2/JAK3/HLA-B/HMOX1/CX3CR1/SERPING1/SPI1/IL7R/HLA-A/VSIG4/GRN/ZBTB7B/TGFB1/ZC3H12A"	15
GO:0002705	"positive regulation of leukocyte mediated immunity"	"15/525"	"134/18722"	5.44324e+08	0.00032530932235249	0.000266193642934325	"HLA-DRB1/HLA-DRA/HLA-G/HLA-B/C3/TREM2/ITGB2/PTAFR/SPI1/CD81/HLA-A/ITGAM/TGFB1/FADD/KIT"	15
GO:2000377	"regulation of reactive oxygen species metabolic process"	"15/525"	"157/18722"	3.67458e+09	0.00147422246136442	0.00120632462865907	"TSPO/ROMO1/CYBA/RAC2/FBLN5/ITGB2/SOD2/CDKN1A/SYK/ITGAM/TUSC2/TGFB1/TGFBR2/ZC3H12A/PON3"	15
GO:0002695	"negative regulation of leukocyte activation"	"15/525"	"187/18722"	0.000263512186964127	0.00603134542822681	0.00493532063491045	"HLA-DRB1/SDC4/HLA-G/LAPTM5/CD74/JAK3/HMOX1/VSIR/SPI1/LST1/CEBPB/VSIG4/GRN/ZBTB7B/ZC3H12A"	15
GO:1901654	"response to ketone"	"15/525"	"194/18722"	0.00039080989030814	0.00825009532918769	0.00675087610262921	"TRH/TSPO/CAV1/AQP1/CYBA/PTAFR/CDKN1A/TBXA2R/IGFBP7/CYBB/TLR2/BAD/MSN/TGFB1/RAMP2"	15
GO:0022408	"negative regulation of cell-cell adhesion"	"15/525"	"196/18722"	0.000435685148013771	0.00892739615192027	0.00730509684263691	"HLA-DRB1/SDC4/HLA-G/LAPTM5/CD74/JAK3/VSIR/SPI1/ZNF703/SPINT2/CEBPB/VSIG4/ZBTB7B/TGFB1/ZC3H12A"	15
GO:0010952	"positive regulation of peptidase activity"	"15/525"	"197/18722"	0.000459730837912118	0.00924402708194319	0.00756418914321709	"S100A9/LAPTM5/CAV1/BBC3/PSENEN/VSIR/ATP2A3/CTSD/SYK/APH1A/BAD/PYCARD/GRN/FADD/ST18"	15
GO:0051701	"biological process involved in interaction with host"	"15/525"	"203/18722"	0.000629202390492698	0.0115575992979809	0.00945733567810615	"HLA-DRB1/CD74/CAV1/IFITM2/LY6E/SELPLG/SLC1A5/VAMP8/CD81/EFNB3/SIGLEC1/LGALS1/CD4/IFITM3/RRAGA"	15
GO:0071222	"cellular response to lipopolysaccharide"	"15/525"	"209/18722"	0.000849212091334681	0.0144433186917515	0.0118186579800895	"LTF/TSPO/CX3CR1/LY86/CD14/PTAFR/SPI1/TBXA2R/TLR2/TNFRSF1B/CEBPB/PYCARD/TGFB1/ZC3H12A/HCK"	15
GO:0009749	"response to glucose"	"15/525"	"212/18722"	0.000981680160983626	0.0161227852393609	0.0131929294435124	"TRH/HLA-DRB1/CYBA/TREM2/ENDOG/UCP2/NME2/RAB11FIP5/LGALS1/BAD/VAMP2/PIM3/PFKFB2/TGFBR2/CPB2"	15
GO:2000116	"regulation of cysteine-type endopeptidase activity"	"15/525"	"235/18722"	0.00270075774510688	0.0331092893937177	0.0270926215546035	"LTF/S100A9/LAPTM5/CDKN2D/AQP1/BBC3/PRDX5/ATP2A3/CTSD/CD44/SYK/BAD/PYCARD/FADD/ST18"	15
GO:0019886	"antigen processing and presentation of exogenous peptide antigen via MHC class II"	"14/525"	"30/18722"	1.50925	573.772	469.505	"HLA-DRB1/HLA-DRB5/HLA-DOA/HLA-DRA/HLA-DQA1/CD74/HLA-DPB1/HLA-DQB1/HLA-DPA1/CTSD/FCER1G/HLA-DMA/HLA-DMB/CTSS"	14
GO:0002444	"myeloid leukocyte mediated immunity"	"14/525"	"99/18722"	6.6853e+07	4.71588e+09	3.8589e+09	"RAC2/C3/HMOX1/CX3CR1/ITGB2/VAMP8/PTAFR/SPI1/SYK/ITGAM/TUSC2/VAMP2/PIK3CG/KIT"	14
GO:0008630	"intrinsic apoptotic signaling pathway in response to DNA damage"	"14/525"	"99/18722"	6.6853e+07	4.71588e+09	3.8589e+09	"CD74/CDKN2D/HMOX1/CDKN1A/TMEM109/CD44/PHLDA3/BCL3/TNFRSF1B/BAD/NACC2/PYCARD/ZNF385A/SHISA5"	14
GO:0046718	"viral entry into host cell"	"14/525"	"144/18722"	5.47949e+09	0.00194861422151361	0.00159450923369572	"HLA-DRB1/CD74/CAV1/IFITM2/LY6E/SELPLG/SLC1A5/VAMP8/CD81/EFNB3/SIGLEC1/LGALS1/CD4/IFITM3"	14
GO:0045580	"regulation of T cell differentiation"	"14/525"	"146/18722"	6.37479e+09	0.00211005456468173	0.00172661240477522	"HLA-DRB1/HLA-DOA/HLA-DRA/HLA-G/CD74/JAK3/VSIR/IL7R/SYK/BAD/ZBTB7B/TGFBR2/ZC3H12A/IL7"	14
GO:0044409	"entry into host"	"14/525"	"151/18722"	9.1918e+09	0.00277268169451387	0.00226882597652773	"HLA-DRB1/CD74/CAV1/IFITM2/LY6E/SELPLG/SLC1A5/VAMP8/CD81/EFNB3/SIGLEC1/LGALS1/CD4/IFITM3"	14
GO:0046631	"alpha-beta T cell activation"	"14/525"	"156/18722"	0.000130338231222398	0.00361835747709663	0.00296082433574819	"HLA-DRB1/HLA-DRA/JAK3/VSIR/CD81/BCL3/SYK/HLA-A/RASAL3/ZBTB7B/WDFY4/TGFBR2/ZC3H12A/ELF4"	14
GO:2001242	"regulation of intrinsic apoptotic signaling pathway"	"14/525"	"164/18722"	0.000220710850049754	0.0051615151508918	0.00422355717057453	"S100A9/CD74/CDKN2D/CAV1/TREM2/BBC3/SOD2/CD44/GRINA/BAD/NACC2/PYCARD/ZNF385A/EIF5A"	14
GO:0045619	"regulation of lymphocyte differentiation"	"14/525"	"174/18722"	0.000405466271926816	0.00846952120437422	0.0069304275911865	"HLA-DRB1/HLA-DOA/HLA-DRA/HLA-G/CD74/JAK3/VSIR/IL7R/SYK/BAD/ZBTB7B/TGFBR2/ZC3H12A/IL7"	14
GO:0052126	"movement in host environment"	"14/525"	"175/18722"	0.000429672929986617	0.00888885873909815	0.00727356250407507	"HLA-DRB1/CD74/CAV1/IFITM2/LY6E/SELPLG/SLC1A5/VAMP8/CD81/EFNB3/SIGLEC1/LGALS1/CD4/IFITM3"	14
GO:0045766	"positive regulation of angiogenesis"	"14/525"	"181/18722"	0.000602358417094669	0.0113681941612209	0.00930234951607418	"APLNR/HSPB6/AQP1/C3/HMOX1/CX3CR1/TBXA2R/CYBB/RHOB/GRN/MYDGF/TGFBR2/ZC3H12A/RAMP2"	14
GO:1904018	"positive regulation of vasculature development"	"14/525"	"181/18722"	0.000602358417094669	0.0113681941612209	0.00930234951607418	"APLNR/HSPB6/AQP1/C3/HMOX1/CX3CR1/TBXA2R/CYBB/RHOB/GRN/MYDGF/TGFBR2/ZC3H12A/RAMP2"	14
GO:0051260	"protein homooligomerization"	"14/525"	"182/18722"	0.000636209348823333	0.0116000374067237	0.00949206187249798	"ALOX5AP/HLA-G/SOD2/SLC1A5/KCTD11/TIFA/NACC2/PYCARD/KCND1/GSDMD/ROM1/KCTD12/POLQ/KCNRG"	14
GO:0017157	"regulation of exocytosis"	"14/525"	"202/18722"	0.0017382780030565	0.0244438243370985	0.0200018573107121	"SDC4/RAC2/HMOX1/ITGB2/VAMP8/PTAFR/SPI1/CPLANE2/NCS1/SYK/SYT3/ITGAM/VAMP2/RAB3D"	14
GO:0000302	"response to reactive oxygen species"	"14/525"	"222/18722"	0.00410530149152299	0.0446088694899582	0.0365024813640202	"HBB/ROMO1/AQP1/FBLN5/HMOX1/ENDOG/SOD2/APOE/PRDX5/HBA2/UCP2/RHOB/BAD/ZNF580"	14
GO:0050920	"regulation of chemotaxis"	"14/525"	"223/18722"	0.00427134102402194	0.0461798503175035	0.0377879812889537	"CD74/RAC2/NBL1/TREM2/CX3CR1/SPI1/AIF1/SEMA6B/CSF1R/GPSM3/TMSB4X/TGFB1/TUBB2B/ZNF580"	14
GO:0043299	"leukocyte degranulation"	"13/525"	"73/18722"	1.05987e+07	8.94242e+08	7.31739e+08	"RAC2/HMOX1/ITGB2/VAMP8/PTAFR/SPI1/CORO1A/SYK/ITGAM/VAMP2/PIK3CG/HCK/KIT"	13
GO:0032609	"interferon-gamma production"	"13/525"	"112/18722"	1.54238e+08	0.000677232860062389	0.000554165127611994	"HLA-DRB1/LAPTM5/TLR8/HLA-DPB1/HLA-DPA1/CD14/VSIR/BCL3/HLA-A/ISG15/PYCARD/FADD/ZC3H12A"	13
GO:0032649	"regulation of interferon-gamma production"	"13/525"	"112/18722"	1.54238e+08	0.000677232860062389	0.000554165127611994	"HLA-DRB1/LAPTM5/TLR8/HLA-DPB1/HLA-DPA1/CD14/VSIR/BCL3/HLA-A/ISG15/PYCARD/FADD/ZC3H12A"	13
GO:0050729	"positive regulation of inflammatory response"	"13/525"	"142/18722"	0.000184326073894429	0.00453231483410131	0.00370869604316912	"S100A9/ALOX5AP/CEBPA/C3/TREM2/VAMP8/CD81/TRADD/TLR2/CEBPB/GPSM3/GRN/PIK3CG"	13
GO:0002181	"cytoplasmic translation"	"13/525"	"148/18722"	0.000277643416065314	0.006321162007032	0.00517247132686425	"RPS21/RPL39/RPS14/RPL18A/RPS15/RPLP2/RPL13/RPS5/ZNF385A/RPL8/RPLP1/RPS9/RPL34"	13
GO:0072331	"signal transduction by p53 class mediator"	"13/525"	"163/18722"	0.000701512070850792	0.012525976856672	0.0102497382696449	"CD74/CDKN1A/TMEM109/CD44/PHLDA3/BCL3/RPS15/PYCARD/HINT1/ZNF385A/SHISA5/EIF5A/POU4F1"	13
GO:0050792	"regulation of viral process"	"13/525"	"164/18722"	0.000742905553436313	0.0130478473323937	0.0106767736895573	"LTF/HLA-DRB1/CD74/BST2/IFITM2/APOBEC3C/LY6E/BTBD17/ISG15/LGALS1/CD4/IFITM3/STOM"	13
GO:0032635	"interleukin-6 production"	"13/525"	"165/18722"	0.000786334771444535	0.0136435424255074	0.0111642182108742	"CD74/TLR8/HLA-B/C1QTNF4/CYBA/TREM2/PTAFR/AIF1/SYK/TLR2/CEBPB/PYCARD/ZC3H12A"	13
GO:0032675	"regulation of interleukin-6 production"	"13/525"	"165/18722"	0.000786334771444535	0.0136435424255074	0.0111642182108742	"CD74/TLR8/HLA-B/C1QTNF4/CYBA/TREM2/PTAFR/AIF1/SYK/TLR2/CEBPB/PYCARD/ZC3H12A"	13
GO:0043112	"receptor metabolic process"	"13/525"	"166/18722"	0.000831877981863213	0.0142046466506246	0.0116233577666351	"LAPTM5/APLN/CAV1/RAMP3/ITGB2/RAMP1/APOE/CD81/FCER1G/SYK/CD63/TGFB1/RAMP2"	13
GO:0051048	"negative regulation of secretion"	"13/525"	"171/18722"	0.00109418492747886	0.0174380657145983	0.0142691952530869	"TRH/CD74/NMB/HMOX1/CYP51A1/APOE/VAMP8/SPI1/UCP2/TNFRSF1B/RAB11FIP5/RHBDF2/PIM3"	13
GO:0022900	"electron transport chain"	"13/525"	"175/18722"	0.00135081821878572	0.0205254279408867	0.0167955175611302	"CYBA/COX8A/ALDH4A1/NDUFA1/CYBB/COX7A1/COX5B/CHCHD2/SLC25A22/NDUFB7/NDUFC1/NDUFS6/NDUFA4"	13
GO:0010950	"positive regulation of endopeptidase activity"	"13/525"	"179/18722"	0.0016556470533799	0.0238269206377716	0.0194970582417031	"S100A9/LAPTM5/BBC3/PSENEN/VSIR/ATP2A3/CTSD/SYK/APH1A/BAD/PYCARD/FADD/ST18"	13
GO:0008217	"regulation of blood pressure"	"13/525"	"186/18722"	0.00232543921590561	0.0297808480536959	0.0243690293772063	"APLN/HBB/CYBA/HMOX1/SOD2/PTAFR/PTGS1/TBXA2R/SLC2A5/AGTRAP/KCNQ1/RASL10B/RAMP2"	13
GO:0072332	"intrinsic apoptotic signaling pathway by p53 class mediator"	"12/525"	"76/18722"	1.26478e+08	8.50366e+09	6.95836e+09	"CD74/CDKN1A/TMEM109/CD44/PHLDA3/BCL3/PYCARD/HINT1/ZNF385A/SHISA5/EIF5A/POU4F1"	12
GO:0002821	"positive regulation of adaptive immune response"	"12/525"	"112/18722"	7.22678e+09	0.00230346775495888	0.00188487827105629	"HLA-DRB1/HLA-DRA/HLA-G/HLA-B/C3/TREM2/CD81/HLA-A/CD4/PYCARD/TGFB1/FADD"	12
GO:1901222	"regulation of NIK/NF-kappaB signaling"	"12/525"	"112/18722"	7.22678e+09	0.00230346775495888	0.00188487827105629	"LAPTM5/C1QTNF4/TREM2/C20orf27/CD14/SPI1/PTP4A3/TRADD/BCL3/TLR2/TMSB4X/ZC3H12A"	12
GO:0002286	"T cell activation involved in immune response"	"12/525"	"114/18722"	8.59106e+09	0.00264052255021535	0.00216068298261197	"HLA-DRB1/HLA-DRA/CD74/JAK3/CD81/BCL3/FCER1G/HLA-DMB/ZBTB7B/ZC3H12A/ITGAL/LCP1"	12
GO:0002761	"regulation of myeloid leukocyte differentiation"	"12/525"	"120/18722"	0.00014092648668038	0.00383801691256757	0.00314056694167802	"LTF/HLA-DRB1/CD74/TREM2/C1QC/MAFB/NME2/CEBPB/CD4/TGFB1/FADD/POU4F1"	12
GO:0001909	"leukocyte mediated cytotoxicity"	"12/525"	"124/18722"	0.000192422402932111	0.00462566256880935	0.00378508049284276	"HLA-DRB1/HLA-DRA/HLA-G/HLA-B/CX3CR1/SPI1/IL7R/CORO1A/HLA-A/ITGAM/TUSC2/FADD"	12
GO:0002687	"positive regulation of leukocyte migration"	"12/525"	"135/18722"	0.000423464867354688	0.00880275035858561	0.00720310186270751	"CD74/RAC2/TREM2/CX3CR1/PTAFR/SPI1/AIF1/CSF1R/GPSM3/PYCARD/FADD/ZNF580"	12
GO:0038061	"NIK/NF-kappaB signaling"	"12/525"	"143/18722"	0.00071122688643116	0.0126463193897243	0.0103482119839592	"LAPTM5/C1QTNF4/TREM2/C20orf27/CD14/SPI1/PTP4A3/TRADD/BCL3/TLR2/TMSB4X/ZC3H12A"	12
GO:1903531	"negative regulation of secretion by cell"	"12/525"	"147/18722"	0.00090759166441415	0.0153151644391141	0.0125320706603316	"TRH/NMB/HMOX1/CYP51A1/APOE/VAMP8/SPI1/UCP2/TNFRSF1B/RAB11FIP5/RHBDF2/PIM3"	12
GO:1903900	"regulation of viral life cycle"	"12/525"	"148/18722"	0.000963175333386105	0.016002098299461	0.0130941739084597	"LTF/HLA-DRB1/CD74/BST2/IFITM2/APOBEC3C/LY6E/BTBD17/ISG15/LGALS1/CD4/IFITM3"	12
GO:0071331	"cellular response to hexose stimulus"	"12/525"	"153/18722"	0.00128536831952639	0.0199672919816681	0.0163388068737062	"HLA-DRB1/CYBA/TREM2/ENDOG/SLC2A5/UCP2/NME2/RAB11FIP5/LGALS1/BAD/PIM3/CPB2"	12
GO:0008360	"regulation of cell shape"	"12/525"	"154/18722"	0.00135945781156233	0.0205254279408867	0.0167955175611302	"RHOF/RAC2/ITGB2/LST1/RHOG/CORO1A/CSF1R/RHOB/MSN/RHOC/HCK/KIT"	12
GO:0071326	"cellular response to monosaccharide stimulus"	"12/525"	"154/18722"	0.00135945781156233	0.0205254279408867	0.0167955175611302	"HLA-DRB1/CYBA/TREM2/ENDOG/SLC2A5/UCP2/NME2/RAB11FIP5/LGALS1/BAD/PIM3/CPB2"	12
GO:0051017	"actin filament bundle assembly"	"12/525"	"157/18722"	0.00160319531602988	0.023149494781465	0.0189427351894028	"SDC4/PDXP/SYNPO/FSCN1/AIF1/ACTN1/SHANK1/PFN1/ID1/RHOC/LCP1/PLEK"	12
GO:0051250	"negative regulation of lymphocyte activation"	"12/525"	"157/18722"	0.00160319531602988	0.023149494781465	0.0189427351894028	"HLA-DRB1/SDC4/HLA-G/LAPTM5/CD74/JAK3/VSIR/LST1/CEBPB/VSIG4/ZBTB7B/ZC3H12A"	12
GO:1902600	"proton transmembrane transport"	"12/525"	"157/18722"	0.00160319531602988	0.023149494781465	0.0189427351894028	"COX8A/UCP2/COX7A1/COX5B/SLC25A22/TMSB4X/ANTKMT/ATP6V1F/ATP6V0B/NDUFA4/MFSD3/ATP5F1B"	12
GO:0061572	"actin filament bundle organization"	"12/525"	"161/18722"	0.00198309296253775	0.0273501571083331	0.0223800470974655	"SDC4/PDXP/SYNPO/FSCN1/AIF1/ACTN1/SHANK1/PFN1/ID1/RHOC/LCP1/PLEK"	12
GO:0071322	"cellular response to carbohydrate stimulus"	"12/525"	"163/18722"	0.00219902014746806	0.0290682210623677	0.0237859019909292	"HLA-DRB1/CYBA/TREM2/ENDOG/SLC2A5/UCP2/NME2/RAB11FIP5/LGALS1/BAD/PIM3/CPB2"	12
GO:0002706	"regulation of lymphocyte mediated immunity"	"12/525"	"168/18722"	0.00282390885284665	0.0341328084095481	0.0279301452181314	"HLA-DRB1/HLA-DRA/HLA-G/HLA-B/C3/TREM2/IL7R/CD81/HLA-A/TNFRSF1B/TGFB1/FADD"	12
GO:0002833	"positive regulation of response to biotic stimulus"	"12/525"	"168/18722"	0.00282390885284665	0.0341328084095481	0.0279301452181314	"HLA-DRB1/HLA-G/TLR8/CYBA/LY86/SPI1/STING1/SYK/PYCARD/GRN/FADD/HCK"	12
GO:0007219	"Notch signaling pathway"	"12/525"	"172/18722"	0.00342151953019123	0.0391563790915235	0.032040825387709	"CEBPA/NIBAN2/HES5/PSENEN/ENHO/DLL3/PTP4A3/APH1A/DNER/MFNG/TGFBR2/KIT"	12
GO:0010469	"regulation of signaling receptor activity"	"12/525"	"173/18722"	0.00358584101279896	0.0403923399949579	0.0330521856925117	"MTRNR2L10/MTRNR2L1/MTRNR2L6/MTRNR2L8/GPRC5A/MTRNR2L12/LY6H/LY6E/RAMP3/LYNX1/SHANK1/MAPK8IP2"	12
GO:0051099	"positive regulation of binding"	"12/525"	"173/18722"	0.00358584101279896	0.0403923399949579	0.0330521856925117	"NIBAN2/CLDN5/CAV1/RAMP1/APOE/STING1/MFNG/TGFB1/PYGO2/RAMP2/SUMO4/POU4F1"	12
GO:0010634	"positive regulation of epithelial cell migration"	"12/525"	"176/18722"	0.00411732466999105	0.0446268212971574	0.0365171709429142	"HMOX1/SPARC/RHOB/TMSB4X/GRN/TGFB1/TGFBR2/ZC3H12A/PFN1/PIK3CG/ZNF580/ATP5F1B"	12
GO:0002381	"immunoglobulin production involved in immunoglobulin-mediated immune response"	"11/525"	"70/18722"	3.68009e+08	0.000226220282946909	0.000185111206736404	"HLA-DRB1/HLA-DRB5/HLA-DOA/HLA-DRA/HLA-DQA1/HLA-DPB1/HLA-DQB1/HLA-DPA1/HLA-DMA/HLA-DMB/TGFB1"	11
GO:2000379	"positive regulation of reactive oxygen species metabolic process"	"11/525"	"76/18722"	8.37043e+08	0.000432567723679697	0.000353960892818617	"TSPO/ROMO1/CYBA/ITGB2/SOD2/CDKN1A/SYK/ITGAM/TGFB1/TGFBR2/ZC3H12A"	11
GO:0045582	"positive regulation of T cell differentiation"	"11/525"	"91/18722"	4.73875e+09	0.00175783071184073	0.00143839517866537	"HLA-DRB1/HLA-DRA/HLA-G/CD74/VSIR/IL7R/SYK/BAD/ZBTB7B/TGFBR2/IL7"	11
GO:0002718	"regulation of cytokine production involved in immune response"	"11/525"	"96/18722"	7.7865e+09	0.00241045238877451	0.00197242150285621	"HLA-G/LAPTM5/CD74/BST2/JAK3/HMOX1/CD81/HLA-A/TNFRSF1B/TGFB1/KIT"	11
GO:0002367	"cytokine production involved in immune response"	"11/525"	"98/18722"	9.40766e+09	0.00277268169451387	0.00226882597652773	"HLA-G/LAPTM5/CD74/BST2/JAK3/HMOX1/CD81/HLA-A/TNFRSF1B/TGFB1/KIT"	11
GO:0031341	"regulation of cell killing"	"11/525"	"99/18722"	0.000103208886240195	0.00300072863169973	0.00245543189525927	"HLA-DRB1/HLA-DRA/HLA-G/HLA-B/CX3CR1/SPI1/IL7R/SYK/HLA-A/ITGAM/FADD"	11
GO:1902106	"negative regulation of leukocyte differentiation"	"11/525"	"102/18722"	0.000135278054931836	0.0037314196818698	0.00305334071354245	"LTF/TMEM176B/HLA-G/CD74/JAK3/C1QC/TMEM176A/MAFB/NME2/ZBTB7B/ZC3H12A"	11
GO:0045621	"positive regulation of lymphocyte differentiation"	"11/525"	"104/18722"	0.000161069594979916	0.00417519558553362	0.00341647301970717	"HLA-DRB1/HLA-DRA/HLA-G/CD74/VSIR/IL7R/SYK/BAD/ZBTB7B/TGFBR2/IL7"	11
GO:0046634	"regulation of alpha-beta T cell activation"	"11/525"	"104/18722"	0.000161069594979916	0.00417519558553362	0.00341647301970717	"HLA-DRB1/HLA-DRA/JAK3/VSIR/CD81/SYK/HLA-A/RASAL3/ZBTB7B/TGFBR2/ZC3H12A"	11
GO:0035821	"modulation of process of other organism"	"11/525"	"106/18722"	0.000190920638503712	0.00461534554764873	0.00377663829565297	"LTF/S100A9/CX3CR1/APOE/SYK/CFL1/CD4/STOM/GSDMD/ZC3H12A/RRAGA"	11
GO:1903707	"negative regulation of hemopoiesis"	"11/525"	"106/18722"	0.000190920638503712	0.00461534554764873	0.00377663829565297	"LTF/TMEM176B/HLA-G/CD74/JAK3/C1QC/TMEM176A/MAFB/NME2/ZBTB7B/ZC3H12A"	11
GO:0002824	"positive regulation of adaptive immune response based on somatic recombination of immune receptors built from immunoglobulin superfamily domains"	"11/525"	"107/18722"	0.000207523218572479	0.00490644181053505	0.00401483612565034	"HLA-DRB1/HLA-DRA/HLA-G/HLA-B/C3/TREM2/CD81/HLA-A/CD4/TGFB1/FADD"	11
GO:0007229	"integrin-mediated signaling pathway"	"11/525"	"107/18722"	0.000207523218572479	0.00490644181053505	0.00401483612565034	"ITGB2/NME2/SYK/ISG15/ITGAM/CD63/HCK/ITGAL/PLEK/FYB2/ITGA8"	11
GO:0002455	"humoral immune response mediated by circulating immunoglobulin"	"11/525"	"121/18722"	0.000602131541087601	0.0113681941612209	0.00930234951607418	"C1QA/C3/C1QB/TREM2/C1QC/C1R/SERPING1/C4B/CD81/C4A/BCL3"	11
GO:0050868	"negative regulation of T cell activation"	"11/525"	"122/18722"	0.000645454410901116	0.011718946540538	0.00958936266695195	"HLA-DRB1/SDC4/HLA-G/LAPTM5/CD74/JAK3/VSIR/CEBPB/VSIG4/ZBTB7B/ZC3H12A"	11
GO:1903305	"regulation of regulated secretory pathway"	"11/525"	"136/18722"	0.00157887957891731	0.0230608939434848	0.0188702350235348	"RAC2/HMOX1/ITGB2/VAMP8/PTAFR/SPI1/NCS1/SYK/SYT3/ITGAM/RAB3D"	11
GO:0006119	"oxidative phosphorylation"	"11/525"	"141/18722"	0.00210523361655393	0.0283088132875986	0.023164494892674	"COX8A/NDUFA1/COX7A1/COX5B/CHCHD2/NDUFB7/ANTKMT/NDUFC1/NDUFS6/NDUFA4/ATP5F1B"	11
GO:0050921	"positive regulation of chemotaxis"	"11/525"	"141/18722"	0.00210523361655393	0.0283088132875986	0.023164494892674	"CD74/RAC2/TREM2/CX3CR1/SPI1/AIF1/CSF1R/GPSM3/TMSB4X/TGFB1/ZNF580"	11
GO:1903038	"negative regulation of leukocyte cell-cell adhesion"	"11/525"	"141/18722"	0.00210523361655393	0.0283088132875986	0.023164494892674	"HLA-DRB1/SDC4/HLA-G/LAPTM5/CD74/JAK3/VSIR/CEBPB/VSIG4/ZBTB7B/ZC3H12A"	11
GO:0071333	"cellular response to glucose stimulus"	"11/525"	"151/18722"	0.00358463256719245	0.0403923399949579	0.0330521856925117	"HLA-DRB1/CYBA/TREM2/ENDOG/UCP2/NME2/RAB11FIP5/LGALS1/BAD/PIM3/CPB2"	11
GO:0002399	"MHC class II protein complex assembly"	"10/525"	"16/18722"	19.019	38970.9	31889	"HLA-DRB1/HLA-DRB5/HLA-DOA/HLA-DRA/HLA-DQA1/HLA-DPB1/HLA-DQB1/HLA-DPA1/HLA-DMA/HLA-DMB"	10
GO:0002503	"peptide antigen assembly with MHC class II protein complex"	"10/525"	"16/18722"	19.019	38970.9	31889	"HLA-DRB1/HLA-DRB5/HLA-DOA/HLA-DRA/HLA-DQA1/HLA-DPB1/HLA-DQB1/HLA-DPA1/HLA-DMA/HLA-DMB"	10
GO:0002501	"peptide antigen assembly with MHC protein complex"	"10/525"	"18/18722"	9.87954	184833	151245	"HLA-DRB1/HLA-DRB5/HLA-DOA/HLA-DRA/HLA-DQA1/HLA-DPB1/HLA-DQB1/HLA-DPA1/HLA-DMA/HLA-DMB"	10
GO:0002396	"MHC protein complex assembly"	"10/525"	"19/18722"	2033.57	350017	286412	"HLA-DRB1/HLA-DRB5/HLA-DOA/HLA-DRA/HLA-DQA1/HLA-DPB1/HLA-DQB1/HLA-DPA1/HLA-DMA/HLA-DMB"	10
GO:0002886	"regulation of myeloid leukocyte mediated immunity"	"10/525"	"56/18722"	3.08347e+08	0.00019229257399589	0.000157348890007278	"RAC2/C3/HMOX1/CX3CR1/ITGB2/VAMP8/PTAFR/SPI1/SYK/ITGAM"	10
GO:0032613	"interleukin-10 production"	"10/525"	"62/18722"	8.00875e+08	0.000426183624543564	0.000348736921388559	"HLA-DRB1/JAK3/TREM2/VSIR/BCL3/SYK/TLR2/ISG15/PYCARD/TUSC2"	10
GO:0032653	"regulation of interleukin-10 production"	"10/525"	"62/18722"	8.00875e+08	0.000426183624543564	0.000348736921388559	"HLA-DRB1/JAK3/TREM2/VSIR/BCL3/SYK/TLR2/ISG15/PYCARD/TUSC2"	10
GO:2000272	"negative regulation of signaling receptor activity"	"10/525"	"66/18722"	1.42152e+09	0.000642167820583314	0.000525472157699325	"MTRNR2L10/MTRNR2L1/MTRNR2L6/MTRNR2L8/GPRC5A/MTRNR2L12/LY6H/LY6E/RAMP3/LYNX1"	10
GO:0001910	"regulation of leukocyte mediated cytotoxicity"	"10/525"	"82/18722"	9.65809e+09	0.00282712714967402	0.00231337752502161	"HLA-DRB1/HLA-DRA/HLA-G/HLA-B/CX3CR1/SPI1/IL7R/HLA-A/ITGAM/FADD"	10
GO:0050829	"defense response to Gram-negative bacterium"	"10/525"	"88/18722"	0.000175434157978906	0.00438316915818018	0.00358665333466559	"LTF/LYZ/ROMO1/AQP1/TREM2/RNASE6/CD4/PYCARD/TUSC2/GSDMD"	10
GO:0002532	"production of molecular mediator involved in inflammatory response"	"10/525"	"95/18722"	0.000329883491063581	0.00720552620328218	0.00589612758540037	"ALOX5AP/PLD4/TREM2/VAMP8/SYK/PBXIP1/GPSM3/PYCARD/GRN/ZC3H12A"	10
GO:0050764	"regulation of phagocytosis"	"10/525"	"95/18722"	0.000329883491063581	0.00720552620328218	0.00589612758540037	"CYBA/C3/TREM2/C4B/C4A/FCER1G/SYK/TLR2/PYCARD/HCK"	10
GO:0098869	"cellular oxidant detoxification"	"10/525"	"101/18722"	0.000540236876075207	0.0104713480979803	0.00856847961342612	"S100A9/ALOX5AP/HBB/FBLN5/GPX3/SOD2/APOE/PRDX5/HBA2/PTGS1"	10
GO:0032677	"regulation of interleukin-8 production"	"10/525"	"102/18722"	0.000584254139242965	0.0111735358273888	0.00914306477552148	"CD74/TLR8/CD14/BCL3/SYK/TLR2/TMSB4X/PYCARD/FADD/ZNF580"	10
GO:0032637	"interleukin-8 production"	"10/525"	"103/18722"	0.000631195871490941	0.0115575992979809	0.00945733567810615	"CD74/TLR8/CD14/BCL3/SYK/TLR2/TMSB4X/PYCARD/FADD/ZNF580"	10
GO:0002708	"positive regulation of lymphocyte mediated immunity"	"10/525"	"113/18722"	0.00129617814139931	0.0199908764962052	0.0163581055762335	"HLA-DRB1/HLA-DRA/HLA-G/HLA-B/C3/TREM2/CD81/HLA-A/TGFB1/FADD"	10
GO:0031623	"receptor internalization"	"10/525"	"113/18722"	0.00129617814139931	0.0199908764962052	0.0163581055762335	"APLN/CAV1/RAMP3/ITGB2/RAMP1/CD81/FCER1G/SYK/CD63/RAMP2"	10
GO:0022904	"respiratory electron transport chain"	"10/525"	"114/18722"	0.00138604235259101	0.0206624580268825	0.0169076463421902	"COX8A/NDUFA1/COX7A1/COX5B/CHCHD2/SLC25A22/NDUFB7/NDUFC1/NDUFS6/NDUFA4"	10
GO:1990748	"cellular detoxification"	"10/525"	"116/18722"	0.00158098157409436	0.0230608939434848	0.0188702350235348	"S100A9/ALOX5AP/HBB/FBLN5/GPX3/SOD2/APOE/PRDX5/HBA2/PTGS1"	10
GO:0022612	"gland morphogenesis"	"10/525"	"118/18722"	0.00179758298424947	0.0251954383753273	0.020616886961476	"CAV1/IGFBP5/CSF1R/CEBPB/MSN/TGFB1/TGFBR2/CSMD1/CPB2/HOXA13"	10
GO:0002224	"toll-like receptor signaling pathway"	"10/525"	"121/18722"	0.00216688630108996	0.0288672190513625	0.023621426355372	"LTF/CAV1/TLR8/CYBA/TREM2/UNC93B1/CD14/LILRA4/TLR2/CTSS"	10
GO:0097237	"cellular response to toxic substance"	"10/525"	"124/18722"	0.00259492734978267	0.0323651373510574	0.0264836978948071	"S100A9/ALOX5AP/HBB/FBLN5/GPX3/SOD2/APOE/PRDX5/HBA2/PTGS1"	10
GO:0006956	"complement activation"	"10/525"	"130/18722"	0.00365337082244521	0.0410455734960359	0.0335867126592805	"C1QA/C3/C1QB/TREM2/C1QC/C1R/SERPING1/C4B/C4A/VSIG4"	10
GO:0010595	"positive regulation of endothelial cell migration"	"10/525"	"133/18722"	0.00429764452271369	0.0462450422643875	0.0378413264611901	"HMOX1/SPARC/RHOB/TMSB4X/GRN/TGFB1/ZC3H12A/PIK3CG/ZNF580/ATP5F1B"	10
GO:0042771	"intrinsic apoptotic signaling pathway in response to DNA damage by p53 class mediator"	"9/525"	"43/18722"	2.41362e+08	0.000152732194935617	0.000124977480108037	"CD74/CDKN1A/TMEM109/CD44/PHLDA3/BCL3/PYCARD/ZNF385A/SHISA5"	9
GO:0030225	"macrophage differentiation"	"9/525"	"49/18722"	7.57207e+08	0.00041772563074447	0.000341815926425934	"HLA-DRB1/CEBPA/C1QC/SPI1/TLR2/CSF1R/CD4/TGFB1/FADD"	9
GO:0002704	"negative regulation of leukocyte mediated immunity"	"9/525"	"63/18722"	6.15974e+09	0.00208163379709553	0.00170335630008061	"HLA-G/BST2/JAK3/HLA-B/HMOX1/CX3CR1/SPI1/IL7R/HLA-A"	9
GO:0031343	"positive regulation of cell killing"	"9/525"	"63/18722"	6.15974e+09	0.00208163379709553	0.00170335630008061	"HLA-DRB1/HLA-DRA/HLA-G/HLA-B/SPI1/SYK/HLA-A/ITGAM/FADD"	9
GO:0032729	"positive regulation of interferon-gamma production"	"9/525"	"72/18722"	0.000177241792591994	0.00438316915818018	0.00358665333466559	"TLR8/HLA-DPB1/HLA-DPA1/CD14/BCL3/HLA-A/ISG15/PYCARD/FADD"	9
GO:0043903	"regulation of biological process involved in symbiotic interaction"	"9/525"	"72/18722"	0.000177241792591994	0.00438316915818018	0.00358665333466559	"LTF/HLA-DRB1/CD74/CAV1/IFITM2/LY6E/LGALS1/CD4/IFITM3"	9
GO:0006801	"superoxide metabolic process"	"9/525"	"74/18722"	0.000219049426796643	0.00515065400822927	0.00421466973042722	"CYBA/FBLN5/ITGB2/SOD2/CYBB/SYK/ITGAM/TGFB1/PON3"	9
GO:0046209	"nitric oxide metabolic process"	"9/525"	"81/18722"	0.000434950970796394	0.00892739615192027	0.00730509684263691	"TSPO/CAV1/HBB/CX3CR1/AIF1/TLR2/ZC3H12A/DDAH2/CYB5R3"	9
GO:2001057	"reactive nitrogen species metabolic process"	"9/525"	"82/18722"	0.00047666782659631	0.00940872320111891	0.00769895644599062	"TSPO/CAV1/HBB/CX3CR1/AIF1/TLR2/ZC3H12A/DDAH2/CYB5R3"	9
GO:0002709	"regulation of T cell mediated immunity"	"9/525"	"85/18722"	0.000621954882811771	0.0115520936075948	0.00945283048972066	"HLA-DRB1/HLA-DRA/HLA-G/HLA-B/IL7R/CD81/HLA-A/TNFRSF1B/FADD"	9
GO:0032755	"positive regulation of interleukin-6 production"	"9/525"	"93/18722"	0.00119322203813691	0.0187388117886976	0.0153335678738685	"CD74/TLR8/C1QTNF4/CYBA/PTAFR/AIF1/SYK/TLR2/PYCARD"	9
GO:0042773	"ATP synthesis coupled electron transport"	"9/525"	"95/18722"	0.00138774119678574	0.0206624580268825	0.0169076463421902	"COX8A/NDUFA1/COX7A1/COX5B/CHCHD2/NDUFB7/NDUFC1/NDUFS6/NDUFA4"	9
GO:0042775	"mitochondrial ATP synthesis coupled electron transport"	"9/525"	"95/18722"	0.00138774119678574	0.0206624580268825	0.0169076463421902	"COX8A/NDUFA1/COX7A1/COX5B/CHCHD2/NDUFB7/NDUFC1/NDUFS6/NDUFA4"	9
GO:0032642	"regulation of chemokine production"	"9/525"	"98/18722"	0.001726598769793	0.024359195103014	0.0199326070231496	"CD74/TREM2/HMOX1/AIF1/SYK/TLR2/CSF1R/PYCARD/IL7"	9
GO:0032602	"chemokine production"	"9/525"	"99/18722"	0.00185321764270772	0.0258071052316225	0.0211174008341248	"CD74/TREM2/HMOX1/AIF1/SYK/TLR2/CSF1R/PYCARD/IL7"	9
GO:0050830	"defense response to Gram-positive bacterium"	"9/525"	"101/18722"	0.00212869706492562	0.0285273802023597	0.0233433435123337	"LYZ/ROMO1/RPL39/IL7R/RNASE6/HLA-A/TLR2/PYCARD/GSDMD"	9
GO:0035710	"CD4-positive	"9/525"	"102/18722"	0.00227815928354008	0.0292624459614118	0.023944832061089	"HLA-DRB1/HLA-DRA/JAK3/VSIR/CD81/BCL3/ZBTB7B/TGFBR2/ZC3H12A"	9
GO:1990542	"mitochondrial transmembrane transport"	"9/525"	"102/18722"	0.00227815928354008	0.0292624459614118	0.023944832061089	"ROMO1/TOMM7/UCP2/TST/SLC25A22/SLC25A1/ANTKMT/ATP5F1B/SLC25A32"	9
GO:0032760	"positive regulation of tumor necrosis factor production"	"9/525"	"103/18722"	0.0024358472698001	0.0308366256531433	0.0252329495479933	"C1QTNF4/CYBA/CD14/PTAFR/CYBB/SYK/TLR2/PYCARD/FADD"	9
GO:1903557	"positive regulation of tumor necrosis factor superfamily cytokine production"	"9/525"	"107/18722"	0.00315523986209384	0.0365956795864954	0.0299454598913431	"C1QTNF4/CYBA/CD14/PTAFR/CYBB/SYK/TLR2/PYCARD/FADD"	9
GO:0006958	"complement activation	"9/525"	"108/18722"	0.00335888995755702	0.038542142632981	0.0315382088646407	"C1QA/C3/C1QB/TREM2/C1QC/C1R/SERPING1/C4B/C4A"	9
GO:0002456	"T cell mediated immunity"	"9/525"	"109/18722"	0.00357273503018558	0.0403923399949579	0.0330521856925117	"HLA-DRB1/HLA-DRA/HLA-G/HLA-B/IL7R/CD81/HLA-A/TNFRSF1B/FADD"	9
GO:0046633	"alpha-beta T cell proliferation"	"8/525"	"38/18722"	8.44427e+08	0.000432567723679697	0.000353960892818617	"VSIR/CD81/SYK/HLA-A/RASAL3/ZBTB7B/TGFBR2/ELF4"	8
GO:0036230	"granulocyte activation"	"8/525"	"43/18722"	2.21376e+08	0.00091594254229878	0.000749496141979138	"ITGB2/PTAFR/SPI1/FCER1G/SYK/ITGAM/GRN/VAMP2"	8
GO:0043300	"regulation of leukocyte degranulation"	"8/525"	"46/18722"	3.70012e+09	0.00147422246136442	0.00120632462865907	"RAC2/HMOX1/ITGB2/VAMP8/PTAFR/SPI1/SYK/ITGAM"	8
GO:0001774	"microglial cell activation"	"8/525"	"47/18722"	4.35083e+09	0.00168663342718788	0.00138013596730395	"C1QA/TREM2/CX3CR1/ITGB2/AIF1/TLR2/ITGAM/GRN"	8
GO:0097028	"dendritic cell differentiation"	"8/525"	"47/18722"	4.35083e+09	0.00168663342718788	0.00138013596730395	"TMEM176B/HLA-G/HLA-B/TREM2/SPI1/TMEM176A/CEBPB/TGFBR2"	8
GO:0052372	"modulation by symbiont of entry into host"	"8/525"	"49/18722"	5.94051e+09	0.00205591879556986	0.00168231426573411	"HLA-DRB1/CD74/CAV1/IFITM2/LY6E/LGALS1/CD4/IFITM3"	8
GO:0001912	"positive regulation of leukocyte mediated cytotoxicity"	"8/525"	"56/18722"	0.000157588007506329	0.00413476339207155	0.00338338822277709	"HLA-DRB1/HLA-DRA/HLA-G/HLA-B/SPI1/HLA-A/ITGAM/FADD"	8
GO:0031663	"lipopolysaccharide-mediated signaling pathway"	"8/525"	"60/18722"	0.000257365587361539	0.00592216108244225	0.00484597742597437	"LTF/LY86/CD14/PTAFR/SPI1/TLR2/TGFB1/HCK"	8
GO:0032757	"positive regulation of interleukin-8 production"	"8/525"	"62/18722"	0.000323858430529265	0.00718733560548105	0.00588124260927727	"CD74/TLR8/CD14/SYK/TLR2/PYCARD/FADD/ZNF580"	8
GO:0046635	"positive regulation of alpha-beta T cell activation"	"8/525"	"67/18722"	0.000552905544788559	0.0106212167822552	0.00869111394416227	"HLA-DRB1/HLA-DRA/CD81/SYK/HLA-A/RASAL3/ZBTB7B/TGFBR2"	8
GO:2000514	"regulation of CD4-positive	"8/525"	"67/18722"	0.000552905544788559	0.0106212167822552	0.00869111	"HLA-DRB1/HLA-DRA/JAK3/VSIR/CD81/ZBTB7B/TGFBR2/ZC3H12A"	8
GO:1901224	"positive regulation of NIK/NF-kappaB signaling"	"8/525"	"69/18722"	0.000675047568652202	0.0121536807025541	0.00994509630980673	"LAPTM5/C1QTNF4/TREM2/C20orf27/CD14/PTP4A3/TRADD/TLR2"	8
GO:0032722	"positive regulation of chemokine production"	"8/525"	"71/18722"	0.000818051633530056	0.0140242078847802	0.0114757085936592	"CD74/HMOX1/AIF1/SYK/TLR2/CSF1R/PYCARD/IL7"	8
GO:0006809	"nitric oxide biosynthetic process"	"8/525"	"76/18722"	0.00128365028633648	0.0199672919816681	0.0163388068737062	"TSPO/CAV1/HBB/CX3CR1/AIF1/ZC3H12A/DDAH2/CYB5R3"	8
GO:0031100	"animal organ regeneration"	"8/525"	"76/18722"	0.00128365028633648	0.0199672919816681	0.0163388068737062	"HMOX1/CDKN1A/UCP2/CEBPB/RPS15/TGFBR2/LCP1/CPB2"	8
GO:0051817	"modulation of process of other organism involved in symbiotic interaction"	"8/525"	"81/18722"	0.00193909779664978	0.026829382054611	0.0219539080378864	"LTF/CX3CR1/APOE/CFL1/CD4/STOM/ZC3H12A/RRAGA"	8
GO:0050672	"negative regulation of lymphocyte proliferation"	"8/525"	"83/18722"	0.00226526056219219	0.0292624459614118	0.023944832061089	"HLA-DRB1/SDC4/HLA-G/VSIR/LST1/CEBPB/VSIG4/ZBTB7B"	8
GO:0032945	"negative regulation of mononuclear cell proliferation"	"8/525"	"84/18722"	0.00244371121257771	0.0308366256531433	0.0252329495479933	"HLA-DRB1/SDC4/HLA-G/VSIR/LST1/CEBPB/VSIG4/ZBTB7B"	8
GO:0097194	"execution phase of apoptosis"	"8/525"	"85/18722"	0.00263298459748846	0.0326099602916136	0.0266840312573718	"MTRNR2L10/MTRNR2L1/MTRNR2L6/MTRNR2L8/MTRNR2L12/BBC3/ENDOG/ZC3H12A"	8
GO:0045921	"positive regulation of exocytosis"	"8/525"	"86/18722"	0.00283352231157494	0.0341530714473585	0.0279467260274751	"SDC4/ITGB2/VAMP8/PTAFR/NCS1/SYK/ITGAM/RAB3D"	8
GO:0019646	"aerobic electron transport chain"	"8/525"	"87/18722"	0.00304577291974305	0.035755247687102	0.0292577524892929	"COX8A/NDUFA1/COX7A1/COX5B/NDUFB7/NDUFC1/NDUFS6/NDUFA4"	8
GO:0070664	"negative regulation of leukocyte proliferation"	"8/525"	"90/18722"	0.00375738541320357	0.0418860866140284	0.0342744865207688	"HLA-DRB1/SDC4/HLA-G/VSIR/LST1/CEBPB/VSIG4/ZBTB7B"	8
GO:0048525	"negative regulation of viral process"	"8/525"	"92/18722"	0.00429886518841622	0.0462450422643875	0.0378413264611901	"LTF/BST2/IFITM2/APOBEC3C/LY6E/BTBD17/ISG15/IFITM3"	8
GO:0098883	"synapse pruning"	"7/525"	"11/18722"	392319	4.11744e+07	3.36921e+07	"C1QA/C3/C1QB/TREM2/C1QC/CX3CR1/ITGAM"	7
GO:0150146	"cell junction disassembly"	"7/525"	"21/18722"	1.08263e+08	7.39454e+09	6.0508e+09	"C1QA/C3/C1QB/TREM2/C1QC/CX3CR1/ITGAM"	7
GO:0019883	"antigen processing and presentation of endogenous antigen"	"7/525"	"26/18722"	5.42179e+08	0.00032530932235249	0.000266193642934325	"HLA-DRB1/HLA-DRA/HLA-G/CD74/HLA-B/HLA-C/HLA-A"	7
GO:0046640	"regulation of alpha-beta T cell proliferation"	"7/525"	"35/18722"	4.45351e+09	0.00168690562760922	0.00138035870307199	"VSIR/CD81/SYK/HLA-A/RASAL3/ZBTB7B/TGFBR2"	7
GO:0042119	"neutrophil activation"	"7/525"	"36/18722"	5.39599e+09	0.00193491301144177	0.0015832978272864	"ITGB2/PTAFR/SPI1/FCER1G/SYK/ITGAM/GRN"	7
GO:0090322	"regulation of superoxide metabolic process"	"7/525"	"36/18722"	5.39599e+09	0.00193491301144177	0.0015832978272864	"CYBA/FBLN5/ITGB2/SYK/ITGAM/TGFB1/PON3"	7
GO:0045730	"respiratory burst"	"7/525"	"37/18722"	6.49562e+09	0.00213363844464817	0.00174591058804705	"CYBA/RAC2/TREM2/CYBB/GRN/PIK3CG/HCK"	7
GO:0009595	"detection of biotic stimulus"	"7/525"	"38/18722"	7.7717e+08	0.00241045238877451	0.00197242150285621	"HLA-DRB1/TSPO/HLA-B/TREM2/C4B/HLA-A/TLR2"	7
GO:0001914	"regulation of T cell mediated cytotoxicity"	"7/525"	"39/18722"	9.24503e+09	0.00277268169451387	0.00226882597652773	"HLA-DRB1/HLA-DRA/HLA-G/HLA-B/IL7R/HLA-A/FADD"	7
GO:0032733	"positive regulation of interleukin-10 production"	"7/525"	"41/18722"	0.000128744182904929	0.00361835747709663	0.00296082433574819	"TREM2/BCL3/SYK/TLR2/ISG15/PYCARD/TUSC2"	7
GO:0046596	"regulation of viral entry into host cell"	"7/525"	"42/18722"	0.000150799417760766	0.00398091959892378	0.00325750114568785	"HLA-DRB1/CD74/IFITM2/LY6E/LGALS1/CD4/IFITM3"	7
GO:0002861	"regulation of inflammatory response to antigenic stimulus"	"7/525"	"43/18722"	0.000175816996527379	0.00438316915818018	0.00358665333466559	"HLA-DRB1/C3/TREM2/CD81/SYK/RHBDF2/HCK"	7
GO:0042554	"superoxide anion generation"	"7/525"	"44/18722"	0.000204085195767109	0.00487876998547706	0.00399219286456714	"CYBA/ITGB2/CYBB/SYK/ITGAM/TGFB1/PON3"	7
GO:0001913	"T cell mediated cytotoxicity"	"7/525"	"49/18722"	0.000405454167414735	0.00846952120437422	0.0069304275911865	"HLA-DRB1/HLA-DRA/HLA-G/HLA-B/IL7R/HLA-A/FADD"	7
GO:0002711	"positive regulation of T cell mediated immunity"	"7/525"	"56/18722"	0.0009248365314533	0.0154246961040448	0.0126216980730775	"HLA-DRB1/HLA-DRA/HLA-G/HLA-B/CD81/HLA-A/FADD"	7
GO:0031529	"ruffle organization"	"7/525"	"56/18722"	0.0009248365314533	0.0154246961040448	0.0126216980730775	"CAV1/AIF1/RHOG/CSF1R/ABI3/PFN1/PLEK"	7
GO:0045071	"negative regulation of viral genome replication"	"7/525"	"56/18722"	0.0009248365314533	0.0154246961040448	0.0126216980730775	"LTF/BST2/IFITM2/APOBEC3C/BTBD17/ISG15/IFITM3"	7
GO:0060760	"positive regulation of response to cytokine stimulus"	"7/525"	"57/18722"	0.00102927045783081	0.0168401170343953	0.0137799066697781	"LAPTM5/CD74/C1QTNF4/TREM2/TLR2/FADD/IL7"	7
GO:0002763	"positive regulation of myeloid leukocyte differentiation"	"7/525"	"58/18722"	0.00114275145175615	0.0180781599150981	0.0147929706119362	"HLA-DRB1/CD74/TREM2/CD4/TGFB1/FADD/POU4F1"	7
GO:0042743	"hydrogen peroxide metabolic process"	"7/525"	"58/18722"	0.00114275145175615	0.0180781599150981	0.0147929706119362	"HBB/CYBA/RAC2/GPX3/SOD2/PRDX5/HBA2"	7
GO:0030865	"cortical cytoskeleton organization"	"7/525"	"61/18722"	0.00154288717266075	0.0226588515493489	0.0185412523533329	"RHOF/RAC2/RHOG/RHOB/RHOC/LCP1/PLEK"	7
GO:0043030	"regulation of macrophage activation"	"7/525"	"61/18722"	0.00154288717266075	0.0226588515493489	0.0185412523533329	"CEBPA/CD74/TREM2/JUND/VSIG4/GRN/ZC3H12A"	7
GO:0032615	"interleukin-12 production"	"7/525"	"62/18722"	0.00169803628529567	0.0240350333408792	0.0196673524041344	"HLA-G/LAPTM5/TLR8/JAK3/HLA-B/SYK/TLR2"	7
GO:0032655	"regulation of interleukin-12 production"	"7/525"	"62/18722"	0.00169803628529567	0.0240350333408792	0.0196673524041344	"HLA-G/LAPTM5/TLR8/JAK3/HLA-B/SYK/TLR2"	7
GO:0045428	"regulation of nitric oxide biosynthetic process"	"7/525"	"62/18722"	0.00169803628529567	0.0240350333408792	0.0196673524041344	"TSPO/CAV1/HBB/CX3CR1/AIF1/ZC3H12A/DDAH2"	7
GO:0022617	"extracellular matrix disassembly"	"7/525"	"63/18722"	0.00186504013471402	0.0258879603215305	0.021183562820436	"CST3/FSCN1/PBXIP1/TGFB1/MMP15/LCP1/CTSS"	7
GO:0070542	"response to fatty acid"	"7/525"	"64/18722"	0.00204449904822907	0.027928506046126	0.0228532976318337	"PTAFR/UCP2/NME2/TLR2/BAD/ZC3H12A/ID3"	7
GO:0080164	"regulation of nitric oxide metabolic process"	"7/525"	"64/18722"	0.00204449904822907	0.027928506046126	0.0228532976318337	"TSPO/CAV1/HBB/CX3CR1/AIF1/ZC3H12A/DDAH2"	7
GO:0050766	"positive regulation of phagocytosis"	"7/525"	"66/18722"	0.00244324083779616	0.0308366256531433	0.0252329495479933	"CYBA/C3/TREM2/C4B/C4A/FCER1G/PYCARD"	7
GO:0042130	"negative regulation of T cell proliferation"	"7/525"	"67/18722"	0.00266377995531371	0.0327968022654513	0.0268369200381458	"HLA-DRB1/SDC4/HLA-G/VSIR/CEBPB/VSIG4/ZBTB7B"	7
GO:0009206	"purine ribonucleoside triphosphate biosynthetic process"	"7/525"	"68/18722"	0.00289928531737624	0.0347510437901671	0.0284360339733867	"TREM2/NME3/NME2/TMSB4X/ANTKMT/TGFB1/ATP5F1B"	7
GO:0046637	"regulation of alpha-beta T cell differentiation"	"7/525"	"68/18722"	0.00289928531737624	0.0347510437901671	0.0284360339733867	"HLA-DRB1/HLA-DRA/JAK3/SYK/ZBTB7B/TGFBR2/ZC3H12A"	7
GO:0009145	"purine nucleoside triphosphate biosynthetic process"	"7/525"	"69/18722"	0.00315040893416767	0.0365956795864954	0.0299454598913431	"TREM2/NME3/NME2/TMSB4X/ANTKMT/TGFB1/ATP5F1B"	7
GO:0045824	"negative regulation of innate immune response"	"7/525"	"71/18722"	0.00370215982448945	0.0413776460383847	0.0338584405001154	"HLA-G/HLA-B/SERPING1/HLA-A/ISG15/VSIG4/GRN"	7
GO:0002437	"inflammatory response to antigenic stimulus"	"7/525"	"74/18722"	0.00466366261381473	0.0493064870448275	0.0403464410790386	"HLA-DRB1/C3/TREM2/CD81/SYK/RHBDF2/HCK"	7
GO:0009201	"ribonucleoside triphosphate biosynthetic process"	"7/525"	"74/18722"	0.00466366261381473	0.0493064870448275	0.0403464410790386	"TREM2/NME3/NME2/TMSB4X/ANTKMT/TGFB1/ATP5F1B"	7
GO:1902563	"regulation of neutrophil activation"	"6/525"	"12/18722"	3.78268e+07	2.95943e+09	2.42164e+09	"ITGB2/PTAFR/SPI1/SYK/ITGAM/GRN"	6
GO:0002283	"neutrophil activation involved in immune response"	"6/525"	"18/18722"	6.58217e+07	0.000377641119893322	0.000309015630721079	"ITGB2/PTAFR/SPI1/FCER1G/SYK/ITGAM"	6
GO:0002483	"antigen processing and presentation of endogenous peptide antigen"	"6/525"	"19/18722"	9.39274e+08	0.000461203687458227	0.000377393087942994	"HLA-DRB1/HLA-DRA/HLA-G/HLA-B/HLA-C/HLA-A"	6
GO:0032928	"regulation of superoxide anion generation"	"6/525"	"24/18722"	4.13509e+09	0.00163241232421193	0.00133576800139166	"CYBA/ITGB2/SYK/ITGAM/TGFB1/PON3"	6
GO:0098581	"detection of external biotic stimulus"	"6/525"	"25/18722"	5.31271e+09	0.00193491301144177	0.0015832978272864	"HLA-DRB1/HLA-B/TREM2/C4B/HLA-A/TLR2"	6
GO:0061082	"myeloid leukocyte cytokine production"	"6/525"	"28/18722"	0.000105221397653667	0.00303870922217269	0.00248651059803262	"HLA-G/LAPTM5/CD74/HMOX1/TGFB1/KIT"	6
GO:0001916	"positive regulation of T cell mediated cytotoxicity"	"6/525"	"29/18722"	0.00012955079836895	0.00361835747709663	0.00296082433574819	"HLA-DRB1/HLA-DRA/HLA-G/HLA-B/HLA-A/FADD"	6
GO:1900117	"regulation of execution phase of apoptosis"	"6/525"	"29/18722"	0.00012955079836895	0.00361835747709663	0.00296082433574819	"MTRNR2L10/MTRNR2L1/MTRNR2L6/MTRNR2L8/MTRNR2L12/ZC3H12A"	6
GO:0002446	"neutrophil mediated immunity"	"6/525"	"34/18722"	0.000325710072755939	0.00718733560548105	0.00588124260927727	"ITGB2/PTAFR/SPI1/SYK/ITGAM/TUSC2"	6
GO:0055094	"response to lipoprotein particle"	"6/525"	"34/18722"	0.000325710072755939	0.00718733560548105	0.00588124260927727	"TREM2/ITGB2/APOE/CD81/FCER1G/SYK"	6
GO:0071402	"cellular response to lipoprotein particle stimulus"	"6/525"	"36/18722"	0.000449869067233928	0.00917161829396107	0.00750493858465937	"TREM2/ITGB2/APOE/CD81/FCER1G/SYK"	6
GO:0032570	"response to progesterone"	"6/525"	"37/18722"	0.000524368327017813	0.0102330708092757	0.00837350241741438	"TSPO/CAV1/TLR2/BAD/TGFB1/RAMP2"	6
GO:0097242	"amyloid-beta clearance"	"6/525"	"38/18722"	0.000608115452836755	0.0113770469285068	0.00930959354571599	"C3/TREM2/CYP51A1/ITGB2/APOE/ITGAM"	6
GO:0043303	"mast cell degranulation"	"6/525"	"48/18722"	0.00213474701955841	0.0285273802023597	0.0233433435123337	"RAC2/HMOX1/VAMP8/SYK/PIK3CG/KIT"	6
GO:0002279	"mast cell activation involved in immune response"	"6/525"	"49/18722"	0.00237604369660171	0.0302488639836603	0.0247519967771184	"RAC2/HMOX1/VAMP8/SYK/PIK3CG/KIT"	6
GO:0001961	"positive regulation of cytokine-mediated signaling pathway"	"6/525"	"50/18722"	0.00263729169915908	0.0326099602916136	0.0266840312573718	"LAPTM5/CD74/C1QTNF4/TREM2/FADD/IL7"	6
GO:0002448	"mast cell mediated immunity"	"6/525"	"50/18722"	0.00263729169915908	0.0326099602916136	0.0266840312573718	"RAC2/HMOX1/VAMP8/SYK/PIK3CG/KIT"	6
GO:1903307	"positive regulation of regulated secretory pathway"	"6/525"	"51/18722"	0.00291949886558913	0.0347994560072854	0.0284756486525606	"ITGB2/VAMP8/PTAFR/SYK/ITGAM/RAB3D"	6
GO:0043277	"apoptotic cell clearance"	"6/525"	"52/18722"	0.00322368350991893	0.0372890057612397	0.0305127938332734	"RAC2/C3/TREM2/C4B/RHOG/C4A"	6
GO:0051703	"biological process involved in intraspecies interaction between organisms"	"6/525"	"54/18722"	0.00390210081816429	0.0430531790270793	0.0352294932166249	"LTF/TREM2/CX3CR1/SHANK1/KCNQ1/MAPK8IP2"	6
GO:0086002	"cardiac muscle cell action potential involved in contraction"	"6/525"	"54/18722"	0.00390210081816429	0.0430531790270793	0.0352294932166249	"KCNE4/CAV1/SCN4B/KCNQ1/SNTA1/DSC2"	6
GO:0043312	"neutrophil degranulation"	"5/525"	"11/18722"	6.83398e+08	0.000381904183380308	0.00031250400416041	"ITGB2/PTAFR/SPI1/SYK/ITGAM"	5
GO:2001198	"regulation of dendritic cell differentiation"	"5/525"	"13/18722"	1.81698e+09	0.00078184664538431	0.000639768344927166	"TMEM176B/HLA-G/HLA-B/TMEM176A/CEBPB"	5
GO:0002888	"positive regulation of myeloid leukocyte mediated immunity"	"5/525"	"19/18722"	0.000142777345640987	0.00383981823933231	0.0031420409287441	"C3/ITGB2/PTAFR/SPI1/ITGAM"	5
GO:0032930	"positive regulation of superoxide anion generation"	"5/525"	"20/18722"	0.000186002715847288	0.00454755503574364	0.00372116677338026	"CYBA/ITGB2/SYK/ITGAM/TGFB1"	5
GO:0046641	"positive regulation of alpha-beta T cell proliferation"	"5/525"	"21/18722"	0.000238532103151518	0.00551829913903754	0.00451550585762212	"CD81/SYK/HLA-A/RASAL3/TGFBR2"	5
GO:1900118	"negative regulation of execution phase of apoptosis"	"5/525"	"21/18722"	0.000238532103151518	0.00551829913903754	0.00451550585762212	"MTRNR2L10/MTRNR2L1/MTRNR2L6/MTRNR2L8/MTRNR2L12"	5
GO:0001911	"negative regulation of leukocyte mediated cytotoxicity"	"5/525"	"24/18722"	0.000464794115298445	0.00925930128763523	0.00757668769821295	"HLA-G/HLA-B/CX3CR1/IL7R/HLA-A"	5
GO:0043302	"positive regulation of leukocyte degranulation"	"5/525"	"24/18722"	0.000464794115298445	0.00925930128763523	0.00757668769821295	"ITGB2/VAMP8/PTAFR/SYK/ITGAM"	5
GO:0002474	"antigen processing and presentation of peptide antigen via MHC class I"	"5/525"	"28/18722"	0.000979863353368075	0.0161227852393609	0.0131929294435124	"HLA-G/HLA-B/HLA-C/FCER1G/HLA-A"	5
GO:0031342	"negative regulation of cell killing"	"5/525"	"28/18722"	0.000979863353368075	0.0161227852393609	0.0131929294435124	"HLA-G/HLA-B/CX3CR1/IL7R/HLA-A"	5
GO:0002862	"negative regulation of inflammatory response to antigenic stimulus"	"5/525"	"29/18722"	0.00115701180232623	0.0182367098366658	0.0149227086129988	"HLA-DRB1/TREM2/SYK/RHBDF2/HCK"	5
GO:0044788	"modulation by host of viral process"	"5/525"	"30/18722"	0.00135678764167695	0.0205254279408867	0.0167955175611302	"LTF/APOE/CFL1/STOM/ZC3H12A"	5
GO:0070229	"negative regulation of lymphocyte apoptotic process"	"5/525"	"30/18722"	0.00135678764167695	0.0205254279408867	0.0167955175611302	"CD74/JAK3/IL7R/FADD/TSC22D3"	5
GO:0086005	"ventricular cardiac muscle cell action potential"	"5/525"	"35/18722"	0.00275515155751027	0.0334898789603579	0.0274040498360745	"KCNE4/CAV1/KCNQ1/SNTA1/DSC2"	5
GO:0097421	"liver regeneration"	"5/525"	"35/18722"	0.00275515155751027	0.0334898789603579	0.0274040498360745	"HMOX1/UCP2/CEBPB/RPS15/CPB2"	5
GO:1902229	"regulation of intrinsic apoptotic signaling pathway in response to DNA damage"	"5/525"	"36/18722"	0.00312697131400646	0.0364643836427366	0.0298380232359196	"CD74/CDKN2D/CD44/NACC2/ZNF385A"	5
GO:0060306	"regulation of membrane repolarization"	"5/525"	"37/18722"	0.00353362803072343	0.0403292350477478	0.0330005482673573	"KCNE4/CAV1/SCN4B/KCNQ1/SNTA1"	5
GO:0002347	"response to tumor cell"	"5/525"	"39/18722"	0.00445850732916658	0.0474875174193163	0.0388580172383069	"HLA-DRB1/LAPTM5/SPI1/HLA-A/ABI3"	5
GO:0045622	"regulation of T-helper cell differentiation"	"5/525"	"39/18722"	0.00445850732916658	0.0474875174193163	0.0388580172383069	"HLA-DRB1/HLA-DRA/JAK3/ZBTB7B/ZC3H12A"	5
GO:0086091	"regulation of heart rate by cardiac conduction"	"5/525"	"39/18722"	0.00445850732916658	0.0474875174193163	0.0388580172383069	"KCNE4/CAV1/SCN4B/KCNQ1/DSC2"	5
GO:2000516	"positive regulation of CD4-positive	"5/525"	"39/18722"	0.00445850732916658	0.0474875174193163	0.0388580172383069	"HLA-DRB1/HLA-DRA/CD81/ZBTB7B/TGFBR2"	5
GO:2000425	"regulation of apoptotic cell clearance"	"4/525"	"10/18722"	0.000112219470567388	0.00321920254567648	0.00263420441437133	"C3/TREM2/C4B/C4A"	4
GO:0046598	"positive regulation of viral entry into host cell"	"4/525"	"11/18722"	0.000172439750070883	0.00438316915818018	0.00358665333466559	"HLA-DRB1/CD74/LGALS1/CD4"	4
GO:0075294	"positive regulation by symbiont of entry into host"	"4/525"	"11/18722"	0.000172439750070883	0.00438316915818018	0.00358665333466559	"HLA-DRB1/CD74/LGALS1/CD4"	4
GO:0036005	"response to macrophage colony-stimulating factor"	"4/525"	"13/18722"	0.000357278008815345	0.00761072906897243	0.00622769640170574	"TREM2/DOK1/TLR2/CSF1R"	4
GO:0036006	"cellular response to macrophage colony-stimulating factor stimulus"	"4/525"	"13/18722"	0.000357278008815345	0.00761072906897243	0.00622769640170574	"TREM2/DOK1/TLR2/CSF1R"	4
GO:0070486	"leukocyte aggregation"	"4/525"	"13/18722"	0.000357278008815345	0.00761072906897243	0.00622769640170574	"S100A9/RAC2/CD44/MSN"	4
GO:0071801	"regulation of podosome assembly"	"4/525"	"13/18722"	0.000357278008815345	0.00761072906897243	0.00622769640170574	"FSCN1/MSN/HCK/LCP1"	4
GO:0002679	"respiratory burst involved in defense response"	"4/525"	"15/18722"	0.000652299455684834	0.0117934645286212	0.00965033913872521	"TREM2/GRN/PIK3CG/HCK"	4
GO:0010934	"macrophage cytokine production"	"4/525"	"17/18722"	0.00108778522065312	0.0174005197192207	0.0142384721701611	"HLA-G/LAPTM5/CD74/TGFB1"	4
GO:0010935	"regulation of macrophage cytokine production"	"4/525"	"17/18722"	0.00108778522065312	0.0174005197192207	0.0142384721701611	"HLA-G/LAPTM5/CD74/TGFB1"	4
GO:0016045	"detection of bacterium"	"4/525"	"17/18722"	0.00108778522065312	0.0174005197192207	0.0142384721701611	"HLA-DRB1/HLA-B/HLA-A/TLR2"	4
GO:0019885	"antigen processing and presentation of endogenous peptide antigen via MHC class I"	"4/525"	"17/18722"	0.00108778522065312	0.0174005197192207	0.0142384721701611	"HLA-G/HLA-B/HLA-C/HLA-A"	4
GO:0045591	"positive regulation of regulatory T cell differentiation"	"4/525"	"17/18722"	0.00108778522065312	0.0174005197192207	0.0142384721701611	"HLA-DRB1/HLA-DRA/HLA-G/VSIR"	4
GO:0070206	"protein trimerization"	"4/525"	"17/18722"	0.00108778522065312	0.0174005197192207	0.0142384721701611	"ALOX5AP/HLA-G/CD74/SLC1A5"	4
GO:0071800	"podosome assembly"	"4/525"	"18/18722"	0.00136781638842578	0.0205794192985879	0.0168396975314105	"FSCN1/MSN/HCK/LCP1"	4
GO:0002281	"macrophage activation involved in immune response"	"4/525"	"19/18722"	0.00169449346650173	0.0240350333408792	0.0196673524041344	"TREM2/CX3CR1/SYK/GRN"	4
GO:0070233	"negative regulation of T cell apoptotic process"	"4/525"	"19/18722"	0.00169449346650173	0.0240350333408792	0.0196673524041344	"JAK3/IL7R/FADD/TSC22D3"	4
GO:0002577	"regulation of antigen processing and presentation"	"4/525"	"20/18722"	0.00207161615416533	0.028120392149443	0.0230103139156003	"HLA-DOA/CD74/TREM2/PYCARD"	4
GO:0098543	"detection of other organism"	"4/525"	"20/18722"	0.00207161615416533	0.028120392149443	0.0230103139156003	"HLA-DRB1/HLA-B/HLA-A/TLR2"	4
GO:0030449	"regulation of complement activation"	"4/525"	"21/18722"	0.00250293004852153	0.0313084534848492	0.0256190361453626	"C3/TREM2/SERPING1/VSIG4"	4
GO:0061081	"positive regulation of myeloid leukocyte cytokine production involved in immune response"	"4/525"	"21/18722"	0.00250293004852153	0.0313084534848492	0.0256190361453626	"HLA-G/LAPTM5/CD74/KIT"	4
GO:0071404	"cellular response to low-density lipoprotein particle stimulus"	"4/525"	"22/18722"	0.00299211071796674	0.0355664431475438	0.0291032577830728	"ITGB2/CD81/FCER1G/SYK"	4
GO:0060307	"regulation of ventricular cardiac muscle cell membrane repolarization"	"4/525"	"23/18722"	0.00354274944179611	0.0403292350477478	0.0330005482673573	"KCNE4/SCN4B/KCNQ1/SNTA1"	4
GO:0002291	"T cell activation via T cell receptor contact with antigen bound to MHC molecule on antigen presenting cell"	"3/525"	"10/18722"	0.00227092037108346	0.0292624459614118	0.023944832061089	"CD81/HLA-DMB/ITGAL"	3
GO:0002887	"negative regulation of myeloid leukocyte mediated immunity"	"3/525"	"10/18722"	0.00227092037108346	0.0292624459614118	0.023944832061089	"HMOX1/CX3CR1/SPI1"	3
GO:0070391	"response to lipoteichoic acid"	"3/525"	"10/18722"	0.00227092037108346	0.0292624459614118	0.023944832061089	"TREM2/CD14/TLR2"	3
GO:0071223	"cellular response to lipoteichoic acid"	"3/525"	"10/18722"	0.00227092037108346	0.0292624459614118	0.023944832061089	"TREM2/CD14/TLR2"	3
GO:0071803	"positive regulation of podosome assembly"	"3/525"	"10/18722"	0.00227092037108346	0.0292624459614118	0.023944832061089	"FSCN1/MSN/LCP1"	3
GO:0002357	"defense response to tumor cell"	"3/525"	"11/18722"	0.00305785060396317	0.035755247687102	0.0292577524892929	"LAPTM5/SPI1/ABI3"	3
GO:0045657	"positive regulation of monocyte differentiation"	"3/525"	"11/18722"	0.00305785060396317	0.035755247687102	0.0292577524892929	"HLA-DRB1/CD74/CD4"	3
GO:0048102	"autophagic cell death"	"3/525"	"11/18722"	0.00305785060396317	0.035755247687102	0.0292577524892929	"LAPTM5/CDKN2D/TREM2"	3
GO:0051132	"NK T cell activation"	"3/525"	"11/18722"	0.00305785060396317	0.035755247687102	0.0292577524892929	"RASAL3/ZBTB7B/ELF4"	3
GO:0002664	"regulation of T cell tolerance induction"	"3/525"	"12/18722"	0.00399282179776088	0.0434964865715572	0.0355922422745108	"HLA-G/HLA-B/TGFBR2"	3
GO:0032490	"detection of molecule of bacterial origin"	"3/525"	"12/18722"	0.00399282179776088	0.0434964865715572	0.0355922422745108	"TREM2/C4B/TLR2"	3
GO:0035739	"CD4-positive	"3/525"	"12/18722"	0.00399282179776088	0.0434964865715572	0.0355922422745108	"VSIR/CD81/TGFBR2"	3
GO:0060907	"positive regulation of macrophage cytokine production"	"3/525"	"12/18722"	0.00399282179776088	0.0434964865715572	0.0355922422745108	"HLA-G/LAPTM5/CD74"	3
GO:2000561	"regulation of CD4-positive	"3/525"	"12/18722"	0.00399282179776088	0.0434964865715572	0.0355922422745108	"VSIR/CD81/TGFBR2"	3
