# Supplementary material for: Expressions of the satellite repeat HSAT5 and transposable elements are implicated in disease progression and survival in glioma
Source: Turk J Biol. 2024 Jul 1;48(4):242–56. doi: 10.55730/1300-0152.2700 (PMC11407350; doi:10.55730/1300-0152.2700)
Supplement: Supplementary file 5 [file Supplementary_File_5.xlsx]

## Sheet: Table S5
Genes	Cox-HR	Cox-p-value	Log-Rank p-value		Genes (Cox HR<0.5)		LGG progress-free survival
KLC1	0.136977	0.0035962	0.00216354
COQ10A	0.152619	0.00142153	0.0306771
LLPH	0.176185	0.00305043	0.0151549
DDX5	0.177804	0.0050256	0.0278784
IPO9	0.193571	0.00745157	0.0234143
RABGGTB	0.220762	0.0091178	0.0177323
PSMC3IP	0.222205	0.0119933	0.018801
GGA1	0.248627	0.0287087	0.00420255
RNF168	0.252721	0.00998249	0.0358953
NSUN4	0.268721	0.0137924	0.0149064
MAP3K12	0.289844	0.0252067	0.0288462
PET100	0.297448	0.0161086	0.00280094
RFC5	0.309005	0.0305551	0.020049
MARCHF1	0.318205	0.0095979	0.0114176
CXorf56	0.320516	0.0385973	0.0447912
YJEFN3	0.32735	0.0112863	0.0448603
HNRNPH1	0.330227	0.0287565	0.0222076
VRK3	0.339731	0.0245865	0.0218832
ZNF500	0.344918	0.0374204	0.034236
DNMBP	0.345173	0.00472618	0.00431772
PTCD1	0.346381	0.0352006	0.00907057
SIRT7	0.349371	0.00611907	0.0455669
AK2	0.350775	0.030205	0.00666228
GABARAP	0.355752	0.0176458	0.0184907
ZNHIT6	0.358717	0.0443239	0.0440537
TPCN2	0.365543	0.011537	0.0275763
SIX5	0.377845	0.0306306	0.0438737
ZNF776	0.385111	0.0382326	0.0471493
OMA1	0.390418	0.0140843	0.00408136
NOTCH2NLA	0.397805	0.00241587	0.0483405
ERCC6L	0.399446	0.0213228	0.0414207
NOTCH2NLB	0.403419	0.000997531	0.00636766
TRIM11	0.404056	0.0175404	0.00234442
AWAT1	0.405395	0.0302172	0.0174847
MNS1	0.405524	0.00235033	0.00290999
PLCB4	0.406849	0.0196392	0.00457088
FAM227B	0.407652	0.0169085	0.0290452
TFDP2	0.410656	0.0196849	0.0172541
BMP8A	0.41121	0.0130484	0.0284688
LMBR1L	0.412663	0.0433567	0.0134286
SETD6	0.414364	0.0420649	0.0383273
TOP3B	0.414473	0.0343684	0.0058224
DCAF4L1	0.417679	0.013579	0.0102673
ACP5	0.426257	0.0243535	0.0370429
STH	0.426769	0.000778114	0.0133771
C8orf44	0.428685	0.0471827	0.00541912
TAS2R30	0.429455	0.00774973	0.0360126
SLC35G6	0.429522	0.0219961	0.0455023
KANSL1	0.431254	0.034355	0.0221685
PLK1	0.432764	0.0128821	0.00504886
CASS4	0.435374	0.0446389	0.0247798
LRCH4	0.440522	0.00694435	0.011979
SPDYE16	0.444324	0.0277241	0.0135097
NBPF26	0.45458	0.0386667	0.0323269
SCUBE3	0.456171	0.018822	0.0249802
RAD18	0.457066	0.0148953	0.0230594
ST7L	0.461112	0.0311956	0.0305746
SDHAF2	0.463849	0.0152647	0.0437519
HMG20B	0.464014	0.0422647	0.0316807
C19orf44	0.469036	0.0498863	0.00738648
ZNF345	0.469396	0.0296545	0.0403078
HHEX	0.470772	0.0310894	0.00176989
TCTEX1D2	0.472761	0.0154183	0.0033257
SLA2	0.472883	0.0462688	0.0100687
LRR1	0.474835	0.0458714	0.0483144
LRRC75A	0.477613	0.0263639	0.0211393
RFESD	0.484067	0.038652	0.0214946
PRH1	0.488059	0.0232087	0.0205849
MTRNR2L3	0.491952	0.0230095	0.0331897
IL1RL1	0.49914	0.0202671	0.0492092
POLR2J3	0.54904	0.0160922	0.0123403

## Sheet: Table S6
Genes	Cox-HR	Cox-p-value	Log-Rank p-value		Genes (Cox HR>1.5)
ITFG1	8.45381	0.0106679	0.00383849
ZFR	5.55762	0.0264717	0.00925634
DGLUCY	5.26236	0.0244961	0.0433124
PDZD11	4.91759	0.00871925	0.0179905
ATMIN	4.50703	0.0154816	0.0030824
ENTPD2	4.42307	0.00166082	0.0415714
MTMR12	4.03243	0.033384	0.0445067
TMEM63B	3.83713	0.0119811	0.041666
ATP6V1C1	3.79602	0.0402949	0.00880067
ANKRD31	3.68277	0.00107271	0.0126125
PREPL	3.59894	0.00730602	0.0224151
RHOBTB2	3.58276	0.00160768	0.00405804
MAPRE2	3.57365	0.0286566	0.00793903
ATP6V1H	3.52707	0.042493	0.0375075
EFNA3	3.33641	0.00821376	0.0318909
GAMT	3.23443	0.0144133	0.0435438
DPYSL2	3.14709	0.0162531	0.00940702
MTARC2	3.11145	0.00125057	0.0102895
TYRO3	3.09236	0.0101353	0.040123
AGBL1	2.95647	0.0229931	0.0150627
TSPYL1	2.88272	0.0312718	0.0436937
PCDHGC5	2.83881	0.0114553	0.0334403
RASAL2	2.8081	0.0405476	0.0491849
TBC1D9	2.79026	0.0126365	0.0280928
NDRG4	2.74493	0.00680757	0.00542829
ADARB1	2.72772	0.0168755	0.00872089
HPRT1	2.71939	0.0116401	0.0177703
HECW2	2.71136	0.020764	0.0166221
NUDT7	2.70383	0.0497222	0.0214132
MCF2	2.68834	0.00296548	0.0128423
EFR3B	2.68397	0.0451699	0.0366407
AGAP1	2.66893	0.00614175	0.0379781
MAPRE3	2.61636	0.0453004	0.0493938
TULP4	2.59808	0.0265562	0.025681
SLC19A3	2.54963	0.021682	0.0278604
TMEM268	2.49969	0.0405614	0.0333383
CGNL1	2.4897	0.0163205	0.0217377
PYGM	2.47846	0.0174904	0.0271472
SIRPA	2.45154	0.0366517	0.0353452
PNPLA4	2.43505	0.00799815	0.0274233
KIF17	2.42893	0.00657918	0.0406554
PGAP4	2.24978	0.00546981	0.00818202
FBXO48	2.24801	0.00904962	0.0366834
ADRA1B	2.22585	0.0110292	0.0432086
SGSM1	2.22448	0.0140915	0.0207861
AIF1L	2.20756	0.00739546	0.0359001
AIFM3	2.19742	0.00141997	0.0131266
EPS8L2	2.19559	0.046417	0.0358502
DBI	2.18686	0.00983173	0.033775
CNTN6	2.16672	0.002958	0.00300291
PNPLA3	2.15871	0.0151805	0.0273198
ANKRD55	2.15637	0.0273481	0.0224307
CORO2B	2.15006	0.00971381	0.0229713
THBS2	2.12648	0.00303007	0.012554
SELENBP1	2.11341	0.0114246	0.0223074
PGK1	2.10673	0.032959	0.0249802
RND1	2.10419	0.0367679	0.0408955
SUSD4	2.07164	0.0254998	0.0491405
SLC25A20	2.06818	0.00708814	0.0116438
KCNA5	2.04491	0.0442171	0.0413442
GPR156	2.04347	0.0208927	0.0207771
MT1F	2.01642	0.00693874	0.0109266
KCNA2	2.01419	0.0390613	0.042884
QSOX1	1.99818	0.00788309	0.041178
QDPR	1.95007	0.0302527	0.0484993
CLDN10	1.94807	0.0265273	0.0230146
PKP2	1.9247	0.0454776	0.0281411
CCKBR	1.91564	0.0405562	0.0361906
ANKRD29	1.89385	0.00572082	0.017977
SYN3	1.88222	0.00192076	0.00877174
BCAS4	1.86865	0.0449636	0.0442743
CYP4F3	1.86083	0.0123662	0.0462318
CYP4F11	1.85075	0.0150023	0.0432551
CHCHD10	1.8472	0.0157787	0.0144865
KCNF1	1.84511	0.0305291	0.0220244
COL26A1	1.79517	0.00958831	0.0123571
RASA3	1.79346	0.0283798	0.00328242
CDH9	1.78944	0.0137991	0.0148543
ASS1	1.78809	0.0210512	0.0322881
TENM2	1.75998	0.00472873	0.0166116
ALPL	1.72998	0.0247562	0.026562
DRG2	1.72268	0.0410752	0.037646
EPPK1	1.72258	0.0172246	0.0312108
CDS1	1.71661	0.0397665	0.0426675
SH2D5	1.71295	0.00745505	0.00232791
CLSTN3	1.69574	0.0171234	0.0328843
DIO2	1.67621	0.000844695	0.0226018
NRSN1	1.67292	0.03511	0.0494725
FAM181A	1.67226	0.0335118	0.0266251
SLC6A11	1.66215	0.00404165	0.0204348
MYORG	1.64485	0.0466613	0.00656761
FAM107A	1.64053	0.0305701	0.0451347
DOC2B	1.63879	0.0164347	0.0447009
LGI1	1.61168	0.00948806	0.0282818
KIAA0319	1.60782	0.0382136	0.0374624
ITM2C	1.60303	0.0167669	0.0338363
CACNA1G	1.59693	0.0176932	0.0337408
UNC13C	1.58852	0.00482484	0.00357401
CFAP47	1.58411	0.0402582	0.0156857
SYT12	1.57951	0.023773	0.0475424
MT-ND2	1.57582	0.00623792	0.00934788
DHCR24	1.56094	0.022449	0.048007
RASD2	1.54235	0.0291056	0.0337408
SYTL2	1.54206	0.0451668	0.0219416
MT-CO1	1.52091	0.0397783	0.0167692
HTR2A	1.51247	0.0339797	0.0210407
NGEF	1.50839	0.0183941	0.0409604
MT-ND1	1.50639	0.0110881	0.0234669
NXPH1	1.5039	0.0480437	0.0283278
SOHLH1	1.5022	0.0297784	0.0250895
SNCA	1.50081	0.0307126	0.0318864

## Sheet: Table S7
Repeats	Cox-HR	Cox-p-value	Log-Rank p-value		Repeats (Cox HR<0.5)
LTR1F2	0.226566	0.0021595	0.00442116
MER107	0.246706	0.00839471	0.0498029
MER1B	0.253616	0.0269558	0.0189165
LTR57	0.342075	0.0113611	0.0241243
LTR1C	0.362824	0.012806	0.0341323
MER130	0.379093	0.0124059	0.0301942
LTR40c	0.388072	0.0443228	0.0377985
LTR1	0.394057	0.0475088	0.0122011
LTR1A2	0.394723	0.0470216	0.0276252
LTR2752	0.398196	0.0218002	0.0250077
LTR18C	0.421947	0.00599719	0.0148439
LTR27C	0.44913	0.0393959	0.0211881
LTR35A	0.458301	0.0254733	0.0487119
MER9B	0.465923	0.0439434	0.0120806
LTR27	0.47605	0.0430549	0.011243
LTR7C	0.491857	0.0101566	0.025743

## Sheet: Table S8
					Repeats (Cox HR>1.5)
	No repeats detected.
