# Supplementary material for: Expressions of the satellite repeat HSAT5 and transposable elements are implicated in disease progression and survival in glioma
Source: Turk J Biol. 2024 Jul 1;48(4):242–56. doi: 10.55730/1300-0152.2700 (PMC11407350; doi:10.55730/1300-0152.2700)
Supplement: Supplementary file 6 [file Supplementary_File_6.xlsx]

## Sheet: Table S9
Genes	Cox-HR	Cox-p-value	Log-Rank p-value		Genes (Cox HR<0.5)		HGG event-free survival
GDF10	0.265696	0.002248	0.0104565
INSYN2B	0.292915	9.56439e-05	0.0163287
CASS4	0.365126	0.0128397	0.0205378
C14orf180	0.369206	0.00483356	0.0222269
MVK	0.37546	0.00914566	0.00472106
DPYSL3	0.381803	0.00239189	0.0234499
OTOGL	0.384484	9.26298e-05	0.00227729
NCF1	0.384586	0.0291926	0.0196936
MRVI1	0.385836	0.000265267	0.0190019
TMEM236	0.389566	0.045536	0.00735405
AMZ1	0.390917	0.00269554	0.0349595
NET1	0.393528	0.0115141	0.0185179
FAM110B	0.393847	0.00454957	0.00799523
PCSK4	0.395257	0.0348142	0.0164715
AMER2	0.395679	0.00080147	0.0177503
ZCCHC24	0.395996	0.00546107	0.0410315
TNK2	0.400273	0.00693908	0.00264667
PTPMT1	0.404818	0.0278711	0.00419101
PSD2	0.404874	0.00034042	0.0284906
CTNND2	0.411626	0.0167851	0.0187313
OPTC	0.415126	0.00873337	0.0227721
HEPACAM	0.416045	0.000903072	0.0304914
ANXA3	0.425502	0.0355981	0.0331087
IL17D	0.429272	0.00625267	0.0129232
DAB2	0.432589	0.0177105	0.00817814
ASB3	0.432894	0.0422452	0.0452225
NDRG2	0.434583	0.000149542	0.0331388
VWA2	0.435143	0.00282548	0.0221317
CASP9	0.436242	0.00626499	0.0173383
KLF2	0.446143	0.0128376	0.00747723
RND2	0.448006	0.00277583	0.0304914
P2RY13	0.449381	0.0291236	0.0140752
DBX2	0.455548	0.00745092	0.00368831
DGCR6	0.455905	0.00101477	0.000640636
BTBD17	0.456739	0.00192988	0.0248884
DGKK	0.463842	0.00782524	0.00144085
TIE1	0.467555	0.00802229	0.0389887
METTL7A	0.476365	0.0053316	0.00343077
ACBD7	0.476694	0.00224306	0.00108039
KLHL25	0.477945	0.0145652	0.0114715
ASIC1	0.479025	0.00280764	0.0164885
ZNF467	0.482492	0.0271345	0.0338519
ANGEL1	0.484102	0.0266886	0.0412853
KIF19	0.488767	0.0153258	0.0183667
MCF2L2	0.489405	0.0231255	0.0153588
CHST15	0.492407	0.00808546	0.0201244
FGD2	0.499344	0.00454314	0.0178243
CSF2RA	0.692023	0.125217	0.0148625

## Sheet: Table S10
Genes	Cox-HR	Cox-p-value	Log-Rank p-value		Genes (Cox HR>1.5)
AMMECR1L	37.1984	3.45015e-05	0.00759932
SENP5	28.0179	0.00284037	0.0358718
FOXO3B	23.8502	0.000607072	0.000910985
ATG16L1	23.0779	0.000115282	0.00320037
HECTD4	21.0022	0.00196808	0.00963921
SNF8	20.7515	0.00154554	0.00372773
SMG7	18.8494	0.000504104	0.0126415
NPLOC4	17.5731	6.65711e-05	0.00171117
MTMR4	17.0957	0.000220284	0.0434989
PRR14L	16.0248	0.000675693	0.00632034
HLCS	15.9307	7.56041e-05	0.000102553
MAPK14	15.3528	0.00736067	0.00167338
PRMT2	14.9282	0.000656348	0.0164019
RNPS1	14.5202	0.000366136	0.0149325
EIF2AK4	14.3073	0.00077361	0.00144672
DYRK1A	13.887	0.000805439	0.0220646
LSM14B	13.5894	0.000279973	0.00946259
DPY30	13.318	0.00139299	0.0034231
AFTPH	13.103	0.00190322	0.0459266
XPO6	12.7846	0.000124502	0.0431956
MRPL13	12.7732	0.000184897	0.0132148
SLC35B1	12.7648	5.52497e-05	0.00420439
ILF3	12.5303	8.00386e-05	0.00141255
NSFL1C	12.3862	0.00240976	0.00650448
SMARCB1	12.3671	0.000917458	0.0473041
TPGS2	12.2158	0.000602614	0.00128727
BICD2	12.0983	0.00231649	0.00233509
DCAF1	12.0556	0.000150013	0.00254178
TRAPPC10	11.9709	0.000427953	0.0135062
GGNBP2	11.6541	0.000413144	0.00161814
KIAA0319L	11.602	0.0005187	0.034088
GTF3C2	11.5193	0.000976036	0.0319417
CBFA2T2	11.2969	0.000175184	0.0120103
E2F6	11.2458	4.5854e-05	0.000158414
PDCD7	11.0584	0.00829639	0.003504
ATF4	10.9909	4.95422e-05	0.00813836
AGBL5	10.8726	0.000511523	0.00106017
GTF3A	10.8108	0.000471442	0.027429
TFIP11	10.7239	0.000671369	0.00293363
PRKAR2A	10.67	0.00629432	0.0345523
RNF10	10.5448	0.000387518	0.0267533
GFOD2	10.5428	0.00048101	0.0110657
NOL10	10.3852	0.000663455	0.0324821
WDR5	10.3386	0.000335323	0.00860811
NCBP3	10.1598	0.000883338	0.0146647
FASTKD5	10.1549	0.000591532	0.000406631
DAP3	10.1192	0.000393222	0.0485987
ZNF132	10.0578	0.000711488	0.0342994
ZNF329	9.93024	0.000145374	0.0275943
NBAS	9.89673	0.00186906	0.0143785
HTT	9.86542	0.000254392	0.0333671
SMARCAL1	9.83766	0.000482288	0.00411838
ZNF8	9.80127	0.000429484	0.00037017
SMIM11A	9.77086	0.00107801	0.012306
ECPAS	9.66189	0.00422815	0.00246369
MND1	9.57724	3.25897e-05	0.000470464
ARFGAP3	9.56597	0.000654897	0.0175574
DCP1A	9.55897	0.00097398	0.00238409
POLR1C	9.55059	0.000188866	0.00817199
IARS1	9.40145	0.000142223	0.0234073
MTDH	9.35647	0.000494071	0.00770576
WDR3	9.3411	0.00024049	0.00257594
SLC7A6	9.31766	0.00409636	0.0261093
C6orf201	9.24294	0.000659358	0.0115242
RRP1B	9.1964	2.92598e-05	0.00193821
PRKDC	9.13846	0.000317235	0.0192009
HNRNPLL	9.13796	0.000632784	0.00147321
ASXL1	9.12015	0.000134943	0.0103801
TASP1	8.9066	0.00373976	0.0414502
POP1	8.82684	0.00101061	0.000413609
RELCH	8.82429	0.00263531	0.00876337
GNL3L	8.80936	0.0020262	0.00170199
TUBGCP4	8.74533	0.000214263	0.000198944
PHF20	8.72721	0.00177748	0.0179225
MDN1	8.71391	0.00187653	0.00175062
RFC1	8.64118	3.13646e-05	0.00273199
ZNF445	8.6167	0.000716319	0.0323258
HSPA14	8.61492	0.000539869	0.00204083
SBNO1	8.61109	0.000545316	0.0162248
SIGLEC15	8.47173	0.0008838	0.00621866
FBXL20	8.4432	0.0151188	0.0392825
ZADH2	8.30594	0.00239647	0.00715016
RALGAPB	8.28369	0.0029681	0.0173232
POGK	8.27712	0.00429767	0.0270919
NCK2	8.27251	0.000327127	0.0453144
SMG5	8.19278	0.000869511	0.0303623
RFFL	8.18193	0.00123221	0.00113314
CD72	8.14293	1.92752e-05	0.000502388
NBPF11	8.09605	0.00748778	0.0112239
GBA2	8.08894	0.00118575	0.000993044
NSMCE2	8.07324	0.000188893	0.00436214
SMG1	7.97004	0.0242764	0.0102205
COA4	7.95722	0.0101034	0.0185803
LIG3	7.95523	0.000748035	0.00618568
SMIM12	7.92686	0.000510931	0.0147311
SLC22A23	7.90346	0.000143856	0.00635365
C17orf80	7.81324	0.000915082	0.00486345
DNAJC10	7.75938	0.00084833	0.0110193
JOSD1	7.74962	0.00318118	0.0131457
GOLGA2	7.74009	0.000467625	0.0365538
DCTN2	7.72332	0.002643	0.0299033
CSNK1G1	7.6771	0.000560951	0.0398595
DHRS7B	7.67016	0.00577791	0.00728588
ZNF778	7.66284	0.00177456	0.0112475
CERK	7.66107	0.00196394	0.041307
NSD2	7.65098	5.97054e-05	0.000273205
DNAJC7	7.64396	0.00197809	0.0140752
PLXNA3	7.62329	3.24175e-05	0.00982493
MTHFD1L	7.5968	0.000567277	0.00559709
GMEB1	7.53969	0.00025222	0.018067
KDM2A	7.46715	0.00145095	0.0489027
UGDH	7.4443	0.000182755	0.0016544
SMG6	7.43354	0.000884301	0.0137475
MYO19	7.41397	0.00102139	0.0415687
YARS1	7.40565	0.00604154	0.00878512
ANAPC1	7.30605	0.00128511	0.00328737
TAF2	7.30339	0.000260004	0.00414828
SON	7.30325	0.000215122	0.0451961
PSMA4	7.29345	0.000475532	0.00887189
SLMAP	7.29309	0.000501212	3.64785e-05
SIN3A	7.23498	0.00131357	0.0070498
METTL21A	7.19963	0.00261401	0.0230989
MBD1	7.19089	0.00346066	0.0310742
ITCH	7.18523	0.000666369	0.00236669
MRPS11	7.16609	0.000284322	0.0234002
ZNF200	7.11128	0.000890534	0.028236
PHF12	7.06589	0.00228514	0.00519795
ADAR	7.01815	0.00107966	0.0328333
TTL	7.00798	0.000153694	0.0144513
MRPL47	7.00251	0.00112911	0.0213766
TUBD1	6.95657	3.40781e-05	0.00021676
ITGB1BP1	6.9525	0.00046643	0.0312425
ZDHHC3	6.94247	0.00158667	0.0329852
ESYT1	6.90844	0.000746568	0.00629511
UGGT1	6.8974	0.000606058	0.00619379
UQCRQ	6.88967	0.0160454	0.00785141
MRPL32	6.87256	0.00108428	0.00695686
BCL10	6.85527	0.000277942	0.0147781
UTP20	6.85113	0.000213087	0.0128026
MARS1	6.77763	0.00379564	0.00819141
SCO1	6.7655	0.00362269	0.0104742
DDX1	6.76174	0.00627278	0.0427767
SPECC1L	6.75833	0.0125532	0.0493666
LEMD2	6.75774	0.00445124	0.0206536
JPT2	6.75328	4.55356e-06	0.000735737
GTPBP4	6.75119	0.00020463	0.00223142
MFSD9	6.71027	0.000322172	0.00411838
STX8	6.70681	0.00587445	0.0306029
ZBTB43	6.69149	0.0184898	0.010964
C2CD3	6.6908	0.000413579	0.001214
TMEM11	6.6875	0.0056045	0.0244042
DPH7	6.67089	0.00093597	0.0269892
KIDINS220	6.66057	0.0232759	0.0340237
METTL22	6.65655	0.00025168	0.00224937
PBRM1	6.62874	0.000365088	0.0228258
ZNF75A	6.62389	0.00226342	0.00147266
PSMD1	6.62056	0.00309164	0.00720247
FOXK2	6.61813	0.000309317	0.0106287
LARP4B	6.55347	0.00495452	0.0129064
TAF12	6.54547	0.000990515	0.00504234
ERCC3	6.52565	0.00135615	0.0012445
UBP1	6.52501	0.00116292	0.00878608
TPM3	6.52138	0.00282843	0.00640974
STK4	6.4956	0.0101286	0.0475383
SFI1	6.46095	3.25475e-05	0.000111244
PSMD3	6.44825	0.00204656	0.0239252
PANK2	6.39526	0.00109681	0.0119881
ALAS1	6.3822	0.00163198	0.0186662
ARPC5L	6.37989	0.000959156	0.00988089
ALS2	6.34179	0.000818394	0.012658
RYK	6.33578	0.00118569	0.0038263
DDX27	6.32789	2.20007e-05	0.000377103
BAZ1B	6.30727	0.00133631	0.027429
RAD23B	6.30234	0.00102886	0.0135004
PDS5A	6.29674	0.00019465	0.00236669
COA6	6.26453	0.00491169	0.0101032
ATP8B2	6.24463	0.00114446	0.00634422
ZNF70	6.22637	0.00741923	0.00438685
PIGT	6.21254	0.000876968	0.0152538
ADAM17	6.19526	0.000942567	0.00481318
MSTO1	6.18644	0.000369415	0.00279059
CNIH4	6.17401	0.00769459	0.0296667
STX2	6.17126	0.00282096	0.00771035
DIDO1	6.1559	0.00307259	0.00356682
RANBP2	6.14524	0.00127546	0.000502012
NUP93	6.12624	0.000132775	0.00140004
REXO4	6.09388	0.00325223	0.0157664
C1orf174	6.09322	0.00176357	0.0156296
BACH1	6.08861	0.000239321	0.0203783
ZNRF1	6.08039	0.00903241	0.0131335
SHQ1	6.04082	0.00738633	0.00714575
GLYATL2	6.03563	0.00068105	0.00752289
RMDN1	6.03184	0.00208987	0.0327317
DYNC1LI1	6.0071	0.0032558	0.018824
ROCK2	5.99595	0.00103529	0.0219704
ARHGEF12	5.97102	0.00559417	0.0405069
VPS53	5.96786	0.0100597	0.0107638
OGT	5.96039	0.00500354	0.00489616
SCAF4	5.95854	0.000629101	0.0250188
SMURF1	5.94605	0.00446814	0.0198481
DIP2C	5.90425	0.000403592	0.00934756
PIP5KL1	5.87698	3.64523e-05	0.00102319
QRICH1	5.87071	0.00225611	0.00682892
NOP56	5.84086	0.000197362	0.0338516
TRIP12	5.83922	0.00602952	0.0443874
TENT4A	5.82908	0.000141371	0.00271996
ZNF304	5.81618	0.00105319	0.000316152
DEPDC5	5.81093	0.00208107	0.00717731
RABL2A	5.80659	0.0120954	0.0182223
ZNF671	5.7856	0.000744397	0.00624642
DGCR8	5.77547	0.000436428	0.000148059
DARS2	5.75129	0.000894792	0.000125524
PKD2	5.74634	0.000670798	0.000702853
ZNF121	5.72788	0.00158714	0.0250089
BSCL2	5.68165	0.000271702	0.00420601
POLR2H	5.67664	0.00097543	0.0271
IWS1	5.67164	0.000641699	0.00200831
ANKLE2	5.66462	0.000951615	0.0264475
ZNF813	5.6595	0.00224296	0.00926092
ZNF426	5.64963	0.00909944	0.0298045
EDEM1	5.64085	0.000141991	0.00947226
OXNAD1	5.62768	0.000771673	0.00503273
ABHD12	5.5978	0.00139382	0.00936017
ZNF771	5.58376	0.000548764	0.00360843
INPP5E	5.58036	0.000997389	0.0473041
UAP1	5.57164	0.00618227	0.00126779
PPIB	5.56112	0.000969743	0.000542801
MRTO4	5.54987	0.00043431	6.19673e-05
NOL4L	5.54628	0.000291485	0.00335872
RANBP9	5.54083	0.000726958	0.000920441
UBXN8	5.48539	0.000701638	0.0181366
ATP13A3	5.45733	0.000949511	0.00717402
COQ2	5.456	0.00227064	0.0182815
WRNIP1	5.45488	0.00451597	0.0431424
EPG5	5.45332	0.0112771	0.0203685
ZNF417	5.4487	0.00439174	0.00877994
RFX5	5.44579	0.0257045	0.0344232
ARMC6	5.44512	0.00364019	0.0360555
TFCP2	5.44178	0.00786869	0.0158632
NUP54	5.43813	0.000117834	0.000578901
UBR5	5.43367	0.00327806	0.0370241
EPC2	5.4326	0.000869047	0.0019588
GPN1	5.42035	0.0298293	0.0294502
NMT1	5.41691	0.0161188	0.0363827
RNF24	5.40981	0.000840055	0.00753335
BYSL	5.38428	0.00126126	0.0131136
TOP3A	5.37335	0.000845094	0.00661168
EXOSC2	5.35453	0.00764425	0.0499172
ASH1L	5.35325	0.0167747	0.0258329
ACOT8	5.33618	0.00902601	0.0417147
EMC3	5.326	0.00161164	0.030034
MSANTD3	5.32153	0.000737825	0.021692
GARS1	5.31476	0.000963607	0.00852189
UBR1	5.30816	0.0035486	0.00307911
KIF5B	5.30185	0.000606809	0.00273199
UBE2Q2	5.29664	0.0104226	0.00456164
CYRIB	5.29598	0.00906381	0.0226172
GOLGA1	5.28569	0.00804527	0.00731442
PTPN1	5.28449	0.00216483	0.00702179
ARIH1	5.27976	0.0099599	0.0338798
ADNP	5.27739	0.000451388	0.0181942
POLR2B	5.27618	0.000174136	0.00329919
POGZ	5.2626	0.0163872	0.0474547
POLG	5.25797	0.000689138	0.0164146
TNFAIP1	5.24863	0.0167867	0.0260269
TAF4B	5.24661	0.000167497	0.00388551
UBXN2A	5.23048	0.000725977	0.000475879
MED31	5.2209	0.00484775	0.000753505
CEBPG	5.2071	0.000729367	0.00285869
LRPAP1	5.18724	0.000790859	0.0337932
DHX15	5.18279	0.000167978	0.00347952
USP39	5.18119	0.00476328	0.0266634
TRAF5	5.1584	0.000194942	0.0255565
TCF20	5.15135	0.000891807	0.0356167
CMTR1	5.15122	0.0267444	0.0249932
STK35	5.14754	0.0022905	0.0435809
RABEP1	5.14664	0.00306422	0.0254597
ZNF582	5.14603	0.000803442	0.0325078
C11orf80	5.14202	0.0070623	0.019412
ZNF530	5.13104	0.000429266	0.00108372
RAB28	5.12661	0.00218028	0.0148522
FAM32A	5.11335	0.0065674	0.0183564
GRK5	5.10952	0.00560706	0.0237399
CTNNA1	5.0954	0.00242507	0.0287593
IQCK	5.09517	0.00190907	0.00286669
NUDCD1	5.09218	0.000203605	0.00333809
PSMD7	5.09187	0.000589327	0.0414217
USP36	5.09118	0.000776208	0.0269892
COA1	5.08543	0.00408503	0.0148676
DHX8	5.07781	0.00392475	0.0233046
DKC1	5.07736	0.00399613	0.0248322
NRBP1	5.07679	0.0013883	0.0474793
CTPS1	5.07296	4.66885e-05	0.000760605
COMMD2	5.07203	0.00146607	0.0121344
GLIPR1	5.06443	0.00218236	0.0076814
IPPK	5.05491	0.00017841	5.49525e-06
ENY2	5.04474	0.0176313	0.00771223
TIMM22	5.0342	0.00228448	0.00903252
MRPL57	5.02289	0.0176621	0.00952941
MRPL40	5.02214	0.0064552	0.0241101
RAD21	5.01866	0.0104686	0.0272204
EFNA1	5.01671	4.82835e-05	0.000418021
ACTR3	5.01553	0.00222267	0.0403816
UBQLN1	5.00486	0.0025186	0.0288989
TUBA8	4.99963	0.00154725	0.00586779
CAMSAP1	4.99722	0.0051862	0.0445185
ADAM10	4.99381	0.00078016	0.0311324
ERN1	4.99007	0.00206233	0.0292244
ATXN2L	4.98301	0.00168145	0.00628813
TFB2M	4.97847	0.000420412	0.0229131
SLC35A2	4.97714	0.00411579	0.0194489
ZC3HC1	4.96791	0.0117095	0.0158154
IPO9	4.95636	0.0169533	0.0383852
IPO8	4.94734	0.000644888	0.0147781
SEH1L	4.93748	0.000236739	0.00446583
SETD2	4.93704	0.00132483	0.0297759
MCM3	4.93405	0.000146753	0.0350549
SLC25A32	4.93164	0.000328417	0.00809488
PTPN13	4.93128	5.11086e-06	0.00248743
RPTOR	4.92764	0.00654968	0.0266812
NEK6	4.92486	4.06645e-05	0.00671633
ZW10	4.92256	0.000241513	0.00574242
HDLBP	4.92174	0.0204324	0.0305543
CARHSP1	4.90915	0.000404946	0.0125709
EIF4ENIF1	4.90746	0.0119018	0.0212425
EID2	4.8847	0.00133269	0.00365569
ZNF337	4.8767	0.00154617	0.0102524
ATP6V1C2	4.87669	0.000177876	0.000478468
LGALS8	4.85949	0.00134209	0.00319782
GFM1	4.85541	0.00460331	0.0147781
ZNF184	4.85082	0.000227631	0.00161814
CC2D1B	4.84536	0.00242567	0.020198
TYW1B	4.83919	0.0122974	0.0215376
PDIA5	4.83803	6.28869e-05	0.00124602
RRP36	4.83053	0.0160314	0.00564105
BRD1	4.82733	0.00119775	0.0170224
ZFPL1	4.82638	0.00135302	0.010345
THUMPD3	4.82014	0.000115926	0.00429822
CHKB	4.81812	0.00607801	0.000665367
LRP12	4.81797	0.00346828	0.0325012
SIAH2	4.80564	0.00224488	0.0144229
PDCD5	4.79494	0.00993679	0.0209542
TUBA3D	4.7907	0.00120218	0.0219183
BCOR	4.79048	0.000113672	4.59897e-05
ELAC2	4.77547	0.0161399	0.0194881
PUS7	4.77011	8.49475e-05	0.000130311
YEATS2	4.76162	0.00137674	0.0039277
RAB11FIP3	4.76143	0.00171711	0.0200926
UBE2D3	4.75679	0.0154317	0.0202279
DNAJB11	4.75641	0.00165889	0.00593008
UBE2S	4.75445	0.000224711	0.00707311
ZNF792	4.74787	0.00778321	0.00718181
S100A13	4.73783	0.00258271	0.026017
IGF2R	4.73647	0.000136138	0.0041319
BNIP3	4.72848	0.004494	0.00507114
DDX23	4.70927	0.00115242	0.0233046
LRP5L	4.70283	0.000478544	0.0059422
ACTL6A	4.69769	0.000639616	0.00173097
PLCD4	4.6964	0.000426483	0.000790384
HMGN2	4.69064	0.00281618	0.0142247
TPM4	4.69034	5.12162e-05	0.0025654
MIA3	4.68497	0.00305036	0.0368171
ASAP2	4.6842	0.00087914	0.00849405
FAM104A	4.67724	0.00293084	0.0134047
FBXW2	4.67443	0.0140936	0.0256207
ATRIP	4.67183	0.000709276	0.00515144
AFG3L2	4.66909	0.00129788	0.0376978
ZSCAN31	4.66432	0.00756488	0.0223555
RRP1	4.6524	0.000331574	0.0111846
CEL	4.65188	0.000221272	0.00639799
PSMG1	4.65003	0.00588803	0.0295133
PDCD10	4.64927	0.00522603	0.0338695
INTS8	4.64732	0.00182073	0.0368231
SEC24D	4.63189	0.00100383	0.0102783
CHSY1	4.61572	7.9314e-05	0.00586852
TP53TG5	4.61092	0.00276475	0.0281387
STX19	4.59939	0.00109179	0.0260188
SEC22C	4.59637	0.0198137	0.0367884
ZNF773	4.59217	0.00898443	0.0117212
VPS45	4.57724	0.00424821	0.0325012
ZNF407	4.57628	0.00438716	0.00768489
HMGN4	4.57509	0.00235657	0.0288557
DTYMK	4.57246	0.0010777	0.0243059
IFNGR2	4.56964	6.1536e-05	0.0159857
ZNF611	4.56775	0.00111352	0.0356909
LRRC71	4.56404	0.00265335	0.00586999
ARPC2	4.56178	0.00245813	0.025464
GPAT4	4.55908	0.0240792	0.0404875
NBPF20	4.55755	0.00414996	0.0304656
ZNF473	4.55464	0.000137186	0.000343828
USP31	4.54505	0.00358928	0.00924309
ZBTB11	4.54476	0.00505245	0.0166585
SEPTIN10	4.54365	7.20822e-05	0.000184134
EN1	4.54196	2.65598e-06	0.000319599
ZNF41	4.54168	0.00165097	0.00808873
CFAP298	4.53587	0.00718298	0.0107393
AEBP2	4.5271	0.000778851	0.0134118
TMEM182	4.5155	0.00103077	0.00322996
ARL2BP	4.51528	0.00650187	0.0383414
LSMEM2	4.51136	0.00052286	0.00579024
MLXIP	4.50256	0.00189949	0.00963921
BCKDK	4.49667	0.0087192	0.018075
ARFIP1	4.48839	0.00399242	0.0187535
AQR	4.4882	0.00477024	0.00541417
COX11	4.48684	0.00336088	0.045211
ZNF468	4.48577	0.000490574	0.0141188
RALY	4.48435	0.000112668	0.00409651
SNX30	4.48337	0.00151247	0.00601379
PTMA	4.48212	0.00642017	0.00530376
YME1L1	4.46844	0.00394024	0.00717402
E2F3	4.46628	0.000516577	0.000526232
DDX52	4.4639	0.00748019	0.0250089
IFT57	4.46334	0.00800737	0.0212486
NCOR1	4.4554	0.00270092	0.00717731
SPATA5	4.4525	0.00230639	0.000137463
RPS6KC1	4.45007	0.0279735	0.00856682
PI4K2B	4.44982	0.000271742	0.000630054
AC072022.2	4.44148	0.00109513	0.000602955
PDIA3	4.43677	0.0017251	0.00291036
ZBTB21	4.43656	0.00422423	0.0131401
QTRT2	4.43584	0.000121192	0.00795631
ZSCAN9	4.43212	0.00148209	0.0145546
FP565260.6	4.43119	0.00886054	0.00689594
SNRPD2	4.43068	0.000332931	0.000712295
SYDE1	4.42503	0.000330661	0.00397745
RALGAPA2	4.42117	0.000640859	0.00335872
ZNF816	4.41785	6.06923e-05	0.0028385
THBS4	4.41772	0.00225031	0.00541578
NAPA	4.41098	0.00621417	0.0145822
CENPA	4.40583	6.92129e-05	0.0110657
RIPOR1	4.403	0.00911939	0.00864786
CDKAL1	4.40251	0.00139131	0.00481233
AP4B1	4.38848	0.011528	0.0403981
PRPSAP1	4.3863	0.0179375	0.0175019
COL8A1	4.38338	0.000102562	0.00241065
ANAPC7	4.37961	0.011104	0.0123243
ANKLE1	4.37803	0.000990149	0.00923536
SLBP	4.37778	0.000135883	0.00728963
CENPO	4.37636	9.36004e-05	0.00384426
SLC35D2	4.36969	0.000291711	0.00285437
POLR2I	4.36872	0.00233995	0.0071375
KCMF1	4.36569	0.013601	0.00577326
ZMYND19	4.36555	0.001565	0.0482296
CTTN	4.36404	0.000530695	0.0415454
SPATA17	4.36102	0.00160968	0.00107911
LSG1	4.35953	0.0033781	0.0423226
YTHDF1	4.35416	0.00176779	0.00371106
RIF1	4.35029	0.00243898	0.00717402
ARL16	4.34737	0.00547325	0.0108326
SS18	4.34494	0.00111016	0.000549594
KHDC4	4.34316	0.00296562	0.0112252
YBX1	4.32832	0.00179187	0.0235244
MICB	4.3265	0.00183874	0.0468618
ARHGAP35	4.32563	0.031412	0.00167635
ZSCAN22	4.32521	0.000290854	0.000885816
HSD11B2	4.3203	0.00172369	0.0224132
POLR1B	4.31665	0.00273525	0.00664459
CHD8	4.31507	0.0262465	0.0282326
GSDMB	4.31413	0.000116559	0.0046832
EDF1	4.31179	0.013823	0.031158
DESI2	4.31059	0.00124188	0.0123214
ZNF567	4.30787	0.000354611	0.000562873
PDIA6	4.29129	0.000647343	0.0480365
PCGF3	4.28787	0.00526438	0.0216993
HAT1	4.27676	0.00426333	0.00147335
TSTD2	4.27108	0.0024159	0.03453
IMMT	4.26857	0.0116933	0.0453648
TBC1D19	4.25859	0.00603557	0.00567648
CTNND1	4.25851	0.00859221	0.0381688
UBN1	4.2568	0.000104018	0.026975
DDX39B	4.25677	0.0225635	0.0233046
DLG1	4.24586	0.00161521	0.00205677
FTSJ1	4.24484	0.00611772	0.0228464
URB1	4.24258	0.000275732	0.0265409
EIF2AK3	4.24222	0.000945654	0.000309855
ZNF451	4.24132	0.0021748	0.0128853
NANP	4.23846	8.12356e-05	0.00664572
RNMT	4.22402	0.00991886	0.00270455
ERVK3-1	4.20072	0.0022172	0.00349612
TMEM184C	4.20055	0.00746258	0.00716972
LSM3	4.1973	0.00738323	0.0484259
ZNF701	4.19417	0.00869943	0.00358033
CSTF1	4.19405	0.0297335	0.0204288
RIOK3	4.19183	0.00182338	0.0110193
GMIP	4.17144	0.00088826	0.0190924
STX18	4.16828	0.0421639	0.0232514
YTHDF2	4.16328	0.000794917	0.00814462
PDHB	4.15866	0.0218035	0.00356399
LIMD2	4.15701	0.00036097	0.00902004
KBTBD2	4.15665	0.0104065	0.0192174
DTNBP1	4.15556	0.0273701	0.0409982
TMEM106C	4.15475	0.00343355	0.0380215
CERS2	4.15332	0.016021	0.0104893
ELOC	4.15058	0.00508634	0.0184249
RAB7B	4.14768	0.000316843	0.00707907
WDCP	4.14492	0.00230099	0.0461725
BACH2	4.12537	0.00213403	0.00804246
AKAP8L	4.11671	0.00416137	0.0260041
CCM2	4.1144	0.0356672	0.031055
RAB3GAP2	4.11264	0.000529704	0.0133448
GLA	4.11072	0.000116479	0.000575562
PVR	4.10756	0.0047208	0.0251054
HEXB	4.10343	0.0013548	0.0209313
ANKRD11	4.10167	0.00151071	0.00318634
FBXO10	4.10084	0.0034573	0.0254844
ABCB7	4.09737	0.00449389	0.00774363
URB2	4.09217	0.00189076	0.0280095
ORMDL2	4.08306	0.00297054	0.0103801
HPS3	4.08224	0.0195329	0.0246609
CAPRIN2	4.07022	0.000200953	0.00437089
MSH5-SAPCD1	4.06288	0.000646314	0.0147737
WASHC5	4.05375	0.00724541	0.0137883
HECTD1	4.04804	0.0176181	0.00355652
RAMACL	4.041	0.0162153	0.00286669
STK16	4.04011	0.00973661	0.035042
SUPT6H	4.03899	0.0103419	0.0148384
C11orf94	4.03394	0.00715996	0.00591982
KIAA0232	4.0326	0.000282901	0.00705956
DUSP14	4.02707	0.00317685	0.0351577
FKBP11	4.02559	0.000404794	0.00254534
ATP1B3	4.02507	0.00138428	0.00717402
SEPTIN9	4.02457	0.000641436	0.00465908
FBXO34	4.02165	0.00379001	0.0150285
PCNT	4.02026	0.00149336	0.000794718
GSTCD	4.01122	0.00210547	0.0357822
ZNF765	4.01104	0.000923349	0.0228626
CLINT1	4.01081	0.0112425	0.0110425
EIF2S2	4.01078	0.000276419	0.00099927
DCAF13	4.00973	0.00268774	0.0384021
STAT3	4.00063	0.00116668	0.0204288
RNF113B	3.99925	0.00428638	0.0272689
ZNF665	3.99838	0.000363932	0.000783738
KANSL3	3.99449	0.0408821	0.0447399
PMPCA	3.97695	0.00338505	0.0103801
TOGARAM1	3.96998	0.00934111	0.00747537
MAP3K3	3.96908	0.00478349	0.0210217
PPP2R2D	3.96332	0.0223821	0.0286837
SECISBP2L	3.95309	0.00576768	0.0233225
DNAJC28	3.95154	0.00233649	0.00663161
SRPK1	3.94796	0.000759285	0.0234073
ORC4	3.93636	0.013286	0.0410857
ATP11A	3.93248	0.00258597	0.0081633
ILF2	3.92934	0.00114297	0.0190924
PPRC1	3.92363	0.00179723	0.00712215
E2F8	3.92304	0.000279589	0.000889751
FAM91A1	3.91613	0.00172487	0.00166499
GNL3	3.90686	0.00148566	0.00450511
FNDC3B	3.90073	0.000199915	0.0122794
CDK19	3.89745	0.00219011	0.00258108
ZNF35	3.8942	0.001862	0.0316424
MTERF3	3.88198	0.000181584	0.00563681
ZNF433	3.87975	0.000904446	0.000560894
CEP72	3.87884	0.00403827	0.0343286
INPP4A	3.87634	0.0186054	0.0174128
LMBR1L	3.87328	0.00076196	0.000906566
GALNT7	3.87295	0.00499533	0.00429213
ANAPC4	3.86824	0.00232602	0.00229985
UXS1	3.86512	0.0179739	0.00823919
LIN54	3.8643	0.00255727	0.0454574
C14orf119	3.85805	0.00860514	0.0137046
XRN2	3.85653	0.000301472	0.0243902
ACIN1	3.85349	0.0291616	0.044483
SOWAHC	3.85065	0.0018039	0.0192654
MGME1	3.84233	0.00281457	0.0419641
TNRC6A	3.84048	0.014524	0.0148676
ME2	3.83486	0.0107872	0.0185069
DNAAF2	3.83433	0.0100533	0.0140838
DCBLD2	3.82679	0.00071236	0.019745
ZNF654	3.82419	0.00116336	0.0110193
NFKB2	3.82106	0.00117357	0.0148483
FAHD2A	3.8202	0.00592045	0.0254697
VAPB	3.81953	0.0403647	0.0484704
RNF34	3.81714	0.0190811	0.00513664
RARS1	3.80964	0.00892623	0.0283667
CEP192	3.80879	0.00101671	0.00901133
PLEKHM1	3.80635	0.0106092	0.0423447
SCAF11	3.80497	0.00444157	0.0325012
NME6	3.80408	0.000744018	0.0174845
ADPRM	3.80271	0.00657989	0.0449554
ZNF625	3.8018	0.0101606	0.0148277
ZNF430	3.79666	0.00166602	0.0129056
GUF1	3.79612	0.0010276	0.00219666
MAP6	3.7865	0.00477266	0.0153343
GGA2	3.78624	0.0315795	0.0385941
MBTPS1	3.78415	0.0131688	0.0415687
DCAF16	3.77894	0.00624691	0.0112252
DLL4	3.7745	0.00790486	0.00425649
FARP2	3.77117	0.00202453	0.0441459
ZNF382	3.76762	0.00129931	0.00182746
SFXN3	3.76336	0.00367499	0.013253
HABP4	3.7627	0.00425339	0.00224751
MCUB	3.75633	0.000115872	0.0131401
ZNF736	3.75399	0.00176082	0.0116865
CHPF2	3.7523	0.00167344	0.00643263
ITPRID2	3.7511	0.000131591	0.00529238
SMS	3.74661	0.000514424	0.00568717
SENP1	3.74492	0.00242111	0.0128853
C19orf57	3.74299	0.00372305	0.0147225
AOPEP	3.74261	0.00120604	0.00286669
CEP76	3.73944	0.00323056	0.00334284
VPS35	3.73396	0.0141572	0.0415206
MORF4L2	3.73383	0.00572707	0.00806317
ATP7A	3.73263	0.0014584	0.0223268
SNTB2	3.73232	0.0172743	0.0118067
MITD1	3.72805	0.0194024	0.0475589
NT5C	3.72768	0.00354842	0.0152812
FSTL1	3.72638	0.00188277	0.0404496
TBC1D14	3.72444	0.00502833	0.0247668
SPG7	3.72375	0.00739662	0.0168924
TMED3	3.72105	0.000339831	0.000998727
LSM14A	3.71778	0.00123969	0.0376978
TRPM7	3.7117	0.00209636	0.0432163
ZNF331	3.70954	0.00305086	0.00645898
TPST1	3.70695	0.00156031	0.00477972
SNX6	3.70361	0.00863619	0.0463678
STK39	3.70241	0.0091686	0.020208
FARS2	3.69985	0.00225286	0.012051
DDX10	3.69977	0.0048778	0.0377619
DNAJC21	3.68799	0.0040836	0.0116211
GLB1L	3.68682	0.00239824	0.00214443
SACM1L	3.68616	0.00501078	0.0311324
ZNF45	3.68517	0.00150704	0.0163996
EMC1	3.68222	0.0339881	0.0423033
PJA1	3.67841	0.00725276	0.0082084
ZNF667	3.67679	0.00151872	0.000440496
SETBP1	3.67075	0.00242645	0.0167645
CDK5RAP2	3.67068	0.00165379	0.0205588
FAM177A1	3.6697	0.00843484	0.0112203
PGBD2	3.66954	0.00514075	0.0127478
HAUS3	3.66882	0.000574223	0.0166585
BTG3	3.66707	2.60029e-05	0.0028172
HPS4	3.66449	0.0193433	0.0269892
ZNF620	3.66435	0.00147204	0.0232366
C4orf46	3.66347	0.00278686	0.0077864
TAF9	3.66066	0.015944	0.0438012
CNOT10	3.65604	0.000657931	0.00515883
EFNB1	3.65327	0.00159953	0.012201
ARRDC3	3.65065	0.00129789	0.0062922
BTN2A1	3.6478	0.00518134	0.019137
C19orf48	3.64555	0.000281424	0.019025
CAPN10	3.63944	0.00615873	0.0278864
HAUS8	3.63869	0.00014244	0.0169531
FMNL2	3.63154	0.0209227	0.00876337
SCMH1	3.63004	0.00230903	0.00070275
GCNT7	3.62933	0.00190242	0.0032245
LATS2	3.62882	0.00152062	0.0398569
KMT2D	3.62825	0.00794836	0.00782553
MRPS5	3.62751	0.0167001	0.016998
PRSS27	3.62654	0.00287527	0.000600921
SLAIN2	3.62592	0.000340719	0.00273199
REXO2	3.6255	0.00758373	0.0369314
EMD	3.62108	0.0113624	0.0137581
AK6	3.61995	0.000781513	0.0020552
NOB1	3.61659	0.0267255	0.0292071
SH3D21	3.60353	0.000351443	0.0115831
ZCCHC14	3.59927	0.00811726	0.029969
CENPC	3.59639	0.00816583	0.0121344
TMEM131L	3.59481	0.00178444	0.0339933
NR2C2	3.5936	0.0114567	0.0431457
ZNF528	3.59303	0.00393682	0.00768489
PRORP	3.58725	0.00758771	0.0439132
WNK4	3.58471	0.0056192	0.0307226
SNRNP200	3.5839	0.0374325	0.0423447
ASB6	3.57966	0.00819043	0.045406
LRRC75A	3.57761	0.00926719	0.0206893
CKMT2	3.57393	0.0118652	0.00581012
SLC5A3	3.56212	0.000158667	0.0287593
CLN6	3.55918	0.00897909	0.0411314
LRRC57	3.55724	0.031043	0.0233225
ZBTB49	3.55406	0.000209929	0.00473249
CREM	3.55351	0.0175578	0.0486071
SPG21	3.55178	0.00409124	0.0178803
SETMAR	3.53356	0.00724551	0.0280116
SLC26A11	3.53101	0.00431277	0.0360251
MED8	3.52539	0.0191946	0.0270202
CD276	3.52496	5.22678e-05	0.00134951
ZNF274	3.52444	0.00134501	0.0221861
UQCC3	3.51765	0.0112838	0.0238585
URI1	3.51748	0.00609376	0.00823919
ATXN7	3.51663	0.0255784	0.0474547
TRAIP	3.51504	4.53198e-05	0.00531309
SRF	3.51274	0.000597333	0.00901713
FYTTD1	3.51034	0.0337411	0.011519
FKBP3	3.50803	0.00835104	0.0213729
POLR3C	3.50665	0.00589744	0.00329919
GON4L	3.50497	0.00249815	0.0101849
CNTD1	3.50491	0.00796845	0.0433698
HDAC7	3.5019	0.0108359	0.034177
RBM15	3.50179	0.00401655	0.0321583
MED26	3.49217	0.00855168	0.0223943
CLCN7	3.48798	0.0123714	0.03818
WDR1	3.48566	0.00044203	0.0342321
MTFMT	3.48387	0.00765403	0.00887336
BICD1	3.47984	8.19856e-05	0.00371487
SEPSECS	3.47858	0.0100094	0.0337831
DNTTIP2	3.47523	0.0111148	0.0101889
ULK4	3.4716	0.0009166	0.0112869
CYTH2	3.46741	0.000233754	0.0230422
ITGB1	3.46492	0.000134838	0.00117725
TRRAP	3.46438	0.0244128	0.0301295
WWP1	3.46185	0.0129648	0.019412
PLEKHA8	3.45964	0.0297725	0.00240067
CDH2	3.44978	0.000975242	0.0111554
MAST2	3.44826	0.0111311	0.031758
MANF	3.4454	0.000543866	0.0193578
TRAPPC2L	3.44503	0.0138366	0.00326196
ZNF529	3.44438	0.00302716	0.0151258
GMPS	3.44193	0.0106117	0.0211817
DHX9	3.43984	0.0182699	0.0484014
DNTTIP1	3.43807	0.00968223	0.00599923
TLK2	3.43762	0.00852298	0.00446219
RHOT1	3.43747	0.0101896	0.0201721
SMARCAD1	3.43714	0.00278065	0.0295164
CDAN1	3.43692	0.00343672	0.031758
AL031708.1	3.43628	0.0198947	0.0136992
PATL1	3.43523	0.017785	0.0425767
ZNF595	3.43012	0.000821922	0.017384
RAD54L2	3.42979	0.00567758	0.0397697
PTDSS1	3.4295	0.00818795	0.028124
PTBP3	3.41933	0.00132225	0.0351577
FGFR1OP	3.4178	0.0117004	0.0424377
LHFPL5	3.4172	0.00619154	0.00129759
PTGES2	3.41137	0.0215999	0.0169921
GMCL1	3.40537	0.0120188	0.0495281
TRAPPC8	3.4038	0.0136447	0.0039929
SNAP47	3.40126	0.00759903	0.00608073
SFMBT1	3.39866	0.0016472	0.0271275
HOXC4	3.39789	0.000120796	0.00422938
NUDT1	3.39775	0.00873347	0.0441196
DOCK11	3.39298	0.00212965	0.0151258
ZNF28	3.39177	0.00154697	0.0465618
NIPBL	3.39088	0.00455018	0.0110193
KIAA1257	3.38874	0.0143117	0.0177009
RNF145	3.38718	0.0206306	0.00340917
TAF1B	3.3867	0.00505303	0.000657341
IMPG1	3.38635	0.00236986	0.000932237
RTCA	3.37922	0.0444085	0.0483959
GABPB1	3.37904	0.00472529	0.0034435
COQ8A	3.37556	0.0107065	0.00635365
ZNF677	3.37152	0.00338007	0.00496004
TFRC	3.37134	0.00441598	0.0223438
ZSCAN18	3.37051	0.00475609	0.0293033
BTBD18	3.36941	0.0131297	0.0179743
CA14	3.36308	0.000220189	0.00604678
NOP58	3.36164	0.00555982	0.0106974
ZNF544	3.36092	0.0021846	0.00160486
PLK1	3.36065	0.000671211	0.00519795
ZNF256	3.35988	0.00421808	0.00241189
LMNB2	3.35912	6.7928e-05	0.000156409
TMEM43	3.35734	0.004656	0.0110516
PTPDC1	3.35586	0.000436643	6.97088e-05
IRGQ	3.35443	0.0075973	0.0386018
UBE4B	3.35407	0.0450197	0.0264787
USP38	3.35351	0.00881447	0.0307861
NSMCE4A	3.35185	0.0399265	0.0470295
B3GALNT2	3.34917	0.00386748	0.00027041
DDRGK1	3.34824	0.0258692	0.0289352
POLI	3.34778	0.00636954	0.0353509
STK24	3.34739	0.00726474	0.0240489
DPM1	3.3472	0.00335902	0.0131401
VPS54	3.34719	0.0222564	0.0415534
ZNF551	3.34555	0.0021266	5.35583e-05
CREB1	3.34491	0.0141783	0.0250089
SIPA1L3	3.34386	0.00040881	0.00971544
LYRM4	3.3427	0.0209344	0.0433698
CXCR6	3.3396	0.00108398	0.0304656
HAUS5	3.33874	0.00111923	0.0193163
ITPA	3.33844	0.00121343	0.00523135
DCLRE1C	3.33658	0.000856348	0.00130967
RXFP4	3.33578	0.000506677	0.00960191
TMF1	3.33565	0.00462219	0.00972144
GTF3C3	3.33514	0.00987977	0.0250089
SH2B3	3.32833	0.0151389	0.00614931
LYAR	3.31681	0.000705724	0.00242868
STC1	3.31566	1.48912e-05	0.000502388
FILIP1L	3.31206	0.00753124	0.000152347
ALDH3A2	3.31146	0.0294392	0.0338695
TRMT6	3.30725	0.00183492	0.0360044
PLCG1	3.30719	0.00114891	0.0299559
SUSD1	3.30705	0.00190557	0.0139885
FOPNL	3.30567	0.0146432	0.0148237
SWI5	3.30483	0.026115	0.00797369
ZSCAN21	3.30474	0.0124533	0.00496177
NOP14	3.30451	0.00125397	0.00749798
SDHA	3.30449	0.0440951	0.0251819
DNAJC25	3.30328	0.0058477	0.0446327
KCTD9	3.29957	0.00572634	0.00562409
INO80C	3.29532	0.0125431	0.00391683
NOA1	3.29447	0.0148054	0.0194652
ZC3H10	3.29301	0.00789947	0.00102197
FANCE	3.29252	0.00667952	0.0067532
TOPBP1	3.2901	0.00133703	0.0246024
MED24	3.28815	0.0112015	0.0431956
TIGD4	3.28793	0.00734682	0.0297667
ABCC10	3.28713	0.00968968	0.0421126
PDXDC1	3.2782	0.00481235	0.0147358
HNRNPD	3.27738	0.038611	0.0370836
MSH5	3.27716	0.00361649	0.0300508
MAP3K12	3.27594	0.00664291	0.0165145
ATXN2	3.27371	0.0312533	0.031745
INCENP	3.27359	0.00472026	0.0259154
TMEM44	3.27316	0.000982192	0.00437089
TOMM34	3.27194	0.00329411	0.0127799
SERPINB8	3.26922	5.0826e-05	0.00169405
RAD51	3.26874	0.00156538	0.034052
VCL	3.2687	0.00486778	0.0253775
ZFAND2B	3.26761	0.00395754	0.000501222
ADNP2	3.26561	0.00696865	0.0431956
RUVBL2	3.26134	0.0115483	0.0273786
PRICKLE1	3.26052	0.0123946	0.0304916
U2AF1	3.26014	0.0190879	0.0242072
PDE12	3.26013	0.0038814	0.0349168
BTBD3	3.25998	0.0102202	0.045311
ZNF443	3.2575	0.00116645	0.000132886
PDSS2	3.25702	0.0180165	0.00859297
CDCA4	3.25686	0.000169859	0.00113085
SRP19	3.25387	0.0477064	0.0325193
ZNF410	3.25357	0.00525362	0.00959854
AK2	3.24449	0.0246515	0.0290134
MBD4	3.24355	0.00355669	0.0179225
METTL4	3.24299	0.00432526	0.00190849
ILDR2	3.24288	0.000524278	0.0334544
QRICH2	3.24192	0.00106538	0.0299509
INSIG2	3.2402	0.00416046	0.026956
CEP170	3.23741	0.00232959	0.00717402
TRAF2	3.23608	0.00788454	0.03329
CBX2	3.23552	1.02751e-05	0.00196659
CHFR	3.23426	0.040054	0.0405077
BMS1	3.23354	0.0181075	0.00411838
PPP2R5D	3.2323	0.0281724	0.0199883
PKD1L1	3.2318	0.00230918	0.000442248
SMIM10L1	3.22735	0.000773128	0.0176975
NDUFAF5	3.22618	0.0122008	0.0358003
UTP18	3.22581	0.0110602	0.00334355
YPEL1	3.22441	0.00225945	0.000279636
REV1	3.22364	0.0160817	0.0474547
KNOP1	3.22249	0.00455188	0.0243999
MAP3K4	3.22056	0.000678618	0.00128111
CDC25C	3.21577	0.000407944	0.00581609
KCNV2	3.21377	0.00231242	0.0189285
DLK2	3.21359	0.0175404	0.0499125
RPL9	3.21211	0.0382409	0.00868331
ZNF142	3.21139	0.0164293	0.03329
HMGN3	3.20681	0.0036836	0.0172692
RSRC1	3.2066	0.0185428	0.0445708
RTF1	3.20511	0.0359345	0.0342391
ZNF347	3.2039	0.00210542	0.00235797
MGA	3.20338	0.0160059	0.0050505
WHAMM	3.20276	0.0110541	0.0276814
BLOC1S6	3.19967	0.00371142	0.00717402
ZNF845	3.19937	0.00955495	0.00705836
ZFAND6	3.19902	0.00813879	0.0331908
THUMPD1	3.19689	0.0344776	0.0264993
GJC1	3.19661	5.12042e-05	0.0034231
MAP2K5	3.19647	0.0049194	0.041872
RAD18	3.19563	0.000625488	0.00888366
XRCC6	3.18878	0.0344794	0.0238191
PAK1IP1	3.18815	0.0123063	0.0492884
AGPAT4	3.18531	0.0134631	0.0051558
OGFR	3.18262	0.0109438	0.0457423
CCDC174	3.1823	0.0137426	0.0257615
TCEANC	3.18088	0.0377586	0.0428432
CCDC43	3.17934	0.020224	0.00717402
POLN	3.17904	0.00554279	0.00845735
ITIH4	3.1787	0.00431255	0.00172629
USP24	3.17498	0.00582643	0.0275767
DNAJC22	3.17444	0.00633761	0.0461831
ZNF548	3.171	0.00388621	0.00109357
EFEMP2	3.17002	0.000557696	0.0192049
CENPN	3.16723	0.00277172	0.0204977
RHPN2	3.1661	0.00325165	0.00643087
IDH3A	3.16395	0.00704125	0.00416705
ORMDL1	3.16323	0.0167108	0.00425708
CDR2	3.16293	0.000103006	0.000984455
WNT4	3.1624	0.00214121	0.00960468
C5orf22	3.15979	0.0131074	0.0160306
MGAT4B	3.15695	0.0226205	0.030587
LRP6	3.15675	0.000715056	0.00715016
C17orf107	3.15276	0.0154755	0.0126484
PIF1	3.15193	2.7776e-05	0.00572174
EOGT	3.15066	0.00582185	6.31445e-05
ZNF460	3.15036	0.00583523	0.0183313
ZFP1	3.1492	0.0341688	0.0415206
C18orf32	3.14873	0.0299779	0.0425212
NRIP1	3.14729	0.000492396	0.0058907
RMI2	3.14501	0.000257395	0.0128026
IFT122	3.14405	0.00935805	0.000672465
SECISBP2	3.14334	0.0105472	0.0289342
P3H4	3.13838	0.000583961	0.0147021
PRDM15	3.13832	0.0226519	0.00386967
ADSS2	3.13712	0.00905961	0.00972144
AKAP10	3.13479	0.0417071	0.0425161
GPR176	3.13216	0.00637314	0.00422601
FAM20A	3.13127	0.00568911	0.0131457
C9orf24	3.12455	0.0185925	0.0260943
ARHGEF39	3.12139	0.000900443	0.0134111
DIAPH1	3.1209	0.00221853	0.0119942
THADA	3.12056	0.0238042	0.0185069
TXNL4A	3.11918	0.0165005	0.0288102
SHMT1	3.11861	0.00773228	0.0293286
KHDRBS3	3.11732	0.000659321	0.0233643
SKA1	3.11035	0.00010488	0.00884602
TP53I3	3.10957	0.00023915	0.00118384
DNAJC27	3.10537	0.0165043	0.0467483
CENPP	3.10274	0.00228575	0.0180384
TLK1	3.09397	0.00791857	0.0309154
ZNF91	3.09349	0.00136269	0.0200872
ELMOD2	3.09306	0.00479635	0.0378477
ZNF79	3.0887	0.0119872	0.022363
ZNF576	3.08761	0.0316451	0.0367855
RNF7	3.08716	0.0321273	0.0287593
CLK2	3.0867	0.0229248	0.0430885
CEBPZOS	3.08502	0.0247239	0.0399805
TTF2	3.08222	0.000428061	0.00120366
C5orf34	3.08174	0.00209797	0.02237
KPNA2	3.08166	9.85349e-05	0.00656307
DCAF6	3.07948	0.00963463	0.00399432
NARF	3.07948	0.00350519	0.00901713
PASK	3.07805	0.0004353	0.00146162
TRIAP1	3.0638	0.00601806	0.0244405
COX17	3.06377	0.0302296	0.00905847
HS6ST1	3.06266	0.00383562	0.0115485
PRIM2	3.05899	0.00496076	0.0485987
NDEL1	3.05674	0.00999261	0.00943561
MRPS15	3.05624	0.00947602	0.00656078
ZNF81	3.04715	0.0380835	0.0243902
NOL8	3.04607	0.00428614	0.03453
GYS1	3.04455	0.0264181	0.00429439
BOD1L1	3.044	0.00548398	0.0385696
MTMR11	3.0436	4.90778e-05	0.000500045
CCDC93	3.04325	0.00893559	0.0118396
ZNF350	3.0426	0.00575487	0.0128026
MBNL1	3.04209	0.0353437	0.00363427
ZNF14	3.03618	0.00369656	0.000889751
TIMM17A	3.03496	0.0218934	0.0099973
ZNF224	3.0349	0.0270917	0.00770957
CTNNAL1	3.02404	0.000317999	0.00144763
WDR44	3.02176	0.0132165	0.0108859
ZNF623	3.02164	0.00389855	0.0162971
H2BC13	3.02133	0.000764935	0.0428682
ARMC9	3.02126	0.000382468	0.010652
GPX7	3.01935	0.00974616	0.0120259
FBXL2	3.01595	0.00577359	0.0370441
CD2BP2	3.01593	0.0298688	0.0384917
DCP1B	3.01248	0.000987357	0.043867
ZNF446	3.01247	0.00730582	0.0201648
C9orf85	3.01202	0.00433124	0.00532285
ENTPD4	3.01056	0.0323178	0.0445217
SIPA1L2	3.00511	0.000581287	0.014849
TBC1D16	3.0026	0.00530221	0.0388714
ABHD17B	3.00177	0.0128946	0.00730482
ZC3HAV1L	2.99954	0.00197475	0.0256713
ZNF749	2.99874	0.00646267	0.0153394
ZNF221	2.99866	0.00244546	0.0113573
NCAPD2	2.99792	9.22615e-06	0.00147287
PFDN2	2.99747	0.0277493	0.0124053
PKN3	2.99384	0.00329422	0.0182386
MFSD2B	2.98955	0.000604517	0.000481533
LPCAT3	2.98818	0.00164478	0.03607
ZNF791	2.98592	0.0466954	0.009763
ZNF547	2.97895	0.00231002	0.00549078
ZNF133	2.97787	0.0116328	0.0316424
EIF5A2	2.97576	0.000340695	0.000587209
PRDX4	2.97541	0.007573	0.0318891
HSPH1	2.97343	0.00215824	0.0118067
FBXO11	2.97335	0.014733	0.0286246
LIPT1	2.9731	0.00581415	0.0122737
ASAH2	2.96925	0.00580058	0.0428945
PACRGL	2.96664	0.0318797	0.0107042
WDR7	2.96651	0.043607	0.0388677
ABHD18	2.96345	0.0384608	0.0266192
NBPF9	2.95961	0.0082094	0.0385086
HAUS7	2.9589	0.0181013	0.018431
CDC6	2.95881	0.000160077	0.00313444
DHX38	2.95775	0.0347029	0.0300732
KIF24	2.95715	0.000343205	3.51475e-05
ZNF577	2.95615	0.00182516	0.00454497
RBM43	2.95337	0.0460697	0.027808
SLC30A7	2.95302	0.0112243	0.00166499
MASTL	2.9528	0.00107177	0.00445221
RNFT1	2.94976	0.00303171	0.00420147
FAM122B	2.94954	0.014332	0.00513664
BRD9	2.94673	0.0180759	0.0175857
STRADA	2.94559	0.0193274	0.0239715
SPAG5	2.94501	0.000199806	0.000385179
CCHCR1	2.94456	0.0150571	0.0309856
RNF8	2.94361	0.0259142	0.0382426
PPP2R3A	2.94332	0.0103456	0.0484704
LYST	2.94233	0.00199787	0.0338695
BRIX1	2.93944	0.00824596	0.00726151
CNEP1R1	2.93772	0.0245321	0.0404391
JAM3	2.93659	0.000298226	0.00458094
ZNF776	2.93505	0.0106144	0.0180691
MXRA7	2.93181	0.00151599	0.0174697
MAP3K20	2.93123	0.00200198	0.0331388
RTEL1	2.92935	0.011176	0.0196411
CCDC121	2.92825	0.0155283	0.00432253
MALSU1	2.92655	0.00493594	0.0337368
M6PR	2.92119	0.00159274	0.037044
FHIT	2.92116	0.000712315	0.00804934
ECD	2.91824	0.0312774	0.0382982
DIABLO	2.91775	0.0229046	0.0104306
ERGIC2	2.91577	0.00468292	0.0121344
PITRM1	2.91424	0.031531	0.0188688
DUSP15	2.9124	0.0246607	0.0465453
ZNF627	2.91221	0.029111	0.0176576
CKS2	2.91197	0.000324243	0.0218508
GNPDA2	2.91087	0.00228606	0.00456366
IFT80	2.90936	0.00232671	0.00568006
FBLN7	2.90892	0.000124579	0.0126397
TRAPPC2B	2.90481	0.0124556	0.0435556
TIGAR	2.90379	0.00288631	0.009763
ENO3	2.90035	0.00378512	0.0359216
CAMK2D	2.89685	0.00124265	0.01232
LRRC8D	2.89627	0.021369	0.00399229
ARVCF	2.89605	0.0126034	0.0101346
UBA2	2.89306	0.00314701	0.00991892
MORC3	2.89259	0.00304255	0.0387629
CBFB	2.89054	0.0088866	0.0466385
PPP4R2	2.88958	0.00252863	0.00770576
SUV39H2	2.88601	0.00383809	0.00717731
SS18L2	2.88366	0.0488869	0.0474529
RBBP8	2.88302	0.000372663	0.00324509
CCDC138	2.87966	0.00122735	0.0100399
ZIK1	2.87904	0.0351201	0.0214102
ANKS3	2.87888	0.0189999	0.0128908
NEMP1	2.87844	0.00296023	0.0362636
BACE2	2.8781	8.02197e-06	0.000562714
CLPP	2.87372	0.0104364	0.00400449
NOL4	2.87348	0.0367451	0.0180743
MCM8	2.87093	0.000371658	0.00328737
LAG3	2.86969	0.000473816	0.00518429
PLK4	2.86676	2.55476e-05	5.16941e-05
MICALL1	2.86527	0.0240536	0.0256136
FKBPL	2.86308	0.0124993	0.0125332
ZNF136	2.86267	0.00669833	0.0154541
MAP3K2	2.86224	0.0378551	0.0447436
DAXX	2.86205	0.0083119	0.0134194
ZNF506	2.86157	0.0114082	0.03453
ARHGAP21	2.85951	0.0028103	0.00945986
FAM126B	2.85768	0.0497274	0.00697167
MAGOH	2.85705	0.0186419	0.0381924
HMGB2	2.85589	0.00069366	0.0157237
ATP5PO	2.85456	0.0456138	0.0196282
AIFM1	2.85088	0.0441112	0.0338695
NEK2	2.84936	0.000324351	0.000859426
SLC51A	2.84687	0.0404739	0.0456946
FRYL	2.84489	0.000430858	6.97088e-05
RAB22A	2.84412	0.0290917	0.00571913
WDSUB1	2.84264	0.0206003	0.0201378
IL20RB	2.84202	0.0196647	0.0487779
MUS81	2.84108	0.0199179	0.0241777
PTPN12	2.83948	0.00547744	0.0261017
PSMD8	2.83842	0.0161596	0.00563885
CASP8	2.83244	0.00333763	0.012276
KLHL15	2.83178	0.0156425	0.0314062
NEK4	2.82886	0.027164	0.00735233
BLMH	2.82582	0.0297412	0.0393791
KIFC3	2.82544	0.00332076	0.00286669
TBCA	2.82406	0.0160488	0.0243902
HAUS1	2.82221	0.00749506	0.00418403
CHD4	2.82176	0.00172479	0.0451265
SLC16A4	2.82111	0.00295623	0.0144037
SPAST	2.82076	0.0233178	0.0317095
SSB	2.81983	0.013761	0.0110425
EBNA1BP2	2.81628	0.0210244	0.00953441
MON2	2.81547	0.0308947	0.0356885
RGPD5	2.81003	0.00741573	0.00931317
SMIM19	2.80995	0.00938925	0.0266254
TEDC2	2.80801	0.00344959	0.0373304
SHCBP1	2.80726	0.000384169	0.00297373
CFAP157	2.80324	0.0122765	0.00501489
CSNK1G2	2.80188	0.00351092	0.015033
ARMCX1	2.80077	0.0232757	0.0414552
PRRC2C	2.80065	0.0102121	0.0211716
UPP1	2.79833	0.00526751	0.0190704
BCL6	2.79147	0.0109929	0.0204905
CEACAM19	2.79004	0.00201815	0.0106383
SNRPB2	2.78841	0.0034928	0.0380809
TYMS	2.7867	6.94878e-05	0.00335872
CEBPZ	2.78601	0.0199029	0.00717402
RAPH1	2.78576	0.0285196	0.0320859
HASPIN	2.78572	0.000702551	0.00035847
BAZ1A	2.78538	0.0023714	0.00350756
TMEM269	2.78524	0.00745671	0.013533
TUSC3	2.78452	0.00694991	0.0139164
DCAF4L1	2.78228	0.00156918	0.00072281
ZNF283	2.7817	0.00725509	0.0146786
DMAP1	2.78111	0.0101104	0.0147311
SHC4	2.78092	0.0018248	0.0405543
MRPS18A	2.78064	0.00321455	0.041145
SMC1A	2.7794	0.0213202	0.0307797
KIAA2012	2.77933	0.00977191	0.00895227
DPH3	2.77298	0.0227435	0.00912768
IER5L	2.77274	8.85881e-05	0.00252252
TTC26	2.77201	0.00791094	0.0268105
PLOD2	2.77049	0.000233228	0.00850864
GNE	2.76618	0.00205538	0.0168791
ZNF77	2.76617	0.0202989	0.0498442
DYNLRB1	2.76133	0.00413043	0.0168635
CHAF1A	2.76075	0.00130837	0.00209832
DCUN1D4	2.75919	0.00102223	0.000406404
NAA15	2.75907	0.0102679	0.00739022
FAM72B	2.75886	0.00163833	0.0237966
ZWILCH	2.75621	0.000485785	0.00175075
PIGN	2.75569	0.0105172	0.0048503
PLXNA2	2.75358	0.0279617	0.0284621
EID3	2.75352	0.00716188	0.0190464
CEP162	2.75336	0.00422587	0.0231523
ACTN4	2.75325	0.00106314	0.0365143
SARS1	2.75097	0.0287547	0.0432385
EPHB3	2.75068	0.00403221	0.00620128
KIAA1841	2.7495	0.00347013	0.0338868
PSMG4	2.7476	0.0147902	0.0112252
SLC24A1	2.74725	0.028162	0.0439284
ZNF721	2.74443	0.00273706	0.0279017
NAGLU	2.74246	0.0281671	0.0238875
ACKR1	2.74015	0.0089672	0.0270627
CALU	2.73894	0.000456895	0.00424338
PTS	2.73576	0.00876484	0.0376978
PRDM6	2.73498	0.0226067	0.045994
CLK3	2.7338	0.0263591	0.0137475
ZBED4	2.73229	0.0155541	0.0112252
ADAM12	2.73132	0.00120103	0.0035861
TANC2	2.73122	0.0188188	0.00717731
SNX4	2.73064	0.00747678	0.00530869
ODC1	2.72733	0.000587241	0.040313
TGS1	2.72415	0.00994906	0.0402397
CCDC47	2.72303	0.0173577	0.0201405
ZNF549	2.71717	0.00535944	0.0121968
OCIAD1	2.714	0.00207256	0.00161814
SNRNP48	2.71385	0.0143659	0.0099973
AMD1	2.7113	0.00948246	0.00676924
KIAA1958	2.71028	0.0105753	0.0282685
CCN4	2.70822	0.000327027	0.0110916
UPRT	2.7082	0.0239463	0.0381011
FAM111A	2.70803	0.0142427	0.0380709
CCNYL1	2.70703	0.00928228	0.0389332
SGMS2	2.70449	0.00271078	0.0411552
METRNL	2.70198	0.003011	0.0359635
HNRNPA3	2.70174	0.0349465	0.0268485
SLC39A5	2.69997	0.00752733	0.0156131
KDM6A	2.69962	0.0152628	0.0025654
TM4SF1	2.69739	0.000121448	0.000265583
STRN4	2.69709	0.0188469	0.0177608
MLLT10	2.69655	0.00146779	0.000182465
IRAK4	2.6957	0.0119159	0.00297373
LYPLA1	2.69464	0.012487	0.00800041
SCARF2	2.69454	0.00689319	0.0128371
GPATCH1	2.69431	0.0192826	0.0253883
STARD9	2.69274	0.0001849	0.000859426
ZNF71	2.69259	0.0415971	0.0286753
CCNJL	2.69021	0.000385737	0.00132523
NSUN3	2.68937	0.0259175	0.00432931
CHAF1B	2.68599	0.00197763	0.00115309
ZNF836	2.68384	0.0163366	0.0311324
PSMB2	2.68297	0.0256207	0.0348632
FLNA	2.68231	0.00020166	0.00153916
MEX3A	2.68227	0.015434	0.0446102
THOC7	2.67771	0.0134151	0.048005
KIF9	2.67528	0.0192134	0.0465999
ZNF318	2.67348	0.0417498	0.044483
MTRF1	2.67246	0.00275207	0.0147829
TIMM21	2.66878	0.027747	0.00241118
BEND3	2.66733	0.0129067	0.0155042
AP003108.2	2.66477	0.0353238	0.0246558
PARD6B	2.6626	0.0196812	0.0276201
PHRF1	2.66152	0.0361105	0.0499985
SLC30A9	2.66109	0.00204112	0.00118947
CDK2	2.65706	0.00060616	0.0128908
DSCC1	2.65514	0.00552294	0.0181942
AURKA	2.655	7.95188e-05	0.0048007
ZNF230	2.65423	0.0207308	0.0409828
FAM210A	2.65391	0.0237854	0.0270408
GIPR	2.65113	0.0091008	0.000520456
SETD6	2.64973	0.028524	0.0183932
RBM12B	2.64888	0.0347882	0.00679875
MAPK8IP3	2.64867	0.0148246	0.00519159
SPATA21	2.64854	0.0182075	0.0325085
EPB41L4A	2.64747	0.00146673	0.0157504
GOLGA4	2.64714	0.00591864	0.0364254
SAP30	2.64687	0.0190063	0.0192124
FUBP1	2.64631	0.00951429	0.00362926
FHOD3	2.64507	0.0118577	0.00803667
MRPL34	2.64435	0.016169	0.0310087
TASOR	2.64199	0.0084672	0.0430086
AIMP1	2.64001	0.0180225	0.0306263
ZNF586	2.63963	0.019052	0.00593905
AURKB	2.63926	0.000114177	0.00780845
C2orf69	2.63858	0.0100244	0.00457933
ATAD2	2.63696	0.00315957	0.0307046
NR2C2AP	2.63467	0.00485907	0.0202229
HMMR	2.63461	0.000329423	0.000502388
JRKL	2.63423	0.0234955	0.0213729
UBAP1L	2.63375	0.0492843	0.0426869
PIGQ	2.63368	0.018359	0.0174948
RFX3	2.62874	0.0205748	0.0172692
TCAF2	2.62806	0.000390344	0.0254597
NUDT4	2.62664	0.00695117	0.0494446
EXOSC9	2.62589	0.00448778	0.0136992
WDR62	2.62437	5.11572e-05	0.00115072
PLET1	2.62385	0.0203454	0.0453884
ZDHHC8	2.62249	0.0285273	0.0365803
OTUD6B	2.62083	0.0325806	0.00999967
TIAM1	2.6172	0.0150233	0.0209147
RTN4IP1	2.61713	0.0316908	0.0476607
ZFP82	2.6167	0.00432109	0.00797876
CRBN	2.61597	0.0233155	0.0283667
GALNT8	2.61585	0.00965521	0.048005
FBXO22	2.61492	0.00127629	0.000665367
RASA2	2.61295	0.0133983	0.0134979
TBC1D31	2.61167	0.0225422	0.00455989
TMEM67	2.60783	0.00253288	0.00240699
CDC20	2.60649	0.00180019	0.0468028
THAP7	2.60521	0.0150762	0.0203094
PARP1	2.60388	0.0408595	0.0486094
MYBL1	2.6016	0.000608249	0.00148323
AKAP8	2.60095	0.0180949	0.0176727
ODF2L	2.59813	0.00579371	0.0233225
DIO1	2.59789	0.016529	0.0486025
USP1	2.59491	0.00125434	0.0099973
PKDREJ	2.5947	0.00698988	0.00579756
KNSTRN	2.59447	9.75262e-05	0.000620846
ZNF780B	2.593	0.0192013	0.0310456
APIP	2.59277	0.00523324	0.0212412
ALG9	2.59174	0.0171723	0.026527
CHEK2	2.59104	0.00416275	0.0143313
PCNA	2.58999	0.000218994	0.00968447
ITGB3	2.58954	0.000218669	0.0206333
RBL1	2.58762	0.00283715	0.0176576
CENPI	2.58677	0.000154243	0.00411838
ANGPTL4	2.58445	3.43499e-05	0.0064099
LZTS2	2.58388	0.0494396	0.0438172
NRAS	2.5836	0.00717172	0.0484034
BAMBI	2.58307	0.00304743	0.0117181
TMEM223	2.58303	0.0306498	0.0153059
LGALS3BP	2.58245	0.00962954	0.0157029
MEMO1	2.58014	0.0186307	0.048182
SMN2	2.57905	0.0448635	0.0233105
ZNF585A	2.576	0.0305086	0.0409034
FANCG	2.57447	0.00605449	0.0499172
E2F2	2.57345	0.000643078	0.00187742
SCGB2B2	2.57303	0.00452919	0.0451135
PCSK7	2.57208	0.0444525	0.0314958
ZNF44	2.57152	0.00304411	0.03453
XRCC1	2.56932	0.0302625	0.0429016
KIN	2.56709	0.0324241	0.0152117
PKD2L2	2.56652	0.0161151	0.0104246
SEC23A	2.56553	0.0164543	0.0438012
RAB12	2.56521	0.0138482	8.73301e-05
RBM6	2.56384	0.0142761	0.00579024
INVS	2.5635	0.00285932	0.030173
AUH	2.56304	0.0159744	0.00433903
C19orf53	2.55948	0.0311319	0.0474129
AGAP1	2.55637	0.00990508	0.0176244
EPHA1	2.55379	0.00635679	0.0331388
IPO11	2.55161	0.0304069	0.0156319
ARHGAP20	2.55002	0.00273384	0.0144007
TRMT12	2.54941	0.0337142	0.0117634
ZRANB3	2.5459	0.0132812	0.0124526
TGIF1	2.54568	7.52404e-05	0.00934469
HAX1	2.54515	0.0151277	0.0137609
ZNF692	2.54118	0.0151354	0.0499125
SELENOF	2.53934	0.0194574	0.02007
FBXL14	2.53035	0.0043649	0.022927
VMP1	2.53004	2.96604e-05	7.34474e-05
ADSL	2.52975	0.0300943	0.0449222
RFWD3	2.52637	0.00420614	0.0154541
MCAM	2.5263	5.29257e-05	0.0122355
TTC39A	2.5262	0.00340479	0.033165
CCT5	2.52532	0.00695469	0.0378799
ZBTB42	2.52337	0.00171664	0.0151151
SNRK	2.5227	0.0272361	0.0166025
MRPL21	2.5225	0.00885953	0.00658122
MYC	2.52159	0.00297844	0.0175377
TUBB3	2.5165	0.00553594	0.00441434
ZNF790	2.5148	0.0088945	0.0451135
H3C11	2.51296	0.000719798	0.0109078
ZNF419	2.51254	0.032533	0.012922
VRK1	2.51233	0.00131576	0.012658
SS18L1	2.51179	0.0209807	0.042956
FLRT3	2.51131	0.00160589	0.0299792
GPR137C	2.5056	0.00311658	6.07247e-05
TICRR	2.50503	0.00405714	0.0117553
DGKH	2.50393	0.0181676	0.00117725
CDH11	2.50239	0.00856908	0.0198302
ZSCAN32	2.50237	0.0111589	0.0462905
TBC1D22A	2.50183	0.0475909	0.0144613
C12orf60	2.50143	0.0139439	0.0187383
N4BP2	2.49948	0.00753788	0.0104742
BCL2L15	2.49456	0.00604312	0.0183838
EGLN2	2.49451	0.0231515	0.0302176
TOPORS	2.49393	0.00404608	0.0139342
BCAT2	2.49327	0.0100194	0.0201648
DHX36	2.49263	0.0386635	0.0376978
ZNF570	2.49239	0.0369563	0.0121968
STX6	2.49185	0.0214793	0.0187637
ADAL	2.48994	0.0314172	0.045791
WARS1	2.48894	0.00149618	0.0395888
PTAR1	2.48217	0.0160108	0.0283667
KMT2C	2.48135	0.048784	0.0465419
DEK	2.48131	0.00170153	0.00717402
MED21	2.48081	0.0279535	0.0360744
LMAN1	2.48051	0.0104117	0.00604397
ZNF808	2.47802	0.00299395	0.00342445
PRKD2	2.47717	0.00569422	0.0335857
RSPH4A	2.47688	0.00690381	0.038471
ZNF527	2.47601	0.0164366	0.0394936
SMU1	2.47584	0.0492912	0.0407764
CDCA8	2.4757	0.00270078	0.0375264
SPATS2L	2.47528	0.000684998	0.00109535
SLC25A15	2.47441	0.0184857	0.0382945
SSUH2	2.47284	0.01111	0.0173098
GNRH1	2.47282	0.0053597	0.0247563
AC090360.1	2.4692	0.0173659	0.02026
WHRN	2.46844	0.00290079	0.0227145
SBNO2	2.46577	0.00116007	0.0149713
ASAP1	2.46559	0.00642794	0.00656361
ZNF17	2.46525	0.0116289	0.0180691
CALD1	2.46494	0.0103349	0.0376978
KIF2C	2.46469	0.000824205	0.00319153
CEP55	2.46428	0.000484863	0.0191476
ARPC5	2.46338	0.0100239	0.0323246
LACTB	2.46251	0.03932	0.0328115
JAG1	2.46155	2.6013e-05	4.63384e-05
ORC1	2.46043	0.00145698	0.00144085
GNRHR	2.4596	0.00168444	0.0338695
TMEM237	2.45853	0.0254577	0.0484958
EME1	2.45846	0.00116851	0.00793866
GLRX2	2.45679	0.0307119	0.0371398
CDKN3	2.4558	0.000796925	0.00648136
EPHX4	2.45573	0.0149313	0.034092
H3C13	2.45298	0.000539776	0.00210764
KIAA0753	2.45252	0.0076248	0.00688638
GK3P	2.4499	0.0201712	0.0290196
NUP85	2.4495	0.0141841	0.0205588
LSM5	2.44859	0.0172074	0.0252883
TGFB1I1	2.44769	0.000193675	0.00101865
C2orf92	2.44725	0.00856205	0.0279679
ZNF606	2.44693	0.0214601	0.0193742
CCDC150	2.4464	0.000244601	0.0136992
FKBP1B	2.44346	0.0185499	0.0327431
GUCD1	2.4412	0.0464177	0.0332178
TMX3	2.43989	0.00491789	0.00144029
CHRM5	2.43972	0.00469253	0.0212756
BCAS2	2.43899	0.0072459	0.00128409
ZNF100	2.43856	0.0119215	0.0116369
SGCA	2.43822	5.09704e-05	0.0148357
GRWD1	2.43476	0.0164519	0.00533587
ZNF257	2.43452	0.000305837	0.00160312
IER3IP1	2.43224	0.0125169	0.0344826
ZNF7	2.42747	0.00850343	0.00102197
RAD54L	2.42461	0.00247327	0.0168924
ZNF726	2.42433	0.00549424	0.0150481
GCNA	2.42096	0.00530248	0.0172638
ZNF597	2.41879	0.0397324	0.0151651
CAPN5	2.41866	0.000519165	0.0245167
EID1	2.41826	0.0355844	0.0143879
AC093323.1	2.41394	0.0296697	0.0226228
H2AZ1	2.41303	0.00719997	0.0303327
TENT5A	2.41115	0.00125186	0.0215747
C18orf21	2.40294	0.00930233	0.0331388
MTCL1	2.40248	0.0145416	0.023182
ARL4C	2.40183	0.000323275	0.0390141
PIK3C3	2.40078	0.045368	0.0193485
MAFG	2.4001	0.0247396	0.0260269
KLHL13	2.39981	0.0103509	0.0482875
NRBF2	2.39893	0.0303634	0.0414618
LIN37	2.39868	0.0249083	0.0170515
SERINC2	2.39765	5.81949e-05	0.00309262
CCNB2	2.39649	0.000278687	0.00720569
ARHGEF2	2.3954	0.0162787	0.0265628
PPP1R2	2.39538	0.0179962	0.0281556
SNRPB	2.39229	0.00559845	0.0058292
CDR2L	2.39144	0.00710063	0.021692
VPS4B	2.39111	0.0177886	0.0374321
TRIM74	2.389	0.0231383	0.0409135
SPINDOC	2.38895	0.00582825	0.017985
SEMA4C	2.38887	0.0493992	0.0257897
NPAT	2.38842	0.0170863	0.0185069
ZNF563	2.388	0.0200896	0.0227882
MMP19	2.38723	0.00150769	0.0230033
ZNF30	2.38594	0.0101624	0.028717
SMCHD1	2.38433	0.0204621	0.036198
CDCA2	2.38415	0.000110994	0.000696621
BTN3A3	2.3834	0.0364703	0.0418416
CFB	2.38137	0.0339304	0.0352563
WDR76	2.38071	0.000513598	9.95842e-05
WDR34	2.37972	0.0346647	0.0247082
NBPF1	2.37855	0.0100479	0.023229
ZNF691	2.37718	0.0399594	0.0212185
H3C3	2.37323	0.000696613	0.0218298
SLC5A6	2.37106	0.022164	0.00283393
CDC45	2.37071	0.000654386	0.001214
MYO9B	2.36974	0.000775701	0.0140816
TBCB	2.36921	0.0360609	0.0285155
MEIOC	2.36514	0.0133319	0.0328279
RAP1B	2.36475	0.0364652	0.0233175
EXO1	2.36463	2.10328e-05	0.000859426
FEN1	2.36389	0.0111061	0.00534388
ATAD5	2.36173	0.00239071	0.0222616
VLDLR	2.36037	0.00210812	0.0304914
RPAP3	2.3567	0.0142882	0.0110193
CARD8	2.35458	0.0264387	0.0292215
DYRK4	2.35445	0.0168975	0.0311421
ATG3	2.35425	0.0489356	0.0338695
H2BC17	2.35203	0.00027645	0.00179921
ZNF571	2.35177	0.00493101	0.0139754
TIAM2	2.34963	0.00301446	0.0214811
PRMT1	2.34859	0.0258692	0.0427271
STIL	2.34646	0.00265652	0.0432546
EMG1	2.34579	0.0111425	0.0150498
SLFNL1	2.34442	0.0378833	0.00749798
NDE1	2.3434	9.44969e-05	0.000696621
WAC	2.33938	0.0224771	0.0469829
USP15	2.33742	0.0484094	0.0152024
PTGER4	2.3374	0.0280574	0.0208613
NFATC1	2.33467	0.00755712	0.0177447
ZNF649	2.33306	0.0188599	0.0362116
CREBZF	2.32974	0.0304046	0.0209565
PTTG1	2.32936	0.00425895	0.0373267
H2AC11	2.32888	2.04701e-05	0.00131067
ATAD3C	2.32835	0.00479341	0.0191337
CA1	2.32757	0.00767586	0.0419502
DCAF10	2.32678	0.0142965	0.00474539
ZNF69	2.32582	0.00383297	0.0205588
LTN1	2.32404	0.0123795	0.0250089
P2RY11	2.32309	0.0280116	0.0153532
HAS3	2.32263	0.026009	0.0455515
HYLS1	2.32194	0.0116939	0.0187657
C1orf112	2.32179	0.0288155	0.0418637
H2BC11	2.31944	0.000255485	0.0107832
KRBOX1	2.31937	0.0107395	0.00167151
H3C15	2.31828	0.00301425	0.0498677
AKIRIN2	2.31794	0.0476095	0.0052717
ALKBH8	2.31676	0.0440156	0.0409249
FAM210B	2.31645	0.00698511	0.0381025
GSK3A	2.31602	0.0162797	0.0261879
PNKP	2.316	0.0209571	0.0423951
DNAH17	2.31522	0.00507281	0.0433663
CEP112	2.31522	0.00176914	0.00608993
SGO2	2.3117	0.000316329	0.00144763
DDB2	2.31142	0.0456552	0.0198201
DENR	2.30706	0.0362571	0.00708315
FAM241A	2.30679	0.0282535	0.0364353
CTHRC1	2.30625	0.00413232	0.0104605
LPGAT1	2.3055	0.00605938	0.00896943
USH2A	2.30188	0.0274779	0.0276814
ETFRF1	2.3007	0.0121832	0.0039929
CLSPN	2.29759	0.000119151	0.00458094
DAPK2	2.29644	0.00681864	0.0179743
LMNA	2.29642	0.00702632	0.0189605
EXO5	2.29431	0.00840824	0.00533175
PSMD6	2.29319	0.0310477	0.0303685
COG7	2.29318	0.0282651	0.0141696
POC1A	2.29219	0.0267978	0.0342287
C12orf4	2.2892	0.0104243	0.00717402
PPIL4	2.28907	0.0290019	0.0469881
H2AC14	2.28881	0.000174567	0.0150481
CEP120	2.28797	0.0114319	0.0353474
CUL4B	2.28772	0.0461564	0.0376978
NAA25	2.28732	0.0360452	0.0387851
SP4	2.28686	0.0411869	0.0243902
RGPD6	2.28612	0.0260325	0.010726
TACC3	2.28565	0.000426776	0.00102319
SNRNP27	2.28509	0.0276762	0.00329979
ERCC6L	2.28174	0.00588335	0.00222066
GAS1	2.28151	7.62458e-05	0.0259195
SPC24	2.28144	0.000476199	0.0240478
MCM10	2.28129	0.000139149	0.000760605
ERBB2	2.27986	0.0369866	0.0388549
FANCA	2.27888	0.00020827	0.000407661
THBS1	2.2785	0.00044062	0.0145397
NEIL3	2.27775	0.00135076	0.00143487
MTBP	2.27761	0.0100386	0.013583
NDC80	2.2773	8.71452e-05	0.00411838
ZNF814	2.27708	0.00967202	0.00160486
ITPKC	2.27693	0.00345847	0.00184837
DFFB	2.27613	0.0314976	0.000622529
PROX1	2.27532	0.000689783	0.00264882
COL5A2	2.27472	0.00066293	0.01315
VCPKMT	2.27411	0.0428687	0.0427055
PARP2	2.27389	0.0176884	0.009763
WTIP	2.27239	0.0123055	0.0217462
GPATCH2	2.26667	0.0287228	0.000198459
KIF4A	2.26383	0.000128615	0.0110657
FSBP	2.26235	0.00139852	0.0041115
NHLH1	2.26176	0.000298108	0.0404661
UBASH3B	2.2617	0.00910384	0.0159857
HOXD9	2.26151	0.00144784	0.00873864
RBM34	2.25868	0.029166	0.0355093
TBX19	2.25666	0.019591	0.0217915
VPS28	2.25523	0.0292515	0.0102066
FBF1	2.25465	0.0368257	0.00546435
TUBB6	2.24788	0.000190079	0.00177933
TUFT1	2.24699	0.0224349	0.0286897
IFNAR2	2.24677	0.0421114	0.020487
IFTAP	2.24526	0.0325366	0.0270006
LTB4R	2.24486	0.00728596	0.0021146
FBXO33	2.24465	0.0370267	0.0122854
POLD1	2.24428	0.008197	0.00943046
SYAP1	2.24362	0.0259825	0.0254597
RGPD3	2.24333	0.0165714	0.00849858
AJUBA	2.24299	0.00967728	0.00741635
BMP8A	2.24246	0.0053789	0.0113419
TXNDC5	2.2424	0.008704	0.00575104
SEM1	2.24185	0.0348225	0.0326873
TRIP10	2.24053	0.0119417	0.0422715
RMND1	2.23793	0.0342925	0.0094576
MAP3K1	2.23694	0.00048565	0.00515449
TMEM181	2.23682	0.0235701	0.0150526
PHTF2	2.23407	0.0357133	0.0101065
LMO7	2.23389	0.0208161	0.0473508
PTBP2	2.23269	0.0206564	0.0323628
SLC25A13	2.23209	0.0230718	0.00524476
PFAS	2.22869	0.034927	0.0139801
TMPRSS11D	2.22746	0.00202745	0.0172764
DNAJC2	2.22543	0.0420437	0.031679
ERVFRD-1	2.22534	0.0283186	0.0305432
TULP3	2.22427	0.00324777	0.0179859
TRH	2.22348	0.00347093	0.00780938
ZNF43	2.21937	0.00409194	0.03453
CETP	2.21797	0.0343772	0.0226791
NKIRAS1	2.21737	0.0475739	0.0176681
TCFL5	2.21674	0.0270587	0.00972725
TMPRSS11F	2.21502	0.0223897	0.00416597
EPS8	2.21478	0.00375144	0.0167977
PINLYP	2.21378	0.0126714	0.0310456
FANCC	2.21273	0.0212823	0.0219945
NEUROD1	2.21112	0.0135126	0.0240368
H2AC12	2.21087	0.000859484	0.0095859
TBK1	2.21074	0.0294205	0.0261017
STAT4	2.20927	0.0181342	0.015395
ZNF432	2.2089	0.0233063	0.00923581
HAGHL	2.20858	0.0264877	0.0140839
MEX3D	2.20649	0.0236045	0.0102403
EID2B	2.20602	0.0150612	0.0119449
ZNF492	2.20529	0.00034308	0.00295845
RGPD8	2.20496	0.0455522	0.0151151
TIMELESS	2.20349	0.0019117	0.0491535
SLC35A3	2.20282	0.0361171	0.0303401
EZH2	2.20197	0.00113401	0.014672
FXR2	2.20011	0.0281796	0.012201
VIM	2.19963	7.84133e-05	0.00150428
COPS2	2.19895	0.0165978	0.0376978
CSNK1G3	2.19829	0.0162554	0.049675
SLC25A19	2.19585	0.0276841	0.0444787
RABEP2	2.19494	0.0153386	0.0365367
SERPINH1	2.19452	0.000470273	0.00900828
KNTC1	2.19288	0.00042542	0.000760605
ECT2	2.19067	0.000286743	0.000696621
GOLT1B	2.18991	0.00911251	0.0172692
ZNF235	2.18858	0.00669487	0.0028172
STMN1	2.18741	0.0140485	0.0151835
ZNF431	2.18737	0.0141947	0.00778546
GLS	2.18642	0.013395	0.0360744
ZNF730	2.18604	0.00131373	0.00644267
RFTN1	2.18242	0.0216761	0.0482761
H1-2	2.182	0.0424583	0.0461051
ANXA1	2.17582	0.00100067	0.00286476
TLL2	2.17497	0.0145362	0.0156143
POC5	2.17472	0.0149019	0.0279668
DNAJB1	2.17445	0.00383664	0.022927
NETO2	2.17367	0.0119912	0.0134149
SASS6	2.17359	0.00564144	0.0158615
SMC4	2.17316	5.28242e-05	0.000590406
SEPTIN5	2.17278	0.0367771	0.0212801
GAS8	2.17213	0.024923	0.0359781
TCF4	2.17211	0.0305275	0.0393203
DNAJB14	2.17076	0.0263391	0.00920469
PHIP	2.16811	0.0113915	0.00881328
SULT1A3	2.16634	0.0265216	0.0172764
RSPH9	2.16553	0.0306551	0.00767834
CCNB1	2.16438	0.00022111	0.00411838
PMEPA1	2.16379	0.0141705	0.0127326
TMEM191C	2.16334	0.0277803	0.0109843
MYO5B	2.16291	0.00375986	0.0441304
SHARPIN	2.15995	0.0394575	0.00723701
VPS16	2.15946	0.02825	0.0224575
BMERB1	2.15921	0.025068	0.0344532
HEMK1	2.15915	0.0261992	0.0438028
IRX3	2.15882	0.0225401	0.0322105
ERBIN	2.15695	0.0378215	0.0404391
UBE2T	2.15608	0.00152602	0.0149578
SLC43A1	2.15551	0.00372345	0.034941
ANKRD12	2.15126	0.0478764	0.0422534
SOX5	2.14686	0.00323055	0.0432546
SPATA1	2.14637	0.0369818	0.00977278
CCDC181	2.14506	0.00837421	0.00366917
DLAT	2.14411	0.0187975	0.00530869
FZD6	2.14392	0.00433881	0.0432983
CCDC66	2.14218	0.00583475	0.0254597
GTF2H2C	2.14157	0.0344776	0.038284
NCAPG2	2.13713	0.00280003	0.0034231
SMC5	2.13555	0.00764342	0.0175874
ESPL1	2.13546	0.000155873	0.00901713
MTMR2	2.13542	0.0260122	0.0434462
AGER	2.13503	0.0243637	0.0247801
POLE	2.13439	0.00229113	0.0389131
HOXD11	2.13384	0.000551705	0.000547065
PRR11	2.13283	0.00426317	0.032008
BAG2	2.13219	0.0155856	0.0222693
ADAMTS4	2.13201	0.00165005	0.00183127
ZNF610	2.13093	0.0373524	0.0271922
F2RL2	2.12729	0.0174027	0.0211258
MOSPD2	2.12481	0.0283421	0.0136385
DNAH11	2.12336	0.00120348	0.00096802
POLQ	2.1229	0.000235587	0.00458094
ZNF24	2.12135	0.0490046	0.00607779
MAD2L1	2.11964	0.00128544	0.00493002
UBE2C	2.11839	0.000485379	0.0034231
RECQL	2.11702	0.00461177	0.030176
ORC6	2.1164	0.0014771	0.00213263
LRRC14	2.1115	0.014266	0.0237014
CENPH	2.11132	0.00132062	0.000702461
UHRF2	2.11026	0.0212636	0.0214811
OR2H2	2.10909	0.0105199	0.0234583
NCAPH	2.10528	0.00248961	0.00393347
TROAP	2.10437	0.00037518	0.00265439
RPL36A	2.10248	0.0344954	0.041329
EBAG9	2.09914	0.0296413	0.0368763
ZNF662	2.09787	0.0032448	0.0429496
NUDT4B	2.09723	0.0405532	0.00923001
CCNA2	2.09244	0.0016864	0.0478813
ZNF311	2.09155	0.0101887	0.00684493
DNAJC1	2.08976	0.00910286	0.0401523
DNASE1L2	2.08901	0.0449026	0.0216409
TANC1	2.08901	0.000925424	0.0015608
ZNF718	2.08839	0.00394409	0.0339933
GPR156	2.08678	0.00565426	0.00434238
RAD54B	2.08638	0.0217032	0.0360324
ZNF75D	2.08458	0.0409349	0.0227882
CDC7	2.0796	0.0125377	0.0482856
ZNF550	2.07571	0.0326955	0.00458643
TRNT1	2.07483	0.0462465	0.0128026
ADM	2.07479	0.00108197	0.010525
NECAB3	2.07287	0.0315295	0.0462838
CCDC188	2.07139	0.00959199	0.0438172
ZNF154	2.07128	0.041533	0.047767
PMM2	2.07118	0.0322792	0.0112252
CLEC2D	2.07047	0.00617193	0.0216993
STAT1	2.06886	0.00708549	0.0463898
DDIAS	2.06877	0.00590825	0.00340037
TNFRSF12A	2.06871	0.000146625	0.0106153
NPR3	2.06792	7.32078e-05	0.000763303
LRR1	2.06674	0.0224696	0.00835571
CCDC77	2.06643	0.00248978	0.00543671
DNAH10	2.06614	0.0239973	0.0276873
SGCB	2.06553	0.00160147	0.0424957
DEPDC1B	2.06429	0.00168221	0.0048007
BCAT1	2.06249	6.51962e-05	0.000115793
PAXBP1	2.06246	0.00616084	0.03453
RAB40A	2.06232	0.0321633	0.0117624
HSPA4L	2.06157	0.0187887	0.017951
COL6A3	2.05295	0.0011807	0.00441628
DIAPH3	2.05223	0.00114	0.00229346
FBLN5	2.05065	0.00219973	0.0323568
FHOD1	2.0489	0.0390576	0.0486253
SEPTIN7	2.04855	0.0476235	0.0440572
RAD51AP1	2.04628	0.00044746	0.000760605
CHD7	2.04617	0.0223945	0.00731442
BLM	2.04504	0.00979396	0.00849405
CENPJ	2.04442	0.00471304	0.0118117
CFAP61	2.04419	0.00731759	0.00879117
FAM111B	2.04291	0.000974481	0.00472138
PIAS2	2.04091	0.00378002	0.00186809
P3H1	2.03881	0.00122184	0.0143313
H2BC4	2.0383	0.01762	0.0293009
LARP4	2.03791	0.0255161	0.00344103
IL12RB2	2.03679	0.0479719	0.0147544
HACD1	2.03636	0.0338651	0.0390536
RIPOR3	2.03522	0.0204133	0.00233788
HDAC2	2.03478	0.0092988	0.00823919
CPT1C	2.03323	0.0231147	0.0320549
ARHGAP11B	2.02943	0.00466836	0.0436594
ERI1	2.02638	0.0154382	0.00175726
ARMCX5	2.0254	0.0424949	0.0255565
HBEGF	2.02493	0.0192626	0.0152995
ZNF254	2.02256	0.0266503	0.03453
CCDC154	2.02194	0.039103	0.0306406
MIER3	2.02151	0.0290427	0.0137033
INTU	2.01951	0.0306159	0.0268513
NUTM2F	2.01374	0.0415233	0.046704
KREMEN2	2.01279	0.0198225	0.0356573
CKAP2L	2.01258	0.00078044	0.0034231
CENPU	2.01143	0.000698734	0.00411838
TM6SF2	2.0101	0.0440132	0.046704
CNTRL	2.00976	0.00860542	0.0316424
SLC20A1	2.00553	0.00108417	0.00632034
ADRA1D	2.00471	0.047833	0.0162795
TPX2	2.00074	0.000140232	0.00035847
BVES	2.00073	0.000949715	0.00685649
TRIM59	1.99928	0.00494096	0.0231141
SMC2	1.99894	0.00369851	0.00823919
ZNF367	1.99818	0.00200372	0.000297178
FOXM1	1.99644	0.00191459	0.0151344
CHD1	1.99626	0.00541258	0.0250089
TSFM	1.99241	0.00183988	0.0248436
NVL	1.99014	0.0357703	0.0136992
SPRED1	1.98985	0.0036516	0.0343441
ARL5B	1.98965	0.0158993	0.0296149
SLC12A2	1.9887	0.0148438	0.00290091
MAN1C1	1.98462	0.00715186	0.0130806
AKAP12	1.98397	0.000212742	0.0149578
EMP3	1.98193	0.0120364	0.0339877
DCHS1	1.98088	0.0224611	0.021287
CDK1	1.97987	0.00069576	0.000889751
ZNF135	1.97529	0.00977798	0.0172764
C6orf163	1.9737	0.0425231	0.0461564
KIFC1	1.97302	0.000728713	0.00377662
ZNF880	1.97274	0.016453	0.0116902
SPATA12	1.97239	0.014538	0.013056
CDKN2C	1.96962	0.000453309	0.0378334
AC025287.4	1.96678	0.038692	0.00560138
PEX1	1.9605	0.0275619	0.02654
ZNF345	1.96011	0.0278651	0.0304528
CNTNAP3	1.95908	0.014564	0.00694586
RFC3	1.95877	0.00396313	0.0326207
TRMT11	1.95813	0.0136487	0.00190312
PDE10A	1.95806	0.00621423	0.00804934
RHOBTB1	1.95728	0.0480866	0.0234073
GINS4	1.95592	0.0284846	0.0276437
STK3	1.95076	0.0121344	0.00219047
CCDC12	1.9502	0.0367776	0.0388714
HJURP	1.94773	0.000340253	0.0369501
TMPO	1.94771	0.00550051	0.0019588
ARL9	1.94722	0.00568069	0.00248226
KANK2	1.9457	0.0402944	0.00984325
PRPF39	1.94511	0.0178298	0.00839433
ACRBP	1.94446	0.0115414	0.00673905
PNN	1.93948	0.0291548	0.0153446
TCIM	1.93882	0.00308297	0.0138144
TRDMT1	1.93848	0.0128451	0.00556162
ADAMTS13	1.93808	0.0337839	0.042956
KIF23	1.93717	0.000527879	0.000229478
IQGAP3	1.93309	0.000960726	0.0110241
WDHD1	1.93278	0.00420455	0.000831568
CHML	1.93122	0.0178316	0.0162248
NUF2	1.9307	0.000451198	0.000696621
WEE1	1.92979	0.000152618	0.00179921
KIF15	1.92869	0.000330986	0.00105882
MYBL2	1.92793	0.00205304	0.032008
TNPO1	1.92744	0.0474304	0.0192444
B4GALT6	1.92453	0.0197426	0.0321363
GTSE1	1.91544	0.00820174	0.0489027
MAF1	1.91352	0.0286448	0.0235134
GCFC2	1.91054	0.0230626	0.0482622
ZNF251	1.90768	0.0255499	0.0163996
MMS22L	1.90644	0.00799463	0.0203544
XKR5	1.90625	0.0418602	0.03329
CEP57	1.90056	0.0252158	0.0414217
RUNX1	1.89937	0.0046018	0.0257397
ENOSF1	1.89803	0.0171474	0.019576
CHEK1	1.89689	0.000949477	0.000787732
ANXA2	1.89552	0.0017994	0.0167399
CAV1	1.89516	0.000128257	0.013616
ZNF519	1.89205	0.0233881	0.00972725
H1-5	1.88868	0.000918514	0.0227761
PIGBOS1	1.88783	0.0488111	0.0290895
TBC1D8	1.88625	0.00903555	0.04379
BIRC5	1.88548	0.00206304	0.0489027
DNM1	1.88238	0.00660905	0.0189459
ABCB4	1.88104	0.00340962	0.0350564
ANKRD20A3P	1.87759	0.000213871	0.0286837
COL6A2	1.87518	0.00357927	0.00437726
MYSM1	1.8729	0.0487191	0.0106412
PARP14	1.87283	0.0056792	0.0298879
RNF138	1.87112	0.0179134	0.00250207
BUB1B	1.86918	0.000579743	0.0293951
CCDC102B	1.86865	0.00555265	0.00446219
ZNF581	1.86861	0.0415849	0.030232
IQGAP2	1.86808	0.0013742	0.00948506
PBK	1.86803	0.00086013	0.00189593
ZMYM5	1.86801	0.03407	0.0385696
BUB1	1.86223	0.0010928	0.00411838
PCDHB4	1.85947	0.0346423	0.0166503
EPHB2	1.85875	0.00329434	0.00322594
DEPDC1	1.85572	0.000361826	0.016173
CENPE	1.85554	0.00010551	0.00148971
EFNB2	1.85377	0.00663909	0.00518109
TRPA1	1.84632	0.0409265	0.0213148
RTKN2	1.84613	0.00236162	0.009763
KLHDC8A	1.84462	0.00312758	0.00594251
BRCA2	1.84042	0.00304173	0.0025654
TXLNB	1.84012	0.029992	0.0461684
PLCE1	1.83961	0.0273876	0.0385696
IGFBP2	1.83917	6.37418e-06	0.009763
MELK	1.83894	0.000618655	0.00411838
ARHGAP11A	1.83775	0.00101107	0.00148971
NCAPG	1.83676	0.000440328	0.000859426
PRIMA1	1.83441	0.00922698	0.0236834
DLGAP5	1.8317	0.00053827	0.00411838
SLC26A10	1.82878	0.00695596	0.0275825
TMPRSS11A	1.82841	0.0127963	0.0182794
EMILIN2	1.82767	0.00143449	0.0256558
H3C2	1.82756	0.00129826	0.0274234
ARHGEF25	1.82636	0.00174654	0.00283393
LRRC66	1.82595	0.00160074	0.00584891
GAS2	1.82578	0.0231263	0.0473508
ADAMTS7	1.82376	0.000179808	0.0165466
DPYSL5	1.82103	0.0208879	0.0222813
PDE11A	1.8198	0.0387907	0.0123408
COL12A1	1.81464	0.00701312	0.00919508
HSPA13	1.81313	0.0191113	0.0206273
TAS2R19	1.81267	0.0140029	0.0226213
FAM126A	1.8126	0.00258705	0.0012445
C18orf54	1.81258	0.00734051	0.00411838
SPATA2L	1.8109	0.0186486	0.037044
OSTM1	1.81081	0.036973	0.0340425
TRIB2	1.80884	0.00174489	0.0477866
BRIP1	1.80351	0.000659106	0.00411838
CEP152	1.80322	0.00395862	0.00996402
HAP1	1.79961	0.00143528	0.00337658
LTBP4	1.7985	0.0230677	0.0172822
LCORL	1.79817	0.00715331	0.0297759
TMED5	1.79815	0.0150433	0.0301421
FAM3C	1.79796	0.0197713	0.00110285
CDK4	1.79759	0.00284533	0.00443271
E2F7	1.79699	0.0022111	0.00411838
ESCO2	1.79658	0.00334412	0.0100399
ZYX	1.79655	0.0198415	0.0166291
MINAR1	1.79567	0.0230397	0.0179906
RRM2	1.7943	0.00189171	0.0110657
FRMD6	1.78276	0.0491883	0.0472067
GADD45A	1.78082	0.000894012	0.00110461
OS9	1.77896	0.0222728	0.0488799
EMP1	1.77538	0.00161807	0.0258097
YBX3	1.77531	0.00200581	0.0263932
ZNF112	1.77272	0.0189497	0.0451135
TTLL7	1.77062	0.0216531	0.0249509
NEXN	1.76891	0.0136896	0.0418662
FIP1L1	1.7687	0.00820577	0.000696621
GDF7	1.7612	0.00689396	0.044382
ESR2	1.7609	0.0475582	0.0399989
KIF22	1.7542	0.0361847	0.00235511
HGF	1.75284	0.00296202	0.0417529
LOX	1.75203	0.0148403	0.0246024
CLEC18B	1.74906	0.0473867	0.0364234
SKA3	1.74303	0.00338375	0.000859426
DTL	1.73705	0.00328931	0.00711578
AVIL	1.73621	0.00193874	0.00189203
GAS2L3	1.73483	0.000513945	0.0104306
SPSB4	1.73458	0.0110853	0.0313356
RACGAP1	1.73384	0.0130731	0.0168528
LMNB1	1.73201	0.00440989	0.0048007
TNFAIP3	1.73066	0.0425114	0.032434
TAP1	1.72336	0.0414171	0.0169379
H1-3	1.71683	0.0153298	0.00224515
TUT4	1.71557	0.0480224	0.0140187
KIF11	1.70847	0.00359868	0.0078448
COL9A3	1.70526	0.000821151	0.0181434
ANKRD20A1	1.70479	0.000270943	0.00799328
FREM2	1.70372	8.26051e-05	0.00418846
CACNB3	1.69997	0.0175178	0.0187368
FANCI	1.69892	0.00194111	0.00035847
HELLS	1.69786	0.00465017	0.0136992
SVIP	1.69545	0.0167311	0.00463974
COL4A2	1.69403	0.00120726	0.00592193
PCDHB3	1.69291	0.0196953	0.00608213
NETO1	1.69086	0.005278	0.00241065
FOXG1	1.68794	0.0226628	0.020279
NEDD4	1.68756	0.0044476	0.0057751
SSX2IP	1.68691	0.017285	0.0249509
CYP27B1	1.68572	0.00338602	0.00190839
DDX60L	1.68208	0.0451899	0.0330883
CDCA5	1.68115	0.00558898	0.000407661
IGFBP4	1.67833	0.0342606	0.0374424
NGFR	1.67575	0.00779855	0.0198481
HOXD3	1.67567	0.0123312	0.0131982
KIF14	1.67501	0.00142465	0.0034231
ASPM	1.6742	0.000133891	0.000889751
CENPF	1.67297	0.000254827	0.00411838
H2BC18	1.66755	0.0497962	0.0150041
ATP23	1.66634	0.0477603	0.0259374
EXTL3	1.66131	0.0498696	0.04306
KNL1	1.6534	0.00130104	0.000889751
PLEKHG4	1.64779	0.0103254	0.0149343
OR4K2	1.6415	0.0444316	0.00513162
MKI67	1.63337	0.000834192	0.00411838
FBXO5	1.63037	0.0125061	0.0192654
ATF3	1.62828	0.00670514	0.0213729
IGFBP3	1.62628	0.013119	0.0365143
COL4A1	1.61776	0.000936416	0.0322303
H3C7	1.61512	0.00281683	0.00928441
ONECUT2	1.61495	0.0373053	0.00848904
ST3GAL1	1.61223	0.0466024	0.0467516
CDK6	1.60137	0.018118	0.0445708
FANCB	1.60033	0.0331266	0.0339933
POU4F1	1.59056	0.0247934	0.00650043
TOP2A	1.58881	0.000587669	0.000696621
CENPK	1.57866	0.00550146	0.0302577
ANKRD20A4P	1.57554	0.0021178	0.00823919
TTK	1.56146	0.00659411	0.0378334
DUSP4	1.55427	0.0216364	0.00572174
PPAT	1.55164	0.00391727	0.000536841
CHIC2	1.54403	0.00516871	0.000196171
NEDD1	1.54368	0.0463767	0.0250089
SAMD9	1.54337	0.030611	0.0306134
OGN	1.54302	0.0377885	0.0113494
SCFD2	1.54252	0.00980614	0.00107758
CNR1	1.53408	0.0151663	0.0174128
HAS2	1.53397	0.0398147	0.0314493
MXRA5	1.53291	0.0405583	0.0407963
KLRK1	1.52214	0.0104554	0.0194426
IGF2BP2	1.51721	0.000780775	0.0455515
OPRD1	1.51623	0.0160325	0.00702266
SPOCD1	1.51608	0.000473062	0.00917393

## Sheet: Table S11
					Repeats (Cox HR<0.5)
	No repeats detected.

## Sheet: Table S12
Repeats	Cox-HR	Cox-p-value	Log-Rank p-value		Repeats (Cox HR>1.5)
hAT-16_Crp	3.84123	0.00484451	0.00768489
HERV1_LTRb	3.77293	0.00555616	0.0333489
MLT1E3-int	3.69388	0.00347727	0.0118048
L1M2a	3.66185	0.00519634	0.00221583
L1M3f	3.64059	0.0156297	0.00771035
CR1-11_Crp	3.09236	0.0108496	0.0165565
MER95	2.9582	0.020067	0.00308644
UCON97	2.91317	0.00200888	0.012558
MSTC-int	2.88603	0.0172228	0.00391079
MER70-int	2.68817	0.0320966	0.015318
HERVI-int	2.66455	0.0181537	0.01957
L1MDa	2.61344	0.0292508	0.0489984
HSAT5	2.59874	0.000228577	0.0337034
LTR75	2.4562	0.0193795	0.0179743
HERVK3-int	2.41429	0.0388083	0.030173
L1MB2	2.39656	0.0259735	0.0213383
L1M8	2.34062	0.0438149	0.0338798
LTR70	2.33871	0.00290915	0.00381449
L1M4a1	2.31165	0.0405263	0.0412696
LTR18C	2.18836	0.0240304	0.00560492
MER51-int	2.16505	0.00813957	0.0364234
HERVKC4-int	1.90896	0.0133107	0.0153195
Kanga1c	1.85291	0.0402387	0.0103001
