# Supplementary material for: Expressions of the satellite repeat HSAT5 and transposable elements are implicated in disease progression and survival in glioma
Source: Turk J Biol. 2024 Jul 1;48(4):242–56. doi: 10.55730/1300-0152.2700 (PMC11407350; doi:10.55730/1300-0152.2700)
Supplement: Supplementary file 7 [file Supplementary_File_7.xlsx]

## Sheet: Table S13
ID	Description	GeneRatio	BgRatio	pvalue	p.adjust	qvalue	geneID	Count		LGG progress-free survival
GO:0007269	neurotransmitter secretion	1999-08-01	145/18722	1.00774e+08	0.000795298884910168	0.000708948094806503	PDZD11/PREPL/SYN3/DOC2B/UNC13C/SYT12/HTR2A/SNCA	8
GO:0099643	signal release from synapse	1999-08-01	145/18722	1.00774e+08	0.000795298884910168	0.000708948094806503	PDZD11/PREPL/SYN3/DOC2B/UNC13C/SYT12/HTR2A/SNCA	8
GO:0006836	neurotransmitter transport	1999-09-01	208/18722	1.58249e+08	0.000795298884910168	0.000708948094806503	PDZD11/PREPL/SYN3/SLC6A11/DOC2B/UNC13C/SYT12/HTR2A/SNCA	9
GO:0001505	regulation of neurotransmitter levels	1999-09-01	213/18722	1.92566e+08	0.000795298884910168	0.000708948094806503	PDZD11/PREPL/SYN3/SLC6A11/DOC2B/UNC13C/SYT12/HTR2A/SNCA	9
GO:0016079	synaptic vesicle exocytosis	1999-06-01	105/18722	1.9794e+09	0.00653993766710668	0.00582985395455731	PREPL/DOC2B/UNC13C/SYT12/HTR2A/SNCA	6
GO:0014046	dopamine secretion	1999-04-01	36/18722	3.80501e+08	0.00897983387804403	0.0080048347109619	KCNA2/SYT12/HTR2A/SNCA	4
GO:0014059	regulation of dopamine secretion	1999-04-01	36/18722	3.80501e+08	0.00897983387804403	0.0080048347109619	KCNA2/SYT12/HTR2A/SNCA	4
GO:0099504	synaptic vesicle cycle	1999-07-01	181/18722	4.94924e+09	0.0102201799094499	0.00911050827916428	PREPL/SYN3/DOC2B/UNC13C/SYT12/HTR2A/SNCA	7
GO:1901569	fatty acid derivative catabolic process	1999-03-01	17/18722	9.24179e+08	0.01532906777013	0.0136646908438969	NUDT7/CYP4F3/CYP4F11	3
GO:0099003	vesicle-mediated transport in synapse	1999-07-01	200/18722	9.2791e+09	0.01532906777013	0.0136646908438969	PREPL/SYN3/DOC2B/UNC13C/SYT12/HTR2A/SNCA	7
GO:0015872	dopamine transport	1999-04-01	50/18722	0.000140567180280964	0.0211106347112866	0.0188185153313942	KCNA2/SYT12/HTR2A/SNCA	4
GO:0023061	signal release	1999-10-01	463/18722	0.000169541919035534	0.0233402708538919	0.0208060653272555	PDZD11/PREPL/KCNA5/KCNA2/SYN3/DOC2B/UNC13C/SYT12/HTR2A/SNCA	10
GO:0050433	regulation of catecholamine secretion	1999-04-01	56/18722	0.000218808574858943	0.0259723070411093	0.0231523241687982	KCNA2/SYT12/HTR2A/SNCA	4
GO:0045055	regulated exocytosis	1999-07-01	230/18722	0.000220104296958553	0.0259723070411093	0.0231523241687982	PREPL/DOC2B/CACNA1G/UNC13C/SYT12/HTR2A/SNCA	7
GO:0050432	catecholamine secretion	1999-04-01	58/18722	0.000250719363900163	0.0276125592775379	0.0246144835155318	KCNA2/SYT12/HTR2A/SNCA	4
GO:0017156	calcium-ion regulated exocytosis	1999-04-01	64/18722	0.000366482362920303	0.0378393039715212	0.0337308437977305	DOC2B/CACNA1G/UNC13C/SYT12	4
GO:0050804	modulation of chemical synaptic transmission	1999-09-01	439/18722	0.00053013279939062	0.0485661894188412	0.0432930412877271	PREPL/SYN3/CLSTN3/FAM107A/LGI1/UNC13C/SYT12/HTR2A/SNCA	9
GO:0099177	regulation of trans-synaptic signaling	1999-09-01	440/18722	0.000538864463874057	0.0485661894188412	0.0432930412877271	PREPL/SYN3/CLSTN3/FAM107A/LGI1/UNC13C/SYT12/HTR2A/SNCA	9
GO:0006887	exocytosis	1999-08-01	352/18722	0.000558569975156164	0.0485661894188412	0.0432930412877271	PREPL/DOC2B/CACNA1G/UNC13C/SYT12/SYTL2/HTR2A/SNCA	8
