# Supplementary material for: Expressions of the satellite repeat HSAT5 and transposable elements are implicated in disease progression and survival in glioma
Source: Turk J Biol. 2024 Jul 1;48(4):242–56. doi: 10.55730/1300-0152.2700 (PMC11407350; doi:10.55730/1300-0152.2700)
Supplement: Supplementary file 8 [file Supplementary_File_8.xlsx]

## Sheet: Table S14
ID	Description	GeneRatio	BgRatio	pvalue	p.adjust	qvalue	geneID	Count		HGG event-free survival
GO:0140014	mitotic nuclear division	92/1751	287/18722	2.5953e-13	1.4378e-09	1.34218e-09	NSFL1C/NSMCE2/GOLGA2/DCTN2/ANAPC1/PDS5A/RMDN1/DYNC1LI1/TENT4A/ANKLE2/POGZ/RAD21/SEH1L/NEK6/ZW10/UBE2S/ANAPC7/AKAP8L/TOGARAM1/PPP2R2D/ANAPC4/CEP192/NME6/LSM14A/CDK5RAP2/CENPC/NIPBL/PLK1/INCENP/CDC25C/NDEL1/NCAPD2/CDC6/SPAG5/NEK2/SPAST/HASPIN/SMC1A/ZWILCH/FLNA/DSCC1/AURKA/AURKB/CDC20/AKAP8/KNSTRN/CHEK2/CDCA8/KIF2C/VPS4B/CDCA2/NDE1/PTTG1/SGO2/TACC3/MTBP/NDC80/KIF4A/EPS8/KNTC1/SMC4/PHIP/CCNB1/NCAPG2/…	92
GO:0000280	nuclear division	118/1751	439/18722	6.19019e-13	1.71468e-09	1.60065e-09	NSFL1C/MND1/NSMCE2/GOLGA2/DCTN2/ANAPC1/PDS5A/RMDN1/DYNC1LI1/TENT4A/ANKLE2/POGZ/C11orf80/RAD21/ACTR3/SEH1L/NEK6/ZW10/UBE2S/ANAPC7/AKAP8L/WASHC5/TOGARAM1/PPP2R2D/ANAPC4/CEP192/NME6/LSM14A/CDK5RAP2/CENPC/CNTD1/NIPBL/BTBD18/PLK1/ZSCAN21/MSH5/INCENP/RAD51/CHFR/CDC25C/WNT4/P3H4/NDEL1/NCAPD2/CDC6/SPAG5/CKS2/NEK2/MUS81/SPAST/HASPIN/SMC1A/ZWILCH/FLNA/DSCC1/AURKA/AURKB/CDC20/MYBL1/AKAP8/KNSTRN/CHEK2/CDCA8/…	118
GO:0000070	mitotic sister chromatid segregation	66/1751	168/18722	1.38781e-11	2.56282e-08	2.39239e-08	NSMCE2/DCTN2/ANAPC1/PDS5A/RMDN1/DYNC1LI1/TENT4A/POGZ/RAD21/SEH1L/NEK6/ZW10/ANAPC7/AKAP8L/ANAPC4/CDK5RAP2/CENPC/NIPBL/PLK1/INCENP/NCAPD2/CDC6/SPAG5/NEK2/HASPIN/SMC1A/ZWILCH/DSCC1/AURKB/CDC20/AKAP8/KNSTRN/CDCA8/KIF2C/VPS4B/PTTG1/SGO2/TACC3/NDC80/KIF4A/KNTC1/SMC4/CCNB1/NCAPG2/SMC5/ESPL1/MAD2L1/UBE2C/NCAPH/SMC2/KIFC1/KIF23/NUF2/BUB1B/BUB1/CENPE/NCAPG/DLGAP5/KIF22/RACGAP1/CDCA5/KIF14/CENPF/FBXO5/CENPK…	66
GO:0048285	organelle fission	123/1751	488/18722	2.7633e-11	3.82717e-09	3.57266e-09	NSFL1C/MND1/NSMCE2/GOLGA2/DCTN2/MYO19/ANAPC1/PDS5A/RMDN1/DYNC1LI1/TENT4A/ANKLE2/ACOT8/CYRIB/POGZ/C11orf80/RAD21/ACTR3/SEH1L/NEK6/ZW10/UBE2S/BNIP3/ANAPC7/AKAP8L/WASHC5/TOGARAM1/PPP2R2D/ANAPC4/CEP192/NME6/VPS35/LSM14A/CDK5RAP2/CENPC/CNTD1/NIPBL/BTBD18/PLK1/ZSCAN21/MSH5/INCENP/RAD51/CHFR/CDC25C/WNT4/P3H4/NDEL1/NCAPD2/CDC6/SPAG5/CKS2/NEK2/MUS81/SPAST/HASPIN/SMC1A/ZWILCH/FLNA/DSCC1/AURKA/AURKB/CDC20/M…	123
GO:0007059	chromosome segregation	98/1751	346/18722	2.16746e-10	2.40154e-07	2.24183e-07	NSMCE2/DCTN2/ANAPC1/TTL/PDS5A/RMDN1/DYNC1LI1/TENT4A/TOP3A/POGZ/RAD21/ACTR3/SEH1L/NEK6/ZW10/ANAPC7/RIOK3/AKAP8L/SRPK1/ANAPC4/CDK5RAP2/CENPC/TLK2/SMARCAD1/NIPBL/PLK1/INCENP/CHFR/RAD18/CENPN/RMI2/P3H4/SKA1/TLK1/NDEL1/NCAPD2/CDC6/SPAG5/NEK2/MUS81/HASPIN/SMC1A/ZWILCH/DSCC1/AURKB/CDC20/AKAP8/KNSTRN/CDCA8/KIF2C/EME1/VPS4B/CDCA2/MEIOC/FEN1/NDE1/PTTG1/SGO2/TACC3/SPC24/NDC80/KIF4A/KNTC1/ECT2/SMC4/CCNB1/NCA…	98
GO:0000819	sister chromatid segregation	71/1751	202/18722	5.17058e-10	4.77417e-07	4.45667e-07	NSMCE2/DCTN2/ANAPC1/PDS5A/RMDN1/DYNC1LI1/TENT4A/POGZ/RAD21/SEH1L/NEK6/ZW10/ANAPC7/AKAP8L/ANAPC4/CDK5RAP2/CENPC/NIPBL/PLK1/INCENP/CHFR/RMI2/NCAPD2/CDC6/SPAG5/NEK2/HASPIN/SMC1A/ZWILCH/DSCC1/AURKB/CDC20/AKAP8/KNSTRN/CDCA8/KIF2C/VPS4B/FEN1/PTTG1/SGO2/TACC3/NDC80/KIF4A/KNTC1/SMC4/CCNB1/NCAPG2/SMC5/ESPL1/MAD2L1/UBE2C/NCAPH/SMC2/KIFC1/KIF23/NUF2/BUB1B/BUB1/CENPE/NCAPG/DLGAP5/ESCO2/KIF22/RACGAP1/CDCA5/KI…	71
GO:0098813	nuclear chromosome segregation	80/1751	281/18722	2.81178e-06	0.00222533	0.00207734	NSMCE2/DCTN2/ANAPC1/TTL/PDS5A/RMDN1/DYNC1LI1/TENT4A/POGZ/RAD21/ACTR3/SEH1L/NEK6/ZW10/ANAPC7/AKAP8L/ANAPC4/CDK5RAP2/CENPC/NIPBL/PLK1/INCENP/CHFR/RMI2/P3H4/NCAPD2/CDC6/SPAG5/NEK2/MUS81/HASPIN/SMC1A/ZWILCH/DSCC1/AURKB/CDC20/AKAP8/KNSTRN/CDCA8/KIF2C/EME1/VPS4B/MEIOC/FEN1/PTTG1/SGO2/TACC3/NDC80/KIF4A/KNTC1/ECT2/SMC4/CCNB1/NCAPG2/SMC5/ESPL1/MAD2L1/UBE2C/NCAPH/SMC2/KIFC1/KIF23/NUF2/BUB1B/BUB1/CENPE/NCAP…	80
GO:0006260	DNA replication	73/1751	260/18722	0.000303745	0.0205756	0.192073	SMARCAL1/RFC1/LIG3/SIN3A/GTPBP4/PDS5A/WRNIP1/POLG/TNFAIP1/MCM3/DDX23/ORC4/E2F8/MGME1/SETMAR/TRAIP/DHX9/CDAN1/POLI/TOPBP1/RAD51/METTL4/REV1/POLN/PIF1/RMI2/PRIM2/BOD1L1/CDC6/RTEL1/BCL6/BAZ1A/CHAF1A/FAM111A/CHAF1B/CDK2/DSCC1/PCNA/KIN/ZRANB3/RFWD3/TICRR/ORC1/EME1/GRWD1/CDC45/FEN1/ATAD5/PNKP/MCM10/POLD1/DNAJC2/TIMELESS/POLE/POLQ/RECQL/ORC6/CCNA2/CDC7/BLM/FAM111B/CDK1/RFC3/GINS4/WDHD1/MMS22L/CHEK1/BRCA…	73
GO:0071103	DNA conformation change	78/1751	290/18722	0.00033426	0.0205756	0.192073	DDX1/ERCC3/TENT4A/WRNIP1/TOP3A/MCM3/CHD8/HAT1/UBN1/AKAP8L/SRPK1/LIN54/ACIN1/DHX9/SMARCAD1/CDAN1/RAD54L2/PLK1/INCENP/RAD51/RUVBL2/XRCC6/PIF1/CENPP/H2BC13/NCAPD2/RNF8/RTEL1/MCM8/DAXX/HMGB2/AIFM1/CHD4/CHAF1A/CHAF1B/BEND3/DSCC1/AKAP8/ZRANB3/H3C11/DHX36/H3C13/GRWD1/RAD54L/H3C3/H2BC17/H2BC11/H3C15/ERCC6L/DFFB/H1-2/ANXA1/SMC4/CCNB1/NCAPG2/SMC5/POLQ/RECQL/NCAPH/RAD54B/CHD7/BLM/H2BC4/SMC2/CHD1/CDK1/RFC3/H…	78
GO:0007051	spindle organization	58/1751	184/18722	0.00264226	1.46381	1.36647	TUBGCP4/GOLGA2/DCTN2/RMDN1/NEK6/NCOR1/DLG1/WASHC5/PCNT/TOGARAM1/CEP72/CEP192/LSM14A/HAUS3/HAUS8/PLK1/HAUS5/INCENP/HAUS7/SPAG5/NEK2/HAUS1/SPAST/SMC1A/STARD9/FLNA/AURKA/AURKB/WDR62/CDC20/KNSTRN/CHEK2/LZTS2/CCNB2/VPS4B/STIL/CEP120/TACC3/NDC80/KIF4A/STMN1/CCNB1/ESPL1/CENPH/CENPJ/TPX2/KIFC1/KIF23/NUF2/KIF15/MYBL2/CENPE/DLGAP5/RACGAP1/KIF11/ASPM/FBXO5/TTK	58
GO:0006261	DNA-dependent DNA replication	49/1751	151/18722	0.214282	107.92	100.743	SMARCAL1/RFC1/LIG3/WRNIP1/POLG/MCM3/DDX23/ORC4/E2F8/MGME1/SETMAR/TRAIP/TOPBP1/RAD51/METTL4/POLN/PRIM2/BOD1L1/CDC6/RTEL1/BCL6/BAZ1A/FAM111A/DSCC1/PCNA/ZRANB3/RFWD3/TICRR/ORC1/EME1/CDC45/FEN1/PNKP/MCM10/POLD1/TIMELESS/POLE/POLQ/RECQL/ORC6/CDC7/BLM/RFC3/GINS4/WDHD1/MMS22L/BRCA2/E2F7/FBXO5	49
GO:1902850	microtubule cytoskeleton organization involved in mitosis	48/1751	147/18722	0.314407	140.318	130.987	NSFL1C/HTT/GOLGA2/DCTN2/RMDN1/SETD2/NEK6/ZW10/CENPA/PCNT/TOGARAM1/CEP192/LSM14A/CDK5RAP2/ITGB1/PLK1/NDEL1/NEK2/SPAST/SMC1A/FLNA/AURKA/AURKB/WDR62/CDC20/CHEK2/VPS4B/STIL/NDE1/TACC3/NDC80/KIF4A/STMN1/CCNB1/ESPL1/MAD2L1/CENPH/TPX2/KIFC1/KIF23/NUF2/KIF15/MYBL2/CENPE/DLGAP5/RACGAP1/KIF11/TTK	48
GO:0044772	mitotic cell cycle phase transition	93/1751	424/18722	0.329267	140.318	130.987	PRMT2/E2F6/PRKDC/NSMCE2/ANAPC1/TAF2/SIN3A/ERCC3/ADAM17/BACH1/DYNC1LI1/PKD2/RAD21/RPTOR/NEK6/ZW10/UBE2S/E2F3/ANAPC7/DLG1/PPP2R2D/ANAPC4/CDK5RAP2/LATS2/ITGB1/PLK1/TOPBP1/CHFR/CDC25C/TRIAP1/CDC6/MASTL/ECD/CKS2/RBBP8/SPAST/ZWILCH/CCNJL/CDK2/AURKA/AURKB/CHEK2/RBL1/RFWD3/TICRR/ORC1/CDKN3/CCNB2/VPS4B/NPAT/WAC/CLSPN/CUL4B/TACC3/MTBP/NDC80/EPS8/EZH2/KNTC1/ANXA1/CCNB1/SMC5/ESPL1/POLE/MAD2L1/UBE2C/CCNA2/CDC…	93
GO:0140694	non-membrane-bounded organelle assembly	84/1751	367/18722	0.573776	227.051	211.952	PRKDC/TUBGCP4/MDN1/GOLGA2/MRPS11/C2CD3/BSCL2/MRTO4/POGZ/ATXN2L/NEK6/EIF4ENIF1/NCOR1/CENPA/YTHDF1/LSM3/YTHDF2/WASHC5/TOGARAM1/MTERF3/CEP72/CEP192/FARP2/CEP76/LSM14A/CDK5RAP2/HAUS3/HAUS8/CENPC/SRF/WDR1/BICD1/ITGB1/PATL1/PLK1/HAUS5/ATXN2/INCENP/CENPN/HAUS7/SPAG5/BRIX1/PLK4/NEK2/HAUS1/PRRC2C/SMC1A/STARD9/FLNA/KIF9/CDK2/AURKA/FHOD3/AURKB/WDR62/CDC20/CHEK2/LZTS2/ASAP1/KIAA0753/CCNB2/VPS4B/STIL/CEP120/P…	84
GO:0033044	regulation of chromosome organization	54/1751	187/18722	2.09221	772.724	721.336	GNL3L/SMG5/NSMCE2/SMG1/SMG6/ANAPC1/DYNC1LI1/ZNF304/DKC1/RAD21/NEK6/ZW10/ANAPC7/GNL3/ANAPC4/CDK5RAP2/SETMAR/PLK1/HNRNPD/CHFR/MAP3K4/PIF1/RMI2/CDC6/RTEL1/NEK2/ZWILCH/TASOR/AURKB/PARP1/XRCC1/CCT5/MYC/DHX36/FEN1/PTTG1/PNKP/TACC3/NDC80/KNTC1/CCNB1/SMC5/ESPL1/MAD2L1/UBE2C/BUB1B/BUB1/CENPE/DLGAP5/CDCA5/CENPF/FBXO5/TOP2A/TTK	54
GO:0006302	double-strand break repair	64/1751	251/18722	5.48901	1900.57	1774.18	TFIP11/SMARCAL1/PRKDC/NSMCE2/LIG3/NSD2/KDM2A/DDX1/TRIP12/TENT4A/UBR5/RAD21/SETD2/MCM3/RIF1/SETMAR/SMARCAD1/NIPBL/DCLRE1C/SWI5/RAD51/XRCC6/POLN/RMI2/RNF8/RTEL1/PPP4R2/RBBP8/MCM8/HMGB2/MUS81/KLHL15/PARP1/CHEK2/XRCC1/RFWD3/DEK/EME1/RAD54L/SMCHD1/CDC45/MEIOC/FEN1/PNKP/PARP2/TIMELESS/SMC5/POLQ/RECQL/RAD54B/CDC7/RAD51AP1/BLM/FOXM1/GINS4/MMS22L/CHEK1/RNF138/BRCA2/BRIP1/ESCO2/CDCA5/ATP23/FANCB	64
GO:0051983	regulation of chromosome segregation	35/1751	91/18722	6.92643	2257.2	210.709	NSMCE2/ANAPC1/DYNC1LI1/RAD21/NEK6/ZW10/ANAPC7/ANAPC4/CDK5RAP2/PLK1/CHFR/RAD18/RMI2/CDC6/ZWILCH/AURKB/KIF2C/CDCA2/PTTG1/TACC3/NDC80/KNTC1/CCNB1/SMC5/ESPL1/MAD2L1/UBE2C/BUB1B/BUB1/CENPE/DLGAP5/CENPF/MKI67/FBXO5/TTK	35
GO:0033045	regulation of sister chromatid segregation	30/1751	72/18722	35.0888	10799.6	10081.4	NSMCE2/ANAPC1/DYNC1LI1/RAD21/NEK6/ZW10/ANAPC7/ANAPC4/CDK5RAP2/PLK1/CHFR/RMI2/CDC6/ZWILCH/AURKB/PTTG1/TACC3/NDC80/KNTC1/CCNB1/ESPL1/MAD2L1/UBE2C/BUB1B/BUB1/CENPE/DLGAP5/CENPF/FBXO5/TTK	30
GO:0010965	regulation of mitotic sister chromatid separation	28/1751	65/18722	79.1711	21930.4	20472	NSMCE2/ANAPC1/DYNC1LI1/RAD21/NEK6/ZW10/ANAPC7/ANAPC4/CDK5RAP2/PLK1/CDC6/ZWILCH/AURKB/PTTG1/TACC3/NDC80/KNTC1/CCNB1/ESPL1/MAD2L1/UBE2C/BUB1B/BUB1/CENPE/DLGAP5/CENPF/FBXO5/TTK	28
GO:0044784	metaphase/anaphase transition of cell cycle	28/1751	65/18722	79.1711	21930.4	20472	NSMCE2/ANAPC1/DYNC1LI1/RAD21/NEK6/ZW10/ANAPC7/ANAPC4/CDK5RAP2/PLK1/CHFR/CDC6/ZWILCH/AURKB/TACC3/NDC80/KNTC1/CCNB1/ESPL1/MAD2L1/UBE2C/BUB1B/BUB1/CENPE/DLGAP5/CENPF/FBXO5/TTK	28
GO:0006310	DNA recombination	70/1751	305/18722	93.935	24780.9	23133	DCAF1/MND1/PRKDC/NSMCE2/LIG3/NSD2/C11orf80/RAD21/SETD2/MCM3/ACTL6A/ANKLE1/RIF1/SUPT6H/CNTD1/SMARCAD1/NIPBL/TFRC/NSMCE4A/DCLRE1C/SWI5/INO80C/MSH5/RAD51/RUVBL2/XRCC6/POLN/PIF1/RMI2/KPNA2/RNF8/RTEL1/PPP4R2/RBBP8/MCM8/HMGB2/MUS81/KLHL15/BCL6/EID3/PARP1/XRCC1/KIN/ZRANB3/RFWD3/EME1/RAD54L/SMCHD1/CDC45/EXO1/FEN1/TIMELESS/H1-2/SMC5/POLQ/RECQL/RAD54B/CDC7/RAD51AP1/BLM/GINS4/MMS22L/CHEK1/H1-5/RNF138/BRCA2/…	70
GO:0007091	metaphase/anaphase transition of mitotic cell cycle	27/1751	62/18722	147.587	37165	34693.5	NSMCE2/ANAPC1/DYNC1LI1/RAD21/NEK6/ZW10/ANAPC7/ANAPC4/CDK5RAP2/PLK1/CDC6/ZWILCH/AURKB/TACC3/NDC80/KNTC1/CCNB1/ESPL1/MAD2L1/UBE2C/BUB1B/BUB1/CENPE/DLGAP5/CENPF/FBXO5/TTK	27
GO:0051306	mitotic sister chromatid separation	28/1751	67/18722	196.172	47251.8	441.095	NSMCE2/ANAPC1/DYNC1LI1/RAD21/NEK6/ZW10/ANAPC7/ANAPC4/CDK5RAP2/PLK1/CDC6/ZWILCH/AURKB/PTTG1/TACC3/NDC80/KNTC1/CCNB1/ESPL1/MAD2L1/UBE2C/BUB1B/BUB1/CENPE/DLGAP5/CENPF/FBXO5/TTK	28
GO:1905818	regulation of chromosome separation	29/1751	72/18722	242.894	55507.3	51815.9	NSMCE2/ANAPC1/DYNC1LI1/RAD21/NEK6/ZW10/ANAPC7/ANAPC4/CDK5RAP2/PLK1/CHFR/CDC6/ZWILCH/AURKB/PTTG1/TACC3/NDC80/KNTC1/CCNB1/ESPL1/MAD2L1/UBE2C/BUB1B/BUB1/CENPE/DLGAP5/CENPF/FBXO5/TTK	29
GO:0051304	chromosome separation	34/1751	96/18722	250.484	55507.3	51815.9	NSMCE2/ANAPC1/DYNC1LI1/TOP3A/RAD21/NEK6/ZW10/ANAPC7/ANAPC4/CDK5RAP2/SMARCAD1/PLK1/CHFR/CDC6/MUS81/ZWILCH/AURKB/EME1/PTTG1/TACC3/NDC80/KNTC1/CCNB1/ESPL1/MAD2L1/UBE2C/BUB1B/BUB1/CENPE/DLGAP5/CENPF/FBXO5/TOP2A/TTK	34
GO:0051225	spindle assembly	37/1751	117/18722	1354.8	28867.6	269479	TUBGCP4/GOLGA2/NEK6/NCOR1/WASHC5/TOGARAM1/CEP192/LSM14A/HAUS3/HAUS8/PLK1/HAUS5/INCENP/HAUS7/SPAG5/NEK2/HAUS1/SMC1A/STARD9/FLNA/AURKA/AURKB/CDC20/CHEK2/LZTS2/CCNB2/VPS4B/KIF4A/TPX2/KIFC1/KIF23/KIF15/MYBL2/RACGAP1/KIF11/ASPM/FBXO5	37
GO:1902099	regulation of metaphase/anaphase transition of cell cycle	26/1751	63/18722	1702.96	349422	326184	NSMCE2/DYNC1LI1/RAD21/NEK6/ZW10/ANAPC7/ANAPC4/CDK5RAP2/PLK1/CHFR/CDC6/ZWILCH/AURKB/NDC80/KNTC1/CCNB1/ESPL1/MAD2L1/UBE2C/BUB1B/BUB1/CENPE/DLGAP5/CENPF/FBXO5/TTK	26
GO:1901987	regulation of cell cycle phase transition	79/1751	390/18722	2904.84	574743	536521	MAPK14/PRMT2/EIF2AK4/PRKDC/NSMCE2/SIN3A/ERCC3/ADAM17/DYNC1LI1/PKD2/RAD21/RPTOR/NEK6/ZW10/ATRIP/ANAPC7/DDX39B/DLG1/ANAPC4/CDK5RAP2/SETMAR/PLK1/DDRGK1/TOPBP1/CHFR/CDC25C/TRIAP1/CDC6/MAP3K20/ECD/MUS81/ZWILCH/CDK2/AURKA/AURKB/CHEK2/RBL1/RFWD3/TICRR/ORC1/EME1/VPS4B/WDR76/CDC45/ATAD5/WAC/CLSPN/MTBP/NDC80/PROX1/TIMELESS/EZH2/KNTC1/ANXA1/CCNB1/ESPL1/MAD2L1/UBE2C/CDC7/BLM/CDK1/KANK2/TCIM/WEE1/GTSE1/CHEK1/…	79
GO:0007052	mitotic spindle organization	37/1751	120/18722	3130.02	597941	558177	GOLGA2/DCTN2/RMDN1/NEK6/PCNT/TOGARAM1/CEP192/LSM14A/PLK1/NEK2/SPAST/SMC1A/FLNA/AURKA/AURKB/WDR62/CDC20/CHEK2/VPS4B/STIL/TACC3/NDC80/KIF4A/STMN1/CCNB1/CENPH/TPX2/KIFC1/KIF23/NUF2/KIF15/MYBL2/CENPE/DLGAP5/RACGAP1/KIF11/TTK	37
GO:0030071	regulation of mitotic metaphase/anaphase transition	25/1751	60/18722	3240.22	59836	558568	NSMCE2/DYNC1LI1/RAD21/NEK6/ZW10/ANAPC7/ANAPC4/CDK5RAP2/PLK1/CDC6/ZWILCH/AURKB/NDC80/KNTC1/CCNB1/ESPL1/MAD2L1/UBE2C/BUB1B/BUB1/CENPE/DLGAP5/CENPF/FBXO5/TTK	25
GO:0030261	chromosome condensation	22/1751	48/18722	5038.47	900423	840543	TENT4A/AKAP8L/ACIN1/PLK1/INCENP/NCAPD2/AIFM1/AKAP8/DFFB/H1-2/SMC4/CCNB1/NCAPG2/SMC5/NCAPH/SMC2/CDK1/H1-5/NCAPG/H1-3/CDCA5/TOP2A	22
GO:0032392	DNA geometric change	31/1751	90/18722	5249.67	908850	848410	DDX1/ERCC3/WRNIP1/MCM3/CHD8/DHX9/SMARCAD1/RAD54L2/RAD51/RUVBL2/XRCC6/PIF1/RTEL1/MCM8/HMGB2/CHD4/DSCC1/ZRANB3/DHX36/RAD54L/ERCC6L/ANXA1/POLQ/RECQL/RAD54B/CHD7/BLM/CHD1/RFC3/BRIP1/TOP2A	31
GO:0007098	centrosome cycle	38/1751	130/18722	9975.7	167471	1.56334e+06	NSFL1C/GOLGA2/C2CD3/ROCK2/PKD2/CEP72/CEP192/CEP76/CDK5RAP2/HAUS3/HAUS8/PLK1/HAUS5/NDEL1/HAUS7/PLK4/NEK2/HAUS1/PARD6B/CDK2/AURKA/WDR62/TMEM67/KIAA0753/VPS4B/STIL/NDE1/CEP120/NDC80/SASS6/CENPJ/CDK1/CHEK1/BRCA2/CEP152/GADD45A/KIF11/SSX2IP	38
GO:0016570	histone modification	87/1751	463/18722	17702.4	2.88444e+06	2.69262e+06	HLCS/PRMT2/DPY30/SMARCB1/DCAF1/WDR5/ASXL1/PHF20/NSD2/KDM2A/SIN3A/TAF12/BAZ1B/OGT/TRIP12/ZNF304/IWS1/UBR5/EPC2/ASH1L/USP36/ENY2/SETD2/BRD1/BCOR/YEATS2/ACTL6A/RIF1/PCGF3/HAT1/ZNF451/AKAP8L/SUPT6H/KANSL3/MORF4L2/TAF9/KMT2D/SETMAR/ZNF274/ATXN7/HDAC7/TRRAP/SMARCAD1/NIPBL/MED24/MAP3K12/INCENP/RUVBL2/RTF1/RNF8/CAMK2D/SUV39H2/BCL6/HASPIN/DMAP1/PRDM6/KDM6A/BEND3/CDK2/AURKA/SETD6/AURKB/THAP7/AKAP8/VRK1/KMT…	87
GO:0032508	DNA duplex unwinding	29/1751	84/18722	2051.51	3.24725e+06	3.0313e+06	DDX1/ERCC3/WRNIP1/MCM3/CHD8/DHX9/SMARCAD1/RAD54L2/RAD51/RUVBL2/XRCC6/PIF1/RTEL1/MCM8/CHD4/DSCC1/DHX36/RAD54L/ERCC6L/ANXA1/POLQ/RECQL/RAD54B/CHD7/BLM/CHD1/RFC3/BRIP1/TOP2A	29
GO:0000075	cell cycle checkpoint signaling	44/1751	169/18722	22801.4	3.50889e+06	3.27554e+06	MAPK14/EIF2AK4/PRKDC/DYNC1LI1/ZW10/ATRIP/DDX39B/CDK5RAP2/SETMAR/PLK1/TOPBP1/CHFR/TRIAP1/CDC6/MAP3K20/MUS81/ZWILCH/CDK2/AURKB/CHEK2/RFWD3/TICRR/ORC1/EME1/WDR76/CDC45/WAC/CLSPN/NDC80/PROX1/TIMELESS/KNTC1/CCNB1/MAD2L1/BLM/CDK1/GTSE1/CHEK1/BUB1B/BUB1/BRIP1/DTL/CENPF/TTK	44
GO:0034502	protein localization to chromosome	30/1751	92/18722	49557.4	742021	6.92675e+06	GNL3L/LEMD2/DKC1/RAD21/SETD2/ZW10/CENPA/GNL3/NIPBL/PLK1/RUVBL2/MCM8/HASPIN/ZWILCH/TASOR/AURKB/CCT5/MTBP/NDC80/EZH2/KNTC1/SMC5/CDK1/H1-5/BUB1B/BRCA2/ESCO2/CDCA5/KNL1/TTK	30
GO:1901990	regulation of mitotic cell cycle phase transition	63/1751	299/18722	5643.45	822755	7.6804e+06	PRMT2/PRKDC/NSMCE2/SIN3A/ERCC3/ADAM17/DYNC1LI1/PKD2/RAD21/RPTOR/NEK6/ZW10/ANAPC7/DLG1/ANAPC4/CDK5RAP2/PLK1/TOPBP1/CHFR/CDC25C/TRIAP1/CDC6/ECD/ZWILCH/CDK2/AURKA/AURKB/CHEK2/RBL1/RFWD3/TICRR/ORC1/VPS4B/WAC/CLSPN/MTBP/NDC80/EZH2/KNTC1/ANXA1/CCNB1/ESPL1/MAD2L1/UBE2C/CDC7/BLM/CDK1/KANK2/WEE1/GTSE1/CHEK1/BUB1B/BUB1/CENPE/DLGAP5/CDK4/E2F7/DTL/CDCA5/KIF14/CENPF/FBXO5/TTK	63
GO:0006323	DNA packaging	48/1751	199/18722	59877.9	8.50574e+06	7.94009e+06	TENT4A/HAT1/UBN1/AKAP8L/SRPK1/LIN54/ACIN1/CDAN1/PLK1/INCENP/CENPP/H2BC13/NCAPD2/RNF8/DAXX/HMGB2/AIFM1/CHAF1A/CHAF1B/BEND3/AKAP8/H3C11/H3C13/GRWD1/H3C3/H2BC17/H2BC11/H3C15/DFFB/H1-2/SMC4/CCNB1/NCAPG2/SMC5/NCAPH/H2BC4/SMC2/CDK1/HJURP/H1-5/NCAPG/H3C2/H1-3/HELLS/CDCA5/H2BC18/H3C7/TOP2A	48
GO:0000724	double-strand break repair via homologous recombination	38/1751	138/18722	67434.3	9.33964e+06	8.71854e+06	NSMCE2/LIG3/RAD21/SETD2/MCM3/RIF1/NIPBL/SWI5/RAD51/POLN/RMI2/RTEL1/PPP4R2/RBBP8/MCM8/MUS81/KLHL15/PARP1/XRCC1/RFWD3/RAD54L/SMCHD1/CDC45/FEN1/TIMELESS/SMC5/POLQ/RECQL/RAD54B/CDC7/RAD51AP1/BLM/GINS4/MMS22L/CHEK1/RNF138/BRCA2/FANCB	38
GO:0010948	negative regulation of cell cycle process	62/1751	294/18722	74499.6	1.00665e+07	9.39708e+06	MAPK14/PRMT2/EIF2AK4/PRKDC/DYNC1LI1/PKD2/RAD21/ZW10/ATRIP/DDX39B/DLG1/E2F8/NME6/CDK5RAP2/SETMAR/PLK1/TOPBP1/CHFR/TRIAP1/CDC6/MAP3K20/NEK2/MUS81/BCL6/ZWILCH/CDK2/AURKB/TMEM67/CHEK2/RBL1/RFWD3/TICRR/ORC1/EME1/WDR76/CDC45/WAC/PTTG1/CLSPN/MTBP/NDC80/PROX1/TIMELESS/EZH2/KNTC1/CCNB1/ESPL1/MAD2L1/BLM/CDK1/KANK2/WEE1/GTSE1/CHEK1/BUB1B/BUB1/BRIP1/E2F7/DTL/CENPF/FBXO5/TTK	62
GO:0000725	recombinational repair	38/1751	140/18722	105706	1.39432e+07	1.30159e+07	NSMCE2/LIG3/RAD21/SETD2/MCM3/RIF1/NIPBL/SWI5/RAD51/POLN/RMI2/RTEL1/PPP4R2/RBBP8/MCM8/MUS81/KLHL15/PARP1/XRCC1/RFWD3/RAD54L/SMCHD1/CDC45/FEN1/TIMELESS/SMC5/POLQ/RECQL/RAD54B/CDC7/RAD51AP1/BLM/GINS4/MMS22L/CHEK1/RNF138/BRCA2/FANCB	38
GO:0051383	kinetochore organization	14/1751	23/18722	135254	1.74258e+07	1.62669e+06	POGZ/CENPA/CENPC/CENPN/NDC80/KNTC1/SMC4/CENPH/SMC2/NUF2/CENPE/DLGAP5/CENPF/CENPK	14
GO:0031023	microtubule organizing center organization	38/1751	143/18722	20342.5	2.5613e+07	2.39097e+07	NSFL1C/GOLGA2/C2CD3/ROCK2/PKD2/CEP72/CEP192/CEP76/CDK5RAP2/HAUS3/HAUS8/PLK1/HAUS5/NDEL1/HAUS7/PLK4/NEK2/HAUS1/PARD6B/CDK2/AURKA/WDR62/TMEM67/KIAA0753/VPS4B/STIL/NDE1/CEP120/NDC80/SASS6/CENPJ/CDK1/CHEK1/BRCA2/CEP152/GADD45A/KIF11/SSX2IP	38
GO:0051321	meiotic cell cycle	56/1751	261/18722	25377.2	3.12422e+07	2.91645e+06	MND1/TUBGCP4/GOLGA2/TOP3A/STK35/C11orf80/RAD21/ACTR3/ZW10/YTHDF2/WASHC5/CENPC/CNTD1/BTBD18/PLK1/ZSCAN21/MSH5/INCENP/RAD51/CHFR/CDC25C/WNT4/P3H4/NCAPD2/CKS2/RBBP8/NEK2/MUS81/SMC1A/ZNF318/CDK2/AURKA/CDC20/MYBL1/EME1/RAD54L/CCNB2/MEIOC/EXO1/PTTG1/SGO2/FANCA/SMC4/ESPL1/RAD54B/RAD51AP1/SMC2/NUF2/BUB1B/BUB1/BRCA2/BRIP1/ASPM/FBXO5/TOP2A/TTK	56
GO:0050000	chromosome localization	27/1751	82/18722	284029	3.4207e+07	3.19321e+07	DCTN2/TTL/RMDN1/ACTR3/SEH1L/ZW10/CENPC/INCENP/NDEL1/SPAG5/AURKB/CDCA8/KIF2C/VPS4B/MEIOC/NDE1/LMNA/NDC80/CCNB1/KIFC1/NUF2/CENPE/DLGAP5/KIF22/CDCA5/KIF14/CENPF	27
GO:1901988	negative regulation of cell cycle phase transition	54/1751	249/18722	326740	3.85136e+06	3.59524e+07	MAPK14/PRMT2/EIF2AK4/PRKDC/DYNC1LI1/PKD2/RAD21/ZW10/ATRIP/DDX39B/DLG1/CDK5RAP2/SETMAR/PLK1/TOPBP1/CHFR/TRIAP1/CDC6/MAP3K20/MUS81/ZWILCH/CDK2/AURKB/CHEK2/RBL1/RFWD3/TICRR/ORC1/EME1/WDR76/CDC45/WAC/CLSPN/NDC80/PROX1/TIMELESS/EZH2/KNTC1/CCNB1/MAD2L1/BLM/CDK1/KANK2/WEE1/GTSE1/CHEK1/BUB1B/BUB1/BRIP1/E2F7/DTL/CENPF/FBXO5/TTK	54
GO:0007093	mitotic cell cycle checkpoint signaling	35/1751	129/18722	482509	5.56896e+07	5.19861e+06	PRKDC/DYNC1LI1/ZW10/CDK5RAP2/SETMAR/PLK1/TOPBP1/CHFR/TRIAP1/CDC6/MAP3K20/MUS81/ZWILCH/CDK2/AURKB/CHEK2/RFWD3/TICRR/ORC1/EME1/WAC/CLSPN/NDC80/KNTC1/CCNB1/MAD2L1/BLM/CDK1/GTSE1/CHEK1/BUB1B/BUB1/DTL/CENPF/TTK	35
GO:0051052	regulation of DNA metabolic process	69/1751	359/18722	525820	5.94498e+07	5.54963e+07	TFIP11/PRKDC/GNL3L/SMG5/SMG1/NSD2/SMG6/MBD1/TRIP12/WRNIP1/UBR5/CEBPG/DKC1/SETD2/ANKLE1/RIF1/DDX39B/SUPT6H/GNL3/SETMAR/DHX9/SMARCAD1/TFRC/HNRNPD/RAD51/MAP3K4/PIF1/RMI2/ZNF91/KPNA2/PRIM2/RNF8/RTEL1/TIGAR/PPP4R2/AIFM1/NEK2/KLHL15/BCL6/DSCC1/AURKB/PARP1/USP1/PCNA/XRCC1/ZRANB3/CCT5/MYC/TICRR/DHX36/DEK/PRKD2/SMCHD1/GSK3A/PNKP/DNAJC2/TIMELESS/H1-2/POLQ/RAD51AP1/BLM/FOXM1/NVL/RFC3/CHEK1/H1-5/HGF/H1-3/FAN…	69
GO:0051303	establishment of chromosome localization	26/1751	80/18722	759583	8.41618e+07	7.85649e+07	DCTN2/TTL/RMDN1/ACTR3/SEH1L/ZW10/CENPC/INCENP/NDEL1/SPAG5/AURKB/CDCA8/KIF2C/VPS4B/MEIOC/NDE1/NDC80/CCNB1/KIFC1/NUF2/CENPE/DLGAP5/KIF22/CDCA5/KIF14/CENPF	26
GO:0045930	negative regulation of mitotic cell cycle	51/1751	235/18722	865269	9.3992e+07	8.77413e+07	PRMT2/PRKDC/DYNC1LI1/PKD2/RAD21/ZW10/DLG1/NME6/CDK5RAP2/BTG3/SETMAR/PLK1/TOPBP1/CHFR/TRIAP1/CDC6/MAP3K20/MUS81/BCL6/ZWILCH/CDK2/AURKB/CHEK2/RBL1/RFWD3/TICRR/ORC1/EME1/MEIOC/WAC/CLSPN/GAS1/MTBP/NDC80/EZH2/KNTC1/CCNB1/MAD2L1/BLM/CDK1/KANK2/WEE1/GTSE1/CHEK1/BUB1B/BUB1/E2F7/DTL/CENPF/FBXO5/TTK	51
GO:1903046	meiotic cell cycle process	46/1751	202/18722	955967	1.01847e+08	9.50742e+07	MND1/GOLGA2/C11orf80/RAD21/ACTR3/YTHDF2/WASHC5/CENPC/CNTD1/BTBD18/PLK1/ZSCAN21/MSH5/INCENP/RAD51/CHFR/CDC25C/WNT4/P3H4/NCAPD2/CKS2/MUS81/AURKA/CDC20/MYBL1/EME1/RAD54L/CCNB2/MEIOC/PTTG1/SGO2/FANCA/SMC4/ESPL1/RAD54B/RAD51AP1/SMC2/NUF2/BUB1B/BUB1/BRCA2/BRIP1/ASPM/FBXO5/TOP2A/TTK	46
GO:0090068	positive regulation of cell cycle process	51/1751	236/18722	1.00527e+06	1.05079e+08	9.80915e+07	NSFL1C/NSMCE2/SIN3A/ADAM17/DYNC1LI1/ROCK2/RAD21/RPTOR/ANAPC7/DDX39B/E2F8/ANAPC4/DDRGK1/CDC25C/WNT4/CDC6/SPAG5/MAP3K20/PLK4/SPAST/AURKA/AURKB/CHEK2/VPS4B/FEN1/ATAD5/CEP120/MTBP/NDC80/EZH2/ECT2/ANXA1/PHIP/CCNB1/SMC5/ESPL1/MAD2L1/UBE2C/CDC7/RAD51AP1/CENPJ/CDK1/KIF23/DLGAP5/CDK4/E2F7/DTL/RACGAP1/CDCA5/KIF14/FBXO5	51
GO:0007346	regulation of mitotic cell cycle	81/1751	457/18722	123273	1.26469e+08	1.18058e+08	PRMT2/PRKDC/NSMCE2/SIN3A/TTL/ERCC3/ADAM17/DYNC1LI1/PKD2/RAD21/RPTOR/NEK6/ZW10/ANAPC7/DLG1/ANAPC4/NME6/CDK5RAP2/BTG3/SETMAR/PLK1/TOPBP1/CHFR/CDC25C/TRIAP1/ASAH2/CDC6/MAP3K20/ECD/CKS2/NEK2/MUS81/BCL6/ZWILCH/CDK2/AURKA/AURKB/CHEK2/RBL1/RFWD3/TICRR/ORC1/EME1/VPS4B/CDCA2/MEIOC/WAC/CLSPN/GAS1/MTBP/NDC80/EZH2/KNTC1/ANXA1/PHIP/CCNB1/ESPL1/MAD2L1/UBE2C/CDC7/BLM/CDK1/KANK2/WEE1/GTSE1/CHEK1/BUB1B/BUB1/CENPE…	81
GO:0034508	centromere complex assembly	15/1751	30/18722	1.37891e+06	1.38894e+08	1.29657e+08	POGZ/CENPA/CENPO/CENPC/CENPN/CENPP/CENPI/KNTC1/CENPH/HJURP/CENPE/DLGAP5/HELLS/CENPF/CENPK	15
GO:0140013	meiotic nuclear division	43/1751	185/18722	1.51653e+06	1.50028e+08	1.40051e+07	MND1/GOLGA2/C11orf80/RAD21/ACTR3/WASHC5/CENPC/CNTD1/BTBD18/PLK1/ZSCAN21/MSH5/INCENP/RAD51/CHFR/WNT4/P3H4/CKS2/MUS81/AURKA/CDC20/MYBL1/EME1/RAD54L/CCNB2/MEIOC/PTTG1/SGO2/FANCA/SMC4/ESPL1/RAD54B/RAD51AP1/SMC2/NUF2/BUB1B/BUB1/BRCA2/BRIP1/ASPM/FBXO5/TOP2A/TTK	43
GO:2001020	regulation of response to DNA damage stimulus	48/1751	219/18722	1.68987e+06	1.64244e+08	1.53321e+08	DYRK1A/TFIP11/PRKDC/SMG1/NSD2/TRIP12/WRNIP1/UBR5/CEBPG/SETD2/ANKLE1/RIF1/DDX39B/TAF9/SETMAR/DHX9/NSMCE4A/RAD51/RMI2/TRIAP1/RNF8/MAP3K20/RTEL1/TIGAR/PPP4R2/KLHL15/NEK4/PARP1/USP1/CHEK2/PCNA/XRCC1/RFWD3/MYC/DEK/SMCHD1/WDR76/PNKP/TIMELESS/FXR2/POLQ/DDIAS/RAD51AP1/FOXM1/SPRED1/CHEK1/FBXO5/FANCB	48
GO:0045839	negative regulation of mitotic nuclear division	19/1751	48/18722	2.06637e+06	1.97374e+07	1.84248e+08	DYNC1LI1/RAD21/ZW10/NME6/CDK5RAP2/PLK1/ZWILCH/AURKB/MTBP/NDC80/KNTC1/CCNB1/MAD2L1/CHEK1/BUB1B/BUB1/CENPF/FBXO5/TTK	19
GO:0051985	negative regulation of chromosome segregation	18/1751	45/18722	4.00854e+06	3.70122e+08	3.45508e+08	DYNC1LI1/RAD21/ZW10/CDK5RAP2/PLK1/CHFR/ZWILCH/AURKB/PTTG1/NDC80/KNTC1/CCNB1/MAD2L1/BUB1B/BUB1/CENPF/FBXO5/TTK	18
GO:1905819	negative regulation of chromosome separation	18/1751	45/18722	4.00854e+06	3.70122e+08	3.45508e+08	DYNC1LI1/RAD21/ZW10/CDK5RAP2/PLK1/CHFR/ZWILCH/AURKB/PTTG1/NDC80/KNTC1/CCNB1/MAD2L1/BUB1B/BUB1/CENPF/FBXO5/TTK	18
GO:2001251	negative regulation of chromosome organization	26/1751	86/18722	4.09684e+06	3.72074e+08	3.4733e+08	GNL3L/SMG6/DYNC1LI1/RAD21/ZW10/CDK5RAP2/SETMAR/PLK1/PIF1/RTEL1/ZWILCH/AURKB/PARP1/XRCC1/PTTG1/NDC80/KNTC1/CCNB1/ESPL1/MAD2L1/BUB1B/BUB1/CENPF/FBXO5/TOP2A/TTK	26
GO:0051310	metaphase plate congression	22/1751	65/18722	4.67116e+06	4.17391e+08	3.89633e+08	DCTN2/TTL/RMDN1/SEH1L/ZW10/CENPC/INCENP/SPAG5/AURKB/CDCA8/KIF2C/VPS4B/MEIOC/NDC80/CCNB1/KIFC1/NUF2/CENPE/KIF22/CDCA5/KIF14/CENPF	22
GO:1901991	negative regulation of mitotic cell cycle phase transition	41/1751	179/18722	5.04691e+06	4.43808e+08	4.14294e+08	PRMT2/PRKDC/DYNC1LI1/PKD2/RAD21/ZW10/DLG1/CDK5RAP2/PLK1/TOPBP1/CHFR/TRIAP1/CDC6/ZWILCH/CDK2/AURKB/CHEK2/RBL1/RFWD3/TICRR/ORC1/WAC/CLSPN/NDC80/EZH2/KNTC1/CCNB1/MAD2L1/BLM/CDK1/KANK2/WEE1/GTSE1/CHEK1/BUB1B/BUB1/E2F7/DTL/CENPF/FBXO5/TTK	41
GO:0007088	regulation of mitotic nuclear division	30/1751	110/18722	5.23609e+06	4.53249e+07	4.23107e+08	NSMCE2/DYNC1LI1/RAD21/ZW10/ANAPC7/ANAPC4/NME6/CDK5RAP2/PLK1/CDC25C/NEK2/ZWILCH/AURKA/AURKB/CDCA2/MTBP/NDC80/KNTC1/PHIP/CCNB1/ESPL1/MAD2L1/CHEK1/BUB1B/BUB1/DLGAP5/CENPF/MKI67/FBXO5/TTK	30
GO:0034470	ncRNA processing	71/1751	395/18722	5.50303e+06	4.69027e+08	4.37836e+08	NOL10/WDR3/RRP1B/PRKDC/POP1/MDN1/MRPS11/ADAR/UTP20/DDX1/GTPBP4/DDX27/REXO4/SHQ1/NOP56/DGCR8/MRTO4/BYSL/EXOSC2/USP36/DKC1/TFB2M/TYW1B/RRP36/THUMPD3/ELAC2/PUS7/RRP1/INTS8/DDX52/QTRT2/CDKAL1/FTSJ1/URB1/RIOK3/YTHDF2/DCAF13/STAT3/RNF113B/XRN2/FARS2/DDX10/NOB1/PRORP/MTFMT/NOP58/LYAR/TRMT6/NOP14/BMS1/UTP18/THUMPD1/THADA/NOL8/BRIX1/SSB/EBNA1BP2/DPH3/SARS1/NSUN3/EXOSC9/TRMT12/EMG1/ALKBH8/TRNT1/CHD7/ERI1/N…	71
GO:0071824	protein-DNA complex subunit organization	50/1751	241/18722	5.5899e+06	4.69213e+08	4.3801e+08	SMARCB1/TAF12/POGZ/SETD2/CENPA/CENPO/HAT1/UBN1/SUPT6H/LIN54/TAF9/CENPC/TAF1B/CREB1/RAD51/CENPN/CENPP/H2BC13/RNF8/DAXX/HMGB2/DMAP1/CHAF1A/CHAF1B/CENPI/MYC/H3C11/H3C13/GRWD1/H3C3/CDC45/H2BC17/H2BC11/H3C15/KNTC1/H1-2/TCF4/CENPH/H2BC4/HJURP/H1-5/CENPE/DLGAP5/H3C2/H1-3/HELLS/CENPF/H2BC18/H3C7/CENPK	50
GO:0045787	positive regulation of cell cycle	60/1751	313/18722	5.72883e+06	4.73697e+08	4.42195e+08	NSFL1C/NSMCE2/SIN3A/TTL/ADAM17/DYNC1LI1/ROCK2/PKD2/RAD21/RPTOR/ANAPC7/DDX39B/E2F8/ANAPC4/DDRGK1/CDC25C/WNT4/LRP6/CDC6/SPAG5/MAP3K20/CKS2/PLK4/SPAST/AURKA/AURKB/CHEK2/VPS4B/MEIOC/FEN1/ATAD5/CEP120/MTBP/NDC80/PROX1/EZH2/ECT2/ANXA1/PHIP/CCNB1/SMC5/ESPL1/MAD2L1/UBE2C/CDC7/RAD51AP1/CENPJ/CDK1/KIF23/CHEK1/BRCA2/DLGAP5/CDK4/E2F7/DTL/RACGAP1/FOXG1/CDCA5/KIF14/FBXO5	60
GO:0044839	cell cycle G2/M phase transition	36/1751	148/18722	6.49012e+06	5.28754e+08	4.93591e+08	TAF2/SIN3A/BACH1/RAD21/AKAP8L/PLK1/TOPBP1/CHFR/CDC25C/CDC6/MASTL/CDK2/AURKA/AURKB/AKAP8/CHEK2/TICRR/ORC1/CCNB2/VPS4B/ATAD5/CLSPN/CCNB1/CCNA2/CDC7/BLM/FOXM1/CDK1/WEE1/CHEK1/MELK/CDK4/DTL/KIF14/CENPF/FBXO5	36
GO:0065004	protein-DNA complex assembly	44/1751	201/18722	6.84618e+06	5.49679e+08	5.13124e+08	SMARCB1/TAF12/POGZ/CENPA/CENPO/HAT1/UBN1/TAF9/CENPC/TAF1B/CREB1/RAD51/CENPN/CENPP/H2BC13/DAXX/HMGB2/CHAF1A/CHAF1B/CENPI/H3C11/H3C13/GRWD1/H3C3/CDC45/H2BC17/H2BC11/H3C15/KNTC1/H1-2/TCF4/CENPH/H2BC4/HJURP/H1-5/CENPE/DLGAP5/H3C2/H1-3/HELLS/CENPF/H2BC18/H3C7/CENPK	44
GO:0071459	protein localization to chromosome, centromeric region	13/1751	25/18722	7.10687e+06	5.62458e+07	5.25053e+08	ZW10/CENPA/HASPIN/ZWILCH/AURKB/MTBP/NDC80/KNTC1/SMC5/CDK1/BUB1B/KNL1/TTK	13
GO:1902100	negative regulation of metaphase/anaphase transition of cell cycle	17/1751	42/18722	7.75752e+06	6.05305e+08	5.65051e+08	DYNC1LI1/RAD21/ZW10/CDK5RAP2/PLK1/CHFR/ZWILCH/AURKB/NDC80/KNTC1/CCNB1/MAD2L1/BUB1B/BUB1/CENPF/FBXO5/TTK	17
GO:0034660	ncRNA metabolic process	82/1751	485/18722	8.60698e+06	6.62259e+08	6.18218e+08	NOL10/IARS1/WDR3/RRP1B/PRKDC/POP1/MDN1/YARS1/MRPS11/ADAR/UTP20/MARS1/DDX1/GTPBP4/DDX27/REXO4/SHQ1/NOP56/DGCR8/DARS2/MRTO4/BYSL/EXOSC2/GARS1/USP36/DKC1/TFB2M/TYW1B/RRP36/THUMPD3/ELAC2/PUS7/RRP1/INTS8/DDX52/QTRT2/CDKAL1/FTSJ1/URB1/RIOK3/YTHDF2/DCAF13/STAT3/RNF113B/XRN2/RARS1/FARS2/DDX10/NOB1/PRORP/MTFMT/SEPSECS/BTBD18/NOP58/LYAR/TRMT6/NOP14/METTL4/BMS1/UTP18/THUMPD1/THADA/NOL8/BRIX1/SSB/EBNA1BP2/DP…	82
GO:0000723	telomere maintenance	33/1751	131/18722	9.31113e+06	7.06625e+08	6.59633e+08	TFIP11/SMARCAL1/PRKDC/GNL3L/RFC1/SMG5/NSMCE2/SMG1/SMG6/DKC1/RIF1/GNL3/DCLRE1C/HNRNPD/RAD51/MAP3K4/XRCC6/PIF1/RTEL1/NEK2/AURKB/PARP1/PCNA/XRCC1/CCT5/MYC/DHX36/EXO1/FEN1/PNKP/SMC5/BLM/BRCA2	33
GO:0045786	negative regulation of cell cycle	69/1751	385/18722	9.50202e+06	7.11367e+07	6.6406e+07	MAPK14/PRMT2/EIF2AK4/PRKDC/DYNC1LI1/PKD2/RAD21/ZW10/ATRIP/DDX39B/DLG1/E2F8/NME6/CDK5RAP2/BTG3/LATS2/SETMAR/PLK1/TOPBP1/CHFR/TRIAP1/CDC6/MAP3K20/NEK2/MUS81/BCL6/ZWILCH/CDK2/AURKB/TMEM67/CHEK2/RBL1/RFWD3/TICRR/ORC1/EME1/WDR76/CDC45/MEIOC/WAC/PTTG1/CLSPN/GAS1/MTBP/NDC80/PROX1/TIMELESS/EZH2/KNTC1/CCNB1/ESPL1/MAD2L1/BLM/CDK1/CDKN2C/KANK2/WEE1/GTSE1/CHEK1/BUB1B/BUB1/BRIP1/E2F7/DTL/TNFAIP3/CENPF/FBXO5/C…	69
GO:0033046	negative regulation of sister chromatid segregation	17/1751	43/18722	1.17144e+07	8.42829e+08	7.86779e+07	DYNC1LI1/RAD21/ZW10/CDK5RAP2/PLK1/ZWILCH/AURKB/PTTG1/NDC80/KNTC1/CCNB1/MAD2L1/BUB1B/BUB1/CENPF/FBXO5/TTK	17
GO:0033048	negative regulation of mitotic sister chromatid segregation	17/1751	43/18722	1.17144e+07	8.42829e+08	7.86779e+07	DYNC1LI1/RAD21/ZW10/CDK5RAP2/PLK1/ZWILCH/AURKB/PTTG1/NDC80/KNTC1/CCNB1/MAD2L1/BUB1B/BUB1/CENPF/FBXO5/TTK	17
GO:2000816	negative regulation of mitotic sister chromatid separation	17/1751	43/18722	1.17144e+07	8.42829e+08	7.86779e+07	DYNC1LI1/RAD21/ZW10/CDK5RAP2/PLK1/ZWILCH/AURKB/PTTG1/NDC80/KNTC1/CCNB1/MAD2L1/BUB1B/BUB1/CENPF/FBXO5/TTK	17
GO:0032200	telomere organization	37/1751	159/18722	1.4552e+07	1.03357e+09	9.64832e+08	TFIP11/SMARCAL1/PRKDC/GNL3L/RFC1/SMG5/NSMCE2/SMG1/SMG6/DKC1/RIF1/GNL3/DCLRE1C/HNRNPD/RAD51/MAP3K4/XRCC6/PIF1/RTEL1/NEK2/AURKB/PARP1/PCNA/XRCC1/CCT5/MYC/H3C11/DHX36/H3C3/EXO1/FEN1/PNKP/SMC5/BLM/BRCA2/H3C2/H3C7	37
GO:0008608	attachment of spindle microtubules to kinetochore	15/1751	35/18722	1.83692e+07	1.28817e+09	1.20251e+09	RMDN1/SEH1L/CENPC/SPAG5/NEK2/AURKB/KNSTRN/KIF2C/NDC80/ECT2/CCNB1/NUF2/CENPE/RACGAP1/KNL1	15
GO:0045841	negative regulation of mitotic metaphase/anaphase transition	16/1751	40/18722	2.27848e+07	1.57785e+09	1.47292e+09	DYNC1LI1/RAD21/ZW10/CDK5RAP2/PLK1/ZWILCH/AURKB/NDC80/KNTC1/CCNB1/MAD2L1/BUB1B/BUB1/CENPF/FBXO5/TTK	16
GO:0051784	negative regulation of nuclear division	19/1751	56/18722	3.66021e+07	2.47312e+09	2.30866e+09	DYNC1LI1/RAD21/ZW10/NME6/CDK5RAP2/PLK1/ZWILCH/AURKB/MTBP/NDC80/KNTC1/CCNB1/MAD2L1/CHEK1/BUB1B/BUB1/CENPF/FBXO5/TTK	19
GO:0033047	regulation of mitotic sister chromatid segregation	17/1751	46/18722	3.70522e+07	2.47312e+09	2.30866e+09	DYNC1LI1/RAD21/ZW10/CDK5RAP2/PLK1/ZWILCH/AURKB/PTTG1/NDC80/KNTC1/CCNB1/MAD2L1/BUB1B/BUB1/CENPF/FBXO5/TTK	17
GO:0090329	regulation of DNA-dependent DNA replication	17/1751	46/18722	3.70522e+07	2.47312e+09	2.30866e+09	SMARCAL1/LIG3/WRNIP1/E2F8/METTL4/BCL6/DSCC1/PCNA/ZRANB3/TICRR/TIMELESS/CDC7/BLM/RFC3/BRCA2/E2F7/FBXO5	17
GO:0018205	peptidyl-lysine modification	66/1751	376/18722	3.94105e+07	2.59922e+09	2.42636e+09	SENP5/DPY30/SMARCB1/WDR5/GNL3L/PHF20/NSMCE2/NSD2/SIN3A/METTL21A/METTL22/TAF12/RANBP2/OGT/ZNF304/IWS1/EPC2/ASH1L/SETD2/BRD1/BCOR/YEATS2/ACTL6A/RIF1/HAT1/ZNF451/SUPT6H/KANSL3/GNL3/SENP1/MORF4L2/ATP7A/TAF9/KMT2D/SETMAR/ZNF274/HDAC7/TRRAP/MED24/RUVBL2/RTF1/P3H4/LIPT1/UBA2/SUV39H2/DMAP1/PLOD2/KDM6A/BEND3/SETD6/THAP7/TOPORS/KMT2C/EID1/LMNA/VCPKMT/EZH2/H1-2/SMC5/UHRF2/PIAS2/HDAC2/CHEK1/H1-5/BRCA2/LOX	66
GO:0051783	regulation of nuclear division	33/1751	139/18722	4.13635e+07	2.69593e+09	2.51664e+09	NSMCE2/DYNC1LI1/RAD21/ZW10/ANAPC7/ANAPC4/NME6/CDK5RAP2/PLK1/CDC25C/WNT4/NEK2/ZWILCH/AURKA/AURKB/CDC20/CDCA2/MTBP/NDC80/KNTC1/PHIP/CCNB1/ESPL1/MAD2L1/RAD51AP1/CHEK1/BUB1B/BUB1/DLGAP5/CENPF/MKI67/FBXO5/TTK	33
GO:0043414	macromolecule methylation	58/1751	316/18722	4.37867e+07	2.82068e+09	2.6331e+09	PRMT2/DPY30/SMARCB1/WDR5/NSD2/METTL21A/MBD1/METTL22/OGT/ZNF304/IWS1/ASH1L/CMTR1/TFB2M/SETD2/THUMPD3/BCOR/RIF1/FTSJ1/RNMT/SUPT6H/KMT2D/SETMAR/ZNF274/RBM15/TRMT6/METTL4/RTF1/THADA/FBXO11/SUV39H2/DMAP1/PRDM6/TGS1/KDM6A/NSUN3/BEND3/SETD6/PARP1/TRMT12/MYC/KMT2C/SNRPB/PRMT1/EMG1/ALKBH8/GSK3A/LMNA/VCPKMT/EZH2/H1-2/HEMK1/PAXBP1/TRMT11/TRDMT1/H1-5/HELLS/SPOCD1	58
GO:0007062	sister chromatid cohesion	20/1751	62/18722	4.61053e+06	2.9359e+09	2.74066e+09	NSMCE2/PDS5A/TENT4A/POGZ/RAD21/NIPBL/PLK1/HASPIN/SMC1A/DSCC1/CDC20/FEN1/SGO2/SMC5/ESPL1/BUB1B/BUB1/ESCO2/KIF22/CDCA5	20
GO:0006325	chromatin organization	70/1751	409/18722	4.72508e+06	2.97465e+09	2.77683e+09	SMARCB1/PBRM1/BAZ1B/ZNF304/SETD2/ACTL6A/HMGN2/HMGN4/AEBP2/NCOR1/CHD8/HAT1/UBN1/SUPT6H/SRPK1/LIN54/SCMH1/TLK2/SMARCAD1/CDAN1/SFMBT1/INO80C/RUVBL2/METTL4/CBX2/HMGN3/CENPP/TLK1/H2BC13/BRD9/RNF8/SUV39H2/DAXX/HMGB2/CHD4/BAZ1A/DMAP1/CHAF1A/KDM6A/CHAF1B/BEND3/TASOR/ATAD2/RBL1/MYC/H3C11/SS18L1/DEK/H3C13/GRWD1/SMCHD1/H3C3/H2BC17/H2BC11/H3C15/DNAJC2/EZH2/H1-2/CHD7/H2BC4/HDAC2/HJURP/H1-5/MYSM1/H3C2/H1-3/HEL…	70
GO:0007076	mitotic chromosome condensation	10/1751	17/18722	5.24843e+07	3.267e+09	3.04974e+09	TENT4A/AKAP8L/PLK1/NCAPD2/AKAP8/SMC4/NCAPH/SMC2/NCAPG/CDCA5	10
GO:0045005	DNA-dependent DNA replication maintenance of fidelity	17/1751	48/18722	7.4955e+07	4.6139e+09	4.30706e+09	SMARCAL1/SETMAR/TRAIP/RAD51/BOD1L1/RTEL1/FAM111A/PCNA/ZRANB3/RFWD3/EME1/POLD1/TIMELESS/POLE/BLM/MMS22L/BRCA2	17
GO:0006282	regulation of DNA repair	31/1751	130/18722	8.2875e+06	5.04536e+09	4.70983e+08	TFIP11/PRKDC/NSD2/TRIP12/WRNIP1/UBR5/CEBPG/SETD2/RIF1/SETMAR/DHX9/RAD51/RMI2/RNF8/RTEL1/TIGAR/PPP4R2/KLHL15/PARP1/USP1/PCNA/XRCC1/DEK/SMCHD1/PNKP/TIMELESS/POLQ/RAD51AP1/FOXM1/CHEK1/FANCB	31
GO:0000086	G2/M transition of mitotic cell cycle	32/1751	137/18722	9.06909e+07	5.46117e+09	5.09799e+09	TAF2/SIN3A/BACH1/RAD21/PLK1/TOPBP1/CHFR/CDC25C/CDC6/MASTL/CDK2/AURKA/AURKB/CHEK2/TICRR/ORC1/VPS4B/CLSPN/CCNB1/CCNA2/CDC7/BLM/FOXM1/CDK1/WEE1/CHEK1/MELK/CDK4/DTL/KIF14/CENPF/FBXO5	32
GO:0016572	histone phosphorylation	15/1751	39/18722	9.90943e+07	5.84024e+09	5.45185e+09	DCAF1/BAZ1B/AKAP8L/MAP3K12/INCENP/HASPIN/CDK2/AURKA/AURKB/AKAP8/VRK1/CCNB1/CCNA2/CDK1/CHEK1	15
GO:0031577	spindle checkpoint signaling	15/1751	39/18722	9.90943e+07	5.84024e+09	5.45185e+09	DYNC1LI1/ZW10/CDK5RAP2/PLK1/CHFR/ZWILCH/AURKB/NDC80/KNTC1/CCNB1/MAD2L1/BUB1B/BUB1/CENPF/TTK	15
GO:0090307	mitotic spindle assembly	20/1751	65/18722	1.07889e+07	6.24138e+09	5.82632e+09	GOLGA2/TOGARAM1/CEP192/LSM14A/PLK1/NEK2/SMC1A/FLNA/AURKB/CDC20/CHEK2/VPS4B/KIF4A/TPX2/KIFC1/KIF23/KIF15/MYBL2/RACGAP1/KIF11	20
GO:0051382	kinetochore assembly	10/1751	18/18722	1.08154e+08	6.24138e+09	5.82632e+09	POGZ/CENPA/CENPC/CENPN/KNTC1/CENPH/CENPE/DLGAP5/CENPF/CENPK	10
GO:0006275	regulation of DNA replication	27/1751	107/18722	1.28947e+08	7.36462e+09	6.87486e+09	SMARCAL1/LIG3/GTPBP4/PDS5A/WRNIP1/TNFAIP1/E2F8/DHX9/CDAN1/METTL4/CDC6/BCL6/DSCC1/PCNA/ZRANB3/TICRR/ATAD5/TIMELESS/CCNA2/CDC7/BLM/CDK1/RFC3/BRCA2/E2F7/ESCO2/FBXO5	27
GO:0007080	mitotic metaphase plate congression	17/1751	50/18722	1.45041e+08	8.19925e+09	7.65398e+08	DCTN2/RMDN1/SEH1L/ZW10/CENPC/AURKB/CDCA8/KIF2C/VPS4B/NDC80/CCNB1/KIFC1/NUF2/CENPE/KIF22/CDCA5/KIF14	17
GO:0051298	centrosome duplication	21/1751	73/18722	1.99423e+08	0.000111596120149628	0.000104174755518739	C2CD3/ROCK2/PKD2/CEP72/CEP192/CEP76/CDK5RAP2/PLK4/CDK2/WDR62/TMEM67/KIAA0753/VPS4B/STIL/NDE1/CEP120/NDC80/SASS6/CENPJ/BRCA2/CEP152	21
GO:0007099	centriole replication	15/1751	41/18722	2.08774e+08	0.000113585945444651	0.000106032253461822	C2CD3/CEP72/CEP192/CEP76/CDK5RAP2/PLK4/CDK2/WDR62/KIAA0753/VPS4B/STIL/CEP120/SASS6/CENPJ/CEP152	15
GO:0034501	protein localization to kinetochore	10/1751	19/18722	2.09129e+08	0.000113585945444651	0.000106032253461822	ZW10/HASPIN/ZWILCH/AURKB/MTBP/NDC80/KNTC1/CDK1/KNL1/TTK	10
GO:1903083	protein localization to condensed chromosome	10/1751	19/18722	2.09129e+08	0.000113585945444651	0.000106032253461822	ZW10/HASPIN/ZWILCH/AURKB/MTBP/NDC80/KNTC1/CDK1/KNL1/TTK	10
GO:2000779	regulation of double-strand break repair	23/1751	85/18722	2.13104e+07	0.000114621153497281	0.000106998618113651	TFIP11/PRKDC/NSD2/TRIP12/UBR5/SETD2/RIF1/SETMAR/RAD51/RMI2/RTEL1/PPP4R2/KLHL15/PARP1/DEK/SMCHD1/PNKP/TIMELESS/POLQ/RAD51AP1/FOXM1/CHEK1/FANCB	23
GO:0031570	DNA integrity checkpoint signaling	29/1751	123/18722	2.36918e+08	0.000126204221554811	0.000117811389036441	MAPK14/EIF2AK4/PRKDC/ATRIP/DDX39B/SETMAR/PLK1/TOPBP1/TRIAP1/CDC6/MAP3K20/MUS81/CDK2/CHEK2/RFWD3/TICRR/ORC1/EME1/WDR76/CDC45/WAC/CLSPN/TIMELESS/BLM/CDK1/GTSE1/CHEK1/BRIP1/DTL	29
GO:0061842	microtubule organizing center localization	13/1751	33/18722	3.82766e+07	0.000201954426897477	0.000188524054597626	BICD2/RANBP2/KIF5B/DLG1/NDEL1/PLXNA2/AURKA/ARPC5/NDE1/MAD2L1/FHOD1/DLGAP5/ASPM	13
GO:0010389	regulation of G2/M transition of mitotic cell cycle	24/1751	94/18722	3.94845e+08	0.000206362217586129	0.000192638718411676	SIN3A/RAD21/PLK1/TOPBP1/CHFR/CDC25C/CDC6/CDK2/AURKA/AURKB/TICRR/ORC1/VPS4B/CLSPN/CCNB1/CDC7/BLM/CDK1/CHEK1/CDK4/DTL/KIF14/CENPF/FBXO5	24
GO:0007094	mitotic spindle assembly checkpoint signaling	14/1751	38/18722	4.14778e+08	0.000210813811037507	0.000196794272017342	DYNC1LI1/ZW10/CDK5RAP2/PLK1/ZWILCH/AURKB/NDC80/KNTC1/CCNB1/MAD2L1/BUB1B/BUB1/CENPF/TTK	14
GO:0071173	spindle assembly checkpoint signaling	14/1751	38/18722	4.14778e+08	0.000210813811037507	0.000196794272017342	DYNC1LI1/ZW10/CDK5RAP2/PLK1/ZWILCH/AURKB/NDC80/KNTC1/CCNB1/MAD2L1/BUB1B/BUB1/CENPF/TTK	14
GO:0071174	mitotic spindle checkpoint signaling	14/1751	38/18722	4.14778e+08	0.000210813811037507	0.000196794272017342	DYNC1LI1/ZW10/CDK5RAP2/PLK1/ZWILCH/AURKB/NDC80/KNTC1/CCNB1/MAD2L1/BUB1B/BUB1/CENPF/TTK	14
GO:0006997	nucleus organization	30/1751	133/18722	4.21642e+08	0.000212354092119349	0.000198232121334289	NSFL1C/LEMD2/NUP93/ANKLE2/NUP54/UBXN2A/USP36/SEH1L/NEK6/POLR1B/AKAP8L/SRPK1/HABP4/EMD/ATXN7/PLK1/TMEM43/TMF1/NDEL1/RNF8/NEMP1/HMGB2/SPAST/BEND3/VRK1/VPS4B/EMG1/LMNA/CDK1/CHEK1	30
GO:0000018	regulation of DNA recombination	26/1751	107/18722	4.29312e+08	0.000214269058338878	0.000200019738479747	NSD2/SETD2/ANKLE1/RIF1/SUPT6H/SMARCAD1/TFRC/RAD51/RMI2/KPNA2/RTEL1/PPP4R2/KLHL15/BCL6/PARP1/ZRANB3/SMCHD1/TIMELESS/H1-2/POLQ/RAD51AP1/BLM/CHEK1/H1-5/H1-3/FANCB	26
GO:0032259	methylation	61/1751	364/18722	5.09163e+08	0.000250600357255106	0.00023393493353493	PRMT2/DPY30/SMARCB1/WDR5/NSD2/METTL21A/MBD1/METTL22/OGT/ZNF304/IWS1/ASH1L/CMTR1/TFB2M/SETD2/THUMPD3/BCOR/RIF1/FTSJ1/RNMT/SUPT6H/KMT2D/SETMAR/ZNF274/RBM15/TRMT6/METTL4/NDUFAF5/RTF1/PRDM15/THADA/FBXO11/SUV39H2/TYMS/DMAP1/PRDM6/TGS1/KDM6A/NSUN3/BEND3/SETD6/PARP1/TRMT12/MYC/KMT2C/SNRPB/PRMT1/EMG1/ALKBH8/GSK3A/LMNA/VCPKMT/EZH2/H1-2/HEMK1/PAXBP1/TRMT11/TRDMT1/H1-5/HELLS/SPOCD1	61
GO:0043161	proteasome-mediated ubiquitin-dependent protein catabolic process	67/1751	412/18722	5.11152e+08	0.000250600357255106	0.00023393493353493	NPLOC4/NSFL1C/ECPAS/FBXL20/RFFL/DNAJC10/ANAPC1/ITCH/PSMD1/RAD23B/ZNRF1/OGT/SMURF1/EDEM1/UBXN8/UBR1/ARIH1/TNFAIP1/UBXN2A/PSMD7/UBQLN1/SIAH2/UBE2D3/UBE2S/ANAPC7/HECTD1/ANAPC4/RNF34/TAF9/WWP1/TLK2/PLK1/UBE4B/DDRGK1/ZFAND2B/PRICKLE1/CHFR/FBXL2/FHIT/PSMD8/KLHL15/CCDC47/CDK2/AURKA/CRBN/FBXO22/TMEM67/CDC20/FBXL14/TOPORS/WAC/LTN1/GSK3A/PSMD6/CUL4B/FBXO33/DNAJB14/SHARPIN/UBE2C/CAV1/PBK/TRIB2/OS9/SPSB4/SVI…	67
GO:1902749	regulation of cell cycle G2/M phase transition	25/1751	102/18722	5.53028e+08	0.00026875222830787	0.000250879668948616	SIN3A/RAD21/PLK1/TOPBP1/CHFR/CDC25C/CDC6/CDK2/AURKA/AURKB/TICRR/ORC1/VPS4B/ATAD5/CLSPN/CCNB1/CDC7/BLM/CDK1/CHEK1/CDK4/DTL/KIF14/CENPF/FBXO5	25
GO:0036297	interstrand cross-link repair	14/1751	39/18722	5.91561e+08	0.000284978075957613	0.000266026465358114	DCLRE1C/FANCE/RAD51/POLN/RNF8/MCM8/FANCG/RFWD3/EXO5/FANCA/NEIL3/FANCC/RAD51AP1/FANCB	14
GO:0034655	nucleobase-containing compound catabolic process	66/1751	407/18722	6.60103e+08	0.000315255971885698	0.000294290820800767	SMG7/MAPK14/RNPS1/FASTKD5/NBAS/DCP1A/POP1/SMG5/SMG1/SMG6/LARP4B/REXO4/ROCK2/TENT4A/MRTO4/EXOSC2/TRAF5/DKC1/ERN1/CARHSP1/EIF4ENIF1/ELAC2/YTHDF1/YBX1/YTHDF2/XRN2/TNRC6A/NT5C/CNOT10/SETMAR/DHX9/PATL1/NUDT1/ITPA/HNRNPD/PDE12/MBD4/TRAF2/SECISBP2/DCP1B/ENTPD4/FHIT/MAGOH/AIFM1/MUS81/SSB/UPP1/NUDT4/EXOSC9/DHX36/ADAL/LSM5/TENT5A/MEIOC/FEN1/GSK3A/DFFB/MEX3D/FXR2/VIM/NUDT4B/DNASE1L2/PDE10A/TRDMT1/YBX3/TUT4	66
GO:0098534	centriole assembly	15/1751	45/18722	7.91827e+08	0.000374933691802371	0.000349999853282357	C2CD3/CEP72/CEP192/CEP76/CDK5RAP2/PLK4/CDK2/WDR62/KIAA0753/VPS4B/STIL/CEP120/SASS6/CENPJ/CEP152	15
GO:0031297	replication fork processing	14/1751	40/18722	8.32082e+08	0.000390655215670277	0.000364675864447667	SMARCAL1/SETMAR/TRAIP/RAD51/BOD1L1/RTEL1/FAM111A/PCNA/ZRANB3/RFWD3/EME1/BLM/MMS22L/BRCA2	14
GO:0000910	cytokinesis	35/1751	173/18722	9.45207e+08	0.000440037497626707	0.000410774126133386	MYO19/SON/ROCK2/ACTR3/SETD2/RAB11FIP3/SEPTIN10/CENPA/WASHC5/SEPTIN9/E2F8/MITD1/PLK1/INCENP/CDC6/PLK4/SPAST/AURKA/AURKB/LZTS2/CEP55/PIK3C3/KLHL13/VPS4B/KIF4A/ECT2/STMN1/SEPTIN5/ESPL1/SEPTIN7/KIF23/BRCA2/E2F7/RACGAP1/KIF14	35
GO:0006402	mRNA catabolic process	43/1751	232/18722	1.0137e+09	0.00046799118853204	0.000436868840824228	SMG7/MAPK14/RNPS1/FASTKD5/NBAS/DCP1A/SMG5/SMG1/SMG6/LARP4B/ROCK2/TENT4A/MRTO4/EXOSC2/TRAF5/ERN1/CARHSP1/EIF4ENIF1/YTHDF1/YBX1/YTHDF2/XRN2/TNRC6A/CNOT10/DHX9/PATL1/HNRNPD/PDE12/TRAF2/SECISBP2/DCP1B/MAGOH/SSB/EXOSC9/DHX36/LSM5/TENT5A/MEIOC/MEX3D/FXR2/VIM/YBX3/TUT4	43
GO:0006338	chromatin remodeling	46/1751	255/18722	1.05701e+09	0.000483952767400851	0.000451768942853958	SMARCB1/PBRM1/BAZ1B/SETD2/ACTL6A/CHD8/HAT1/UBN1/SUPT6H/LIN54/SCMH1/SMARCAD1/INO80C/RUVBL2/CENPP/H2BC13/RNF8/SUV39H2/DAXX/HMGB2/CHD4/BAZ1A/DMAP1/CHAF1A/KDM6A/CHAF1B/MYC/H3C11/H3C13/GRWD1/H3C3/H2BC17/H2BC11/H3C15/H1-2/CHD7/H2BC4/HDAC2/HJURP/H1-5/MYSM1/H3C2/H1-3/HELLS/H2BC18/H3C7	46
GO:0006364	rRNA processing	42/1751	225/18722	1.06784e+09	0.000484905280017369	0.000452658111481158	NOL10/WDR3/RRP1B/PRKDC/MDN1/MRPS11/UTP20/GTPBP4/DDX27/REXO4/SHQ1/NOP56/MRTO4/BYSL/EXOSC2/USP36/DKC1/TFB2M/RRP36/RRP1/DDX52/URB1/RIOK3/YTHDF2/DCAF13/XRN2/DDX10/NOB1/NOP58/LYAR/NOP14/BMS1/UTP18/NOL8/BRIX1/EBNA1BP2/NSUN3/EXOSC9/EMG1/CHD7/ERI1/NVL	42
GO:0071168	protein localization to chromatin	12/1751	31/18722	1.12091e+09	0.000504863138769329	0.000471288732808989	LEMD2/RAD21/SETD2/NIPBL/PLK1/RUVBL2/MCM8/TASOR/EZH2/H1-5/ESCO2/CDCA5	12
GO:0022613	ribonucleoprotein complex biogenesis	72/1751	463/18722	1.14687e+09	0.000512392661416174	0.000478317527177971	GTF3A/NOL10/WDR3/RRP1B/PRKDC/GNL3L/MDN1/MRPS11/ADAR/UTP20/DDX1/GTPBP4/DDX27/REXO4/SHQ1/NOP56/MRTO4/BYSL/EXOSC2/USP39/USP36/DKC1/TFB2M/RRP36/DDX23/RRP1/DDX52/SNRPD2/LSG1/KHDC4/DDX39B/URB1/RIOK3/YTHDF2/URB2/EIF2S2/DCAF13/SRPK1/MTERF3/XRN2/SCAF11/DDX10/TAF9/NOB1/SNRNP200/DHX9/NOP58/LYAR/NOP14/RUVBL2/BMS1/UTP18/PAK1IP1/TXNL4A/NOL8/CD2BP2/BRIX1/MALSU1/EBNA1BP2/TGS1/NSUN3/EXOSC9/SMN2/SNRPB/EMG1/DENR/CU…	72
GO:0006998	nuclear envelope organization	15/1751	47/18722	1.44176e+09	0.000638987688505871	0.000596493732401547	NSFL1C/LEMD2/NUP93/ANKLE2/UBXN2A/NEK6/AKAP8L/EMD/PLK1/TMEM43/NDEL1/NEMP1/SPAST/VRK1/LMNA	15
GO:0008380	RNA splicing	68/1751	434/18722	1.55145e+09	0.000682147227725025	0.000636783076156764	RNPS1/DYRK1A/PDCD7/TFIP11/RRP1B/HNRNPLL/SON/DDX1/IWS1/DHX15/USP39/DHX8/ERN1/DDX23/AQR/RALY/SNRPD2/KHDC4/YBX1/DDX39B/LSM3/AKAP8L/SUPT6H/RNF113B/SRPK1/ACIN1/SCAF11/HABP4/SNRNP200/RBM15/DHX9/PTBP3/ZC3H10/U2AF1/METTL4/RSRC1/TXNL4A/KHDRBS3/CLK2/TTF2/MBNL1/CD2BP2/DHX38/ECD/PPP4R2/MAGOH/SNRPB2/CLK3/TGS1/SNRNP48/HNRNPA3/GPATCH1/THOC7/RBM12B/SMN2/RBM6/SMU1/LSM5/BCAS2/SNRPB/PRMT1/SNRNP27/PTBP2/FXR2/PAXBP1/…	68
GO:0008156	negative regulation of DNA replication	12/1751	32/18722	1.64125e+09	0.000706472495444674	0.000659490665042691	SMARCAL1/LIG3/GTPBP4/PDS5A/CDAN1/CDC6/BCL6/ZRANB3/TIMELESS/BLM/BRCA2/FBXO5	12
GO:0051642	centrosome localization	12/1751	32/18722	1.64125e+09	0.000706472495444674	0.000659490665042691	BICD2/RANBP2/KIF5B/DLG1/NDEL1/PLXNA2/AURKA/NDE1/MAD2L1/FHOD1/DLGAP5/ASPM	12
GO:0061982	meiosis I cell cycle process	29/1751	135/18722	1.64504e+09	0.000706472495444674	0.000659490665042691	MND1/C11orf80/RAD21/CENPC/CNTD1/BTBD18/PLK1/ZSCAN21/MSH5/RAD51/CDC25C/P3H4/CKS2/MUS81/AURKA/MYBL1/EME1/RAD54L/CCNB2/MEIOC/PTTG1/SGO2/ESPL1/RAD54B/RAD51AP1/BRCA2/BRIP1/FBXO5/TOP2A	29
GO:1901989	positive regulation of cell cycle phase transition	26/1751	115/18722	1.72292e+09	0.000734230226088492	0.000685402451220362	NSMCE2/SIN3A/ADAM17/RPTOR/ANAPC7/DDX39B/ANAPC4/DDRGK1/CDC25C/CDC6/CHEK2/VPS4B/ATAD5/MTBP/EZH2/ANXA1/CCNB1/ESPL1/UBE2C/CDC7/CDK1/DLGAP5/CDK4/DTL/CDCA5/FBXO5	26
GO:0007127	meiosis I	28/1751	129/18722	1.86735e+09	0.000789702798647163	0.000737185987032778	MND1/C11orf80/RAD21/CENPC/CNTD1/BTBD18/PLK1/ZSCAN21/MSH5/RAD51/P3H4/CKS2/MUS81/AURKA/MYBL1/EME1/RAD54L/CCNB2/MEIOC/PTTG1/SGO2/ESPL1/RAD54B/RAD51AP1/BRCA2/BRIP1/FBXO5/TOP2A	28
GO:0051315	attachment of mitotic spindle microtubules to kinetochore	8/1751	15/18722	2.03193e+09	0.000846381663396516	0.000790095594198572	RMDN1/SEH1L/CENPC/AURKB/KIF2C/NDC80/NUF2/CENPE	8
GO:2000104	negative regulation of DNA-dependent DNA replication	8/1751	15/18722	2.03193e+09	0.000846381663396516	0.000790095594198572	SMARCAL1/LIG3/BCL6/ZRANB3/TIMELESS/BLM/BRCA2/FBXO5	8
GO:0006403	RNA localization	38/1751	201/18722	2.0492e+08	0.000847207610360072	0.000790866614041238	SMG7/BICD2/NCBP3/SMG5/SMG1/SMG6/RANBP2/NUP93/SHQ1/IWS1/NUP54/EXOSC2/DKC1/ENY2/SEH1L/SETD2/SLBP/YBX1/DDX39B/AKAP8L/SUPT6H/FYTTD1/BICD1/DHX9/NOP58/ATXN2/RUVBL2/EIF5A2/MAGOH/SSB/HNRNPA3/THOC7/CCT5/DHX36/NUP85/MEX3D/RFTN1/IGF2BP2	38
GO:0006913	nucleocytoplasmic transport	51/1751	301/18722	2.17218e+08	0.000884842546422703	0.000825998751771753	SMG7/MAPK14/XPO6/SMG5/SMG1/SMG6/RANBP2/NUP93/SMURF1/IWS1/NUP54/UBR5/ENY2/IPO9/IPO8/SETD2/EIF4ENIF1/E2F3/ANKLE1/LSG1/DDX39B/BACH2/AKAP8L/SUPT6H/STAT3/EMD/FYTTD1/DHX9/PRICKLE1/RSRC1/DNAJC27/KPNA2/STRADA/CCHCR1/SSB/RGPD5/DMAP1/FLNA/THOC7/LZTS2/IPO11/NUP85/LMNA/RGPD6/RGPD3/NEUROD1/RGPD8/ECT2/CDK1/TNPO1/NEDD4	51
GO:0051169	nuclear transport	51/1751	301/18722	2.17218e+08	0.000884842546422703	0.000825998751771753	SMG7/MAPK14/XPO6/SMG5/SMG1/SMG6/RANBP2/NUP93/SMURF1/IWS1/NUP54/UBR5/ENY2/IPO9/IPO8/SETD2/EIF4ENIF1/E2F3/ANKLE1/LSG1/DDX39B/BACH2/AKAP8L/SUPT6H/STAT3/EMD/FYTTD1/DHX9/PRICKLE1/RSRC1/DNAJC27/KPNA2/STRADA/CCHCR1/SSB/RGPD5/DMAP1/FLNA/THOC7/LZTS2/IPO11/NUP85/LMNA/RGPD6/RGPD3/NEUROD1/RGPD8/ECT2/CDK1/TNPO1/NEDD4	51
GO:0007064	mitotic sister chromatid cohesion	11/1751	28/18722	2.21582e+09	0.000896032550385838	0.000836444598146613	NSMCE2/PDS5A/POGZ/RAD21/NIPBL/HASPIN/SMC1A/DSCC1/CDC20/SMC5/CDCA5	11
GO:0006401	RNA catabolic process	48/1751	278/18722	2.27391e+09	0.000912860131447561	0.0008521531114957	SMG7/MAPK14/RNPS1/FASTKD5/NBAS/DCP1A/POP1/SMG5/SMG1/SMG6/LARP4B/ROCK2/TENT4A/MRTO4/EXOSC2/TRAF5/DKC1/ERN1/CARHSP1/EIF4ENIF1/ELAC2/YTHDF1/YBX1/YTHDF2/XRN2/TNRC6A/CNOT10/DHX9/PATL1/HNRNPD/PDE12/TRAF2/SECISBP2/DCP1B/MAGOH/SSB/EXOSC9/DHX36/LSM5/TENT5A/MEIOC/FEN1/MEX3D/FXR2/VIM/TRDMT1/YBX3/TUT4	48
GO:0071763	nuclear membrane organization	12/1751	33/18722	2.36039e+09	0.000938241923427536	0.000875846963670812	NSFL1C/ANKLE2/UBXN2A/NEK6/AKAP8L/EMD/PLK1/TMEM43/NDEL1/NEMP1/SPAST/VRK1	12
GO:0006303	double-strand break repair via nonhomologous end joining	18/1751	66/18722	2.37101e+09	0.000938241923427536	0.000875846963670812	TFIP11/SMARCAL1/PRKDC/LIG3/NSD2/KDM2A/RIF1/SETMAR/DCLRE1C/XRCC6/RNF8/HMGB2/XRCC1/DEK/SMCHD1/PNKP/POLQ/ATP23	18
GO:0018022	peptidyl-lysine methylation	28/1751	131/18722	2.51794e+09	0.000989319385627136	0.000923527672731544	DPY30/SMARCB1/WDR5/NSD2/METTL21A/METTL22/OGT/ZNF304/IWS1/ASH1L/SETD2/BCOR/RIF1/SUPT6H/KMT2D/SETMAR/ZNF274/RTF1/SUV39H2/KDM6A/BEND3/SETD6/KMT2C/LMNA/VCPKMT/EZH2/H1-2/H1-5	28
GO:0006479	protein methylation	35/1751	181/18722	2.6121e+09	0.00101196226539202	0.000944664755818162	PRMT2/DPY30/SMARCB1/WDR5/NSD2/METTL21A/METTL22/OGT/ZNF304/IWS1/ASH1L/SETD2/BCOR/RIF1/SUPT6H/KMT2D/SETMAR/ZNF274/RTF1/FBXO11/SUV39H2/PRDM6/KDM6A/BEND3/SETD6/KMT2C/SNRPB/PRMT1/LMNA/VCPKMT/EZH2/H1-2/HEMK1/PAXBP1/H1-5	35
GO:0008213	protein alkylation	35/1751	181/18722	2.6121e+09	0.00101196226539202	0.000944664755818162	PRMT2/DPY30/SMARCB1/WDR5/NSD2/METTL21A/METTL22/OGT/ZNF304/IWS1/ASH1L/SETD2/BCOR/RIF1/SUPT6H/KMT2D/SETMAR/ZNF274/RTF1/FBXO11/SUV39H2/PRDM6/KDM6A/BEND3/SETD6/KMT2C/SNRPB/PRMT1/LMNA/VCPKMT/EZH2/H1-2/HEMK1/PAXBP1/H1-5	35
GO:0044774	mitotic DNA integrity checkpoint signaling	21/1751	85/18722	2.67086e+09	0.00102753913787699	0.000959205735206087	PRKDC/SETMAR/PLK1/TOPBP1/TRIAP1/CDC6/MAP3K20/MUS81/CDK2/CHEK2/RFWD3/TICRR/ORC1/EME1/WAC/CLSPN/BLM/CDK1/GTSE1/CHEK1/DTL	21
GO:0016072	rRNA metabolic process	42/1751	236/18722	3.49481e+09	0.00133525920634798	0.00124646180520381	NOL10/WDR3/RRP1B/PRKDC/MDN1/MRPS11/UTP20/GTPBP4/DDX27/REXO4/SHQ1/NOP56/MRTO4/BYSL/EXOSC2/USP36/DKC1/TFB2M/RRP36/RRP1/DDX52/URB1/RIOK3/YTHDF2/DCAF13/XRN2/DDX10/NOB1/NOP58/LYAR/NOP14/BMS1/UTP18/NOL8/BRIX1/EBNA1BP2/NSUN3/EXOSC9/EMG1/CHD7/ERI1/NVL	42
GO:0042254	ribosome biogenesis	50/1751	299/18722	3.71126e+09	0.00140824378218796	0.00131459276114183	GTF3A/NOL10/WDR3/RRP1B/PRKDC/GNL3L/MDN1/MRPS11/UTP20/GTPBP4/DDX27/REXO4/SHQ1/NOP56/MRTO4/BYSL/EXOSC2/USP36/DKC1/TFB2M/RRP36/RRP1/DDX52/LSG1/URB1/RIOK3/YTHDF2/URB2/DCAF13/MTERF3/XRN2/DDX10/NOB1/NOP58/LYAR/NOP14/BMS1/UTP18/PAK1IP1/NOL8/BRIX1/MALSU1/EBNA1BP2/NSUN3/EXOSC9/EMG1/CUL4B/CHD7/ERI1/NVL	50
GO:0000082	G1/S transition of mitotic cell cycle	39/1751	214/18722	3.80556e+09	0.00143175861006896	0.00133654380605525	PRMT2/E2F6/PRKDC/ADAM17/BACH1/PKD2/RPTOR/E2F3/DLG1/LATS2/ITGB1/TRIAP1/CDC6/ECD/RBBP8/CDK2/CHEK2/RBL1/RFWD3/CDKN3/NPAT/WAC/CUL4B/MTBP/EZH2/ANXA1/POLE/CDC7/BCAT1/CDKN2C/KANK2/IQGAP3/WEE1/GTSE1/CDK4/E2F7/KIF14/CDK6/PPAT	39
GO:0045910	negative regulation of DNA recombination	14/1751	45/18722	3.82513e+08	0.00143175861006896	0.00133654380605525	ANKLE1/RIF1/RMI2/RTEL1/KLHL15/BCL6/ZRANB3/SMCHD1/H1-2/POLQ/BLM/H1-5/H1-3/FANCB	14
GO:0061640	cytoskeleton-dependent cytokinesis	23/1751	100/18722	3.87447e+09	0.00143175861006896	0.00133654380605525	SON/ROCK2/ACTR3/SEPTIN10/CENPA/WASHC5/SEPTIN9/MITD1/PLK1/INCENP/SPAST/AURKB/LZTS2/CEP55/VPS4B/KIF4A/ECT2/STMN1/SEPTIN5/ESPL1/SEPTIN7/KIF23/RACGAP1	23
GO:0016571	histone methylation	29/1751	141/18722	3.8766e+09	0.00143175861006896	0.00133654380605525	PRMT2/DPY30/SMARCB1/WDR5/NSD2/OGT/ZNF304/IWS1/ASH1L/SETD2/BCOR/RIF1/SUPT6H/KMT2D/SETMAR/ZNF274/RTF1/SUV39H2/PRDM6/KDM6A/BEND3/SETD6/KMT2C/PRMT1/LMNA/EZH2/H1-2/PAXBP1/H1-5	29
GO:0010498	proteasomal protein catabolic process	73/1751	490/18722	4.3365e+09	0.00159100699219809	0.00148520185306275	NPLOC4/NSFL1C/ECPAS/FBXL20/RFFL/DNAJC10/ANAPC1/PSMA4/ITCH/UGGT1/PSMD1/RAD23B/ZNRF1/OGT/SMURF1/EDEM1/UBXN8/UBR1/ARIH1/TNFAIP1/UBXN2A/PSMD7/UBQLN1/SIAH2/UBE2D3/UBE2S/ANAPC7/HECTD1/ANAPC4/RNF34/TAF9/WWP1/TLK2/PLK1/UBE4B/DDRGK1/TMF1/ZFAND2B/PRICKLE1/CHFR/FBXL2/RNFT1/FHIT/PSMD8/KLHL15/CCDC47/PSMB2/CDK2/AURKA/CRBN/FBXO22/TMEM67/CDC20/FBXL14/TOPORS/WAC/LTN1/GSK3A/PSMD6/CUL4B/FBXO33/DNAJB14/SHARPIN/BAG2/…	73
GO:0040001	establishment of mitotic spindle localization	12/1751	35/18722	4.65037e+09	0.00169493904717637	0.0015822222190343	NSFL1C/HTT/ZW10/CENPA/CDK5RAP2/ITGB1/PLK1/NDEL1/NDE1/NDC80/ESPL1/MAD2L1	12
GO:0000132	establishment of mitotic spindle orientation	11/1751	30/18722	4.72708e+09	0.00171163380653282	0.0015978067435865	NSFL1C/HTT/ZW10/CENPA/CDK5RAP2/ITGB1/PLK1/NDEL1/NDE1/NDC80/MAD2L1	11
GO:0006399	tRNA metabolic process	34/1751	179/18722	4.94571e+09	0.00177917107288448	0.00166085264698488	IARS1/POP1/YARS1/MARS1/DDX1/DARS2/EXOSC2/GARS1/TYW1B/THUMPD3/ELAC2/PUS7/QTRT2/CDKAL1/FTSJ1/RARS1/FARS2/PRORP/MTFMT/SEPSECS/TRMT6/THUMPD1/THADA/SSB/DPH3/SARS1/NSUN3/EXOSC9/TRMT12/WARS1/ALKBH8/TRNT1/TRMT11/TRDMT1	34
GO:0034968	histone lysine methylation	25/1751	115/18722	4.9874e+09	0.00178259168893684	0.00166404578524543	DPY30/SMARCB1/WDR5/NSD2/OGT/ZNF304/IWS1/ASH1L/SETD2/BCOR/RIF1/SUPT6H/KMT2D/SETMAR/ZNF274/RTF1/SUV39H2/KDM6A/BEND3/SETD6/KMT2C/LMNA/EZH2/H1-2/H1-5	25
GO:0071897	DNA biosynthetic process	34/1751	180/18722	5.55919e+09	0.00197422538649813	0.0018429354595982	GNL3L/RFC1/SMG5/LIG3/SMG6/WRNIP1/POLG/DKC1/DDX39B/POLI/HNRNPD/REV1/MAP3K4/POLN/PIF1/NEK2/TYMS/DSCC1/AURKB/PCNA/CCT5/MYC/PRKD2/PNKP/POLD1/DNAJC2/POLE/POLQ/NVL/RFC3/HGF/LOX/DTL/CENPF	34
GO:0044786	cell cycle DNA replication	13/1751	41/18722	5.76908e+09	0.00202450799466802	0.00188987417400798	MCM3/E2F8/RAD51/RTEL1/BCL6/PCNA/CDC45/FEN1/CDC7/BLM/BRCA2/E2F7/FBXO5	13
GO:0044843	cell cycle G1/S phase transition	42/1751	241/18722	5.77387e+08	0.00202450799466802	0.00188987417400798	PRMT2/E2F6/PRKDC/ADAM17/BACH1/PKD2/RPTOR/E2F3/DLG1/LATS2/ITGB1/DDRGK1/TRIAP1/CDC6/ECD/RBBP8/CDK2/CHEK2/RBL1/RFWD3/CDKN3/NPAT/WAC/CUL4B/MTBP/EZH2/ANXA1/POLE/CCNA2/CDC7/BCAT1/CDKN2C/KANK2/TCIM/IQGAP3/WEE1/GTSE1/CDK4/E2F7/KIF14/CDK6/PPAT	42
GO:0051988	regulation of attachment of spindle microtubules to kinetochore	7/1751	13/18722	6.38993e+09	0.00222642738545988	0.00207836552247091	SPAG5/NEK2/AURKB/KNSTRN/ECT2/CCNB1/RACGAP1	7
GO:0051656	establishment of organelle localization	60/1751	390/18722	8.16966e+09	0.00282874461921092	0.00264062745851858	NSFL1C/BICD2/HTT/ARFGAP3/DCTN2/MYO19/TTL/RMDN1/KIF5B/ACTR3/SEH1L/ZW10/S100A13/PDCD10/CENPA/RIPOR1/LSG1/DLG1/DTNBP1/FAM91A1/CDK5RAP2/CENPC/BICD1/ITGB1/RHOT1/PLK1/INCENP/BLOC1S6/NDEL1/SPAG5/ARHGAP21/SPAST/ACTN4/TANC2/SNX4/AURKB/CDCA8/KIF2C/VPS4B/MEIOC/NDE1/C12orf4/CEP120/NDC80/SEPTIN5/CCNB1/MYO5B/ESPL1/MAD2L1/FHOD1/KIFC1/NUF2/DNM1/CENPE/DLGAP5/HAP1/KIF22/CDCA5/KIF14/CENPF	60
GO:0010569	regulation of double-strand break repair via homologous recombination	14/1751	48/18722	8.45849e+09	0.00291056267958079	0.00271700445464192	SETD2/RIF1/RAD51/RMI2/RTEL1/PPP4R2/KLHL15/PARP1/SMCHD1/TIMELESS/POLQ/RAD51AP1/CHEK1/FANCB	14
GO:0051294	establishment of spindle orientation	12/1751	37/18722	8.65085e+09	0.00295837545004085	0.00276163758047705	NSFL1C/HTT/ZW10/CENPA/CDK5RAP2/ITGB1/PLK1/NDEL1/SPAG5/NDE1/NDC80/MAD2L1	12
GO:0051782	negative regulation of cell division	8/1751	18/18722	0.000106879798602118	0.00362484532180939	0.0033837858761257	E2F8/AURKB/MYC/ORC6/BLM/INTU/E2F7/ASPM	8
GO:0051054	positive regulation of DNA metabolic process	36/1751	201/18722	0.000107305890392913	0.00362484532180939	0.0033837858761257	PRKDC/NSD2/CEBPG/DKC1/RIF1/DDX39B/GNL3/SETMAR/DHX9/TFRC/HNRNPD/RAD51/MAP3K4/PRIM2/RNF8/RTEL1/TIGAR/NEK2/DSCC1/AURKB/PARP1/PCNA/XRCC1/CCT5/MYC/DHX36/PRKD2/SMCHD1/PNKP/TIMELESS/RAD51AP1/FOXM1/NVL/RFC3/HGF/FANCB	36
GO:1901992	positive regulation of mitotic cell cycle phase transition	21/1751	93/18722	0.000109714060480044	0.00368373269732998	0.00343875712369032	NSMCE2/SIN3A/ADAM17/RPTOR/ANAPC7/ANAPC4/CDC25C/CDC6/VPS4B/MTBP/ANXA1/CCNB1/ESPL1/UBE2C/CDC7/CDK1/DLGAP5/CDK4/DTL/CDCA5/FBXO5	21
GO:0046700	heterocycle catabolic process	66/1751	445/18722	0.000113187216999443	0.0037774529046802	0.00352624475027433	SMG7/MAPK14/RNPS1/FASTKD5/NBAS/DCP1A/POP1/SMG5/SMG1/SMG6/LARP4B/REXO4/ROCK2/TENT4A/MRTO4/EXOSC2/TRAF5/DKC1/ERN1/CARHSP1/EIF4ENIF1/ELAC2/YTHDF1/YBX1/YTHDF2/XRN2/TNRC6A/NT5C/CNOT10/SETMAR/DHX9/PATL1/NUDT1/ITPA/HNRNPD/PDE12/MBD4/TRAF2/SECISBP2/DCP1B/ENTPD4/FHIT/MAGOH/AIFM1/MUS81/SSB/UPP1/NUDT4/EXOSC9/DHX36/ADAL/LSM5/TENT5A/MEIOC/FEN1/GSK3A/DFFB/MEX3D/FXR2/VIM/NUDT4B/DNASE1L2/PDE10A/TRDMT1/YBX3/TUT4	66
GO:0000212	meiotic spindle organization	7/1751	14/18722	0.000117466590131312	0.00385067993684892	0.00359460203871152	GOLGA2/WASHC5/AURKA/CCNB2/ESPL1/ASPM/FBXO5	7
GO:0006287	base-excision repair, gap-filling	7/1751	14/18722	0.000117466590131312	0.00385067993684892	0.00359460203871152	LIG3/POLG/PCNA/FEN1/PNKP/POLD1/POLE	7
GO:0007100	mitotic centrosome separation	7/1751	14/18722	0.000117466590131312	0.00385067993684892	0.00359460203871152	NSFL1C/NDEL1/NEK2/AURKA/NDE1/CHEK1/KIF11	7
GO:0071539	protein localization to centrosome	11/1751	33/18722	0.000128684617894257	0.00416908060312387	0.0038918284254508	NSFL1C/DCTN2/C2CD3/CEP72/CEP192/BICD1/SPAG5/AURKA/KIAA0753/STIL/NEDD1	11
GO:1901976	regulation of cell cycle checkpoint	11/1751	33/18722	0.000128684617894257	0.00416908060312387	0.0038918284254508	DYNC1LI1/DDX39B/CDK5RAP2/MAP3K20/CHEK2/RFWD3/WDR76/NDC80/PROX1/CCNB1/MAD2L1	11
GO:0000077	DNA damage checkpoint signaling	24/1751	115/18722	0.000137537186977445	0.00442997683636655	0.00413537453867925	MAPK14/EIF2AK4/PRKDC/ATRIP/DDX39B/PLK1/TOPBP1/TRIAP1/MAP3K20/MUS81/CDK2/CHEK2/RFWD3/TICRR/EME1/WDR76/WAC/CLSPN/BLM/CDK1/GTSE1/CHEK1/BRIP1/DTL	24
GO:0051653	spindle localization	15/1751	56/18722	0.000139139611125171	0.00445568465684074	0.00415937273780325	NSFL1C/HTT/ACTR3/ZW10/CENPA/CDK5RAP2/ITGB1/PLK1/NDEL1/SPAG5/NDE1/NDC80/ESPL1/MAD2L1/ASPM	15
GO:0061013	regulation of mRNA catabolic process	31/1751	166/18722	0.000144062898734372	0.00458683022407137	0.0042817968631698	MAPK14/FASTKD5/NBAS/DCP1A/LARP4B/ROCK2/TENT4A/EXOSC2/TRAF5/CARHSP1/EIF4ENIF1/YTHDF1/YBX1/YTHDF2/TNRC6A/DHX9/PATL1/HNRNPD/PDE12/TRAF2/SECISBP2/DCP1B/EXOSC9/DHX36/TENT5A/MEIOC/MEX3D/FXR2/VIM/YBX3/TUT4	31
GO:0031056	regulation of histone modification	29/1751	152/18722	0.000158302988098968	0.00501142030896161	0.00467815086033221	SMARCB1/WDR5/SIN3A/OGT/TRIP12/ZNF304/IWS1/UBR5/BCOR/RIF1/ZNF451/AKAP8L/SUPT6H/ZNF274/NIPBL/RUVBL2/RTF1/CAMK2D/BCL6/THAP7/AKAP8/PRKD2/EID1/LMNA/CCNB1/NCAPG2/PAXBP1/CHEK1/H1-5	29
GO:0044270	cellular nitrogen compound catabolic process	66/1751	451/18722	0.00016798056624573	0.00528757009659855	0.00493593613615594	SMG7/MAPK14/RNPS1/FASTKD5/NBAS/DCP1A/POP1/SMG5/SMG1/SMG6/LARP4B/REXO4/ROCK2/TENT4A/MRTO4/EXOSC2/TRAF5/DKC1/ERN1/CARHSP1/EIF4ENIF1/ELAC2/YTHDF1/YBX1/YTHDF2/XRN2/TNRC6A/NT5C/CNOT10/SETMAR/DHX9/PATL1/NUDT1/ITPA/HNRNPD/PDE12/MBD4/TRAF2/SECISBP2/DCP1B/ENTPD4/FHIT/MAGOH/AIFM1/MUS81/SSB/UPP1/NUDT4/EXOSC9/DHX36/ADAL/LSM5/TENT5A/MEIOC/FEN1/GSK3A/DFFB/MEX3D/FXR2/VIM/NUDT4B/DNASE1L2/PDE10A/TRDMT1/YBX3/TUT4	66
GO:0090305	nucleic acid phosphodiester bond hydrolysis	43/1751	261/18722	0.000177137452731498	0.00554430219283898	0.00517559503580048	DCP1A/POP1/SMG6/UTP20/DDX1/ERCC3/REXO4/EXOSC2/POLG/C11orf80/ERN1/RRP36/ELAC2/ANKLE1/POLR2I/XRN2/MGME1/REXO2/NOB1/PRORP/SETMAR/DCLRE1C/NOP14/PDE12/BMS1/DCP1B/RBBP8/AIFM1/MUS81/EXOSC9/ZRANB3/N4BP2/EME1/EXO1/FEN1/PNKP/EXO5/DFFB/POLD1/POLE/DNASE1L2/ERI1/FIP1L1	43
GO:0051299	centrosome separation	7/1751	15/18722	0.000202470494388309	0.00630160976916421	0.00588254014742614	NSFL1C/NDEL1/NEK2/AURKA/NDE1/CHEK1/KIF11	7
GO:0006333	chromatin assembly or disassembly	32/1751	177/18722	0.000211478712470605	0.00654520707869917	0.00610993774988581	SMARCB1/BAZ1B/HAT1/UBN1/LIN54/TLK2/CDAN1/CENPP/TLK1/H2BC13/SUV39H2/DAXX/HMGB2/CHAF1A/CHAF1B/BEND3/H3C11/H3C13/GRWD1/H3C3/H2BC17/H2BC11/H3C15/H1-2/H2BC4/HJURP/H1-5/H3C2/H1-3/HELLS/H2BC18/H3C7	32
GO:0043487	regulation of RNA stability	31/1751	170/18722	0.000224857150796755	0.0069206034189668	0.00646036948458748	MAPK14/FASTKD5/DCP1A/LARP4B/ROCK2/TENT4A/EXOSC2/TRAF5/DKC1/CARHSP1/EIF4ENIF1/YTHDF1/YBX1/YTHDF2/TNRC6A/DHX9/PATL1/HNRNPD/PDE12/TRAF2/DCP1B/EXOSC9/DHX36/TENT5A/MEIOC/MEX3D/FXR2/VIM/TRDMT1/YBX3/TUT4	31
GO:1905508	protein localization to microtubule organizing center	11/1751	35/18722	0.000232817330317527	0.00712601110474639	0.0066521171494621	NSFL1C/DCTN2/C2CD3/CEP72/CEP192/BICD1/SPAG5/AURKA/KIAA0753/STIL/NEDD1	11
GO:2001022	positive regulation of response to DNA damage stimulus	22/1751	105/18722	0.000241828839502517	0.00736116357606563	0.00687163151229535	PRKDC/CEBPG/ANKLE1/RIF1/SETMAR/DHX9/NSMCE4A/RNF8/MAP3K20/TIGAR/PARP1/PCNA/XRCC1/MYC/SMCHD1/PNKP/TIMELESS/FXR2/RAD51AP1/FOXM1/SPRED1/FANCB	22
GO:1902751	positive regulation of cell cycle G2/M phase transition	10/1751	30/18722	0.000260214975636741	0.00787754625698112	0.00735367371471561	SIN3A/CDC25C/VPS4B/ATAD5/CCNB1/CDC7/CDK1/CDK4/DTL/FBXO5	10
GO:0019439	aromatic compound catabolic process	67/1751	467/18722	0.00026802260022494	0.00806981089807701	0.00753315237359916	SMG7/MAPK14/RNPS1/FASTKD5/NBAS/DCP1A/POP1/SMG5/SMG1/SMG6/LARP4B/REXO4/ROCK2/TENT4A/MRTO4/EXOSC2/TRAF5/DKC1/ERN1/CARHSP1/EIF4ENIF1/ELAC2/YTHDF1/YBX1/YTHDF2/XRN2/TNRC6A/NT5C/CNOT10/SETMAR/DHX9/PATL1/NUDT1/ITPA/HNRNPD/PDE12/MBD4/TRAF2/SECISBP2/DCP1B/ENTPD4/FHIT/MAGOH/AIFM1/MUS81/SSB/UPP1/NUDT4/EXOSC9/DHX36/ADAL/LSM5/TENT5A/MEIOC/FEN1/GSK3A/DFFB/MEX3D/FXR2/VIM/SULT1A3/NUDT4B/DNASE1L2/PDE10A/TRDMT1/YB…	67
GO:0001701	in utero embryonic development	55/1751	367/18722	0.000312351440648428	0.00935365935779618	0.00873162234939248	SMARCB1/GGNBP2/SIN3A/C2CD3/KIDINS220/STK4/ALS2/PKD2/NMT1/BYSL/ADAM10/SETD2/BCOR/ACTL6A/SEC24D/YBX1/CHD8/CCM2/HECTD1/SUPT6H/EIF2S2/ATP11A/E2F8/DNAAF2/ATP7A/SRF/ITGB1/PLCG1/RTF1/NDEL1/MBNL1/RBBP8/PLK4/NEK2/CASP8/TANC2/MED21/MAFG/CCNB2/NPAT/PRMT1/STIL/EMG1/COPS2/CCNB1/NCAPG2/ADM/CHD7/GINS4/STK3/CHEK1/BRCA2/E2F7/RRM2/YBX3	55
GO:0043488	regulation of mRNA stability	29/1751	158/18722	0.000314915697823474	0.00937974712872067	0.00875597523150382	MAPK14/FASTKD5/DCP1A/LARP4B/ROCK2/TENT4A/EXOSC2/TRAF5/CARHSP1/EIF4ENIF1/YTHDF1/YBX1/YTHDF2/TNRC6A/DHX9/PATL1/HNRNPD/PDE12/TRAF2/DCP1B/EXOSC9/DHX36/TENT5A/MEIOC/MEX3D/FXR2/VIM/YBX3/TUT4	29
GO:0045132	meiotic chromosome segregation	20/1751	93/18722	0.000317283756771944	0.00939974338244155	0.00877464169445855	RAD21/ACTR3/CENPC/PLK1/CHFR/P3H4/MUS81/EME1/MEIOC/PTTG1/SGO2/SMC4/ESPL1/SMC2/NUF2/BUB1B/BUB1/BRIP1/TOP2A/TTK	20
GO:0006266	DNA ligation	7/1751	16/18722	0.000330935884163209	0.00975204679927753	0.00910351623120854	TFIP11/LIG3/RAD51/XRCC6/XRCC1/PNKP/TOP2A	7
GO:0072698	protein localization to microtubule cytoskeleton	14/1751	54/18722	0.000333607666564094	0.00977876440616445	0.00912845706393425	NSFL1C/DCTN2/C2CD3/CEP72/CEP192/BICD1/DIAPH1/ABHD17B/SPAG5/AURKA/KIAA0753/STIL/TTK/NEDD1	14
GO:0032204	regulation of telomere maintenance	18/1751	80/18722	0.000347261868695312	0.010125425013537	0.00945206404930785	GNL3L/SMG5/SMG1/SMG6/DKC1/GNL3/HNRNPD/MAP3K4/PIF1/RTEL1/NEK2/AURKB/PARP1/XRCC1/CCT5/MYC/DHX36/PNKP	18
GO:0031109	microtubule polymerization or depolymerization	24/1751	122/18722	0.000351630156326461	0.0101991155290502	0.00952085399852247	DYRK1A/TUBGCP4/GBA2/GOLGA2/RANBP9/CAMSAP1/TOGARAM1/CEP192/CDK5RAP2/SLAIN2/ATXN7/SKA1/NDEL1/KIF24/SPAST/KIF2C/ARHGEF2/NDE1/STMN1/BMERB1/CENPJ/TPX2/SKA3/FBXO5	24
GO:0051255	spindle midzone assembly	6/1751	12/18722	0.000373149301999395	0.0107669121514409	0.0100508910127359	INCENP/AURKB/LZTS2/KIF4A/KIF23/RACGAP1	6
GO:0051028	mRNA transport	25/1751	130/18722	0.000384334036650286	0.0109901545199752	0.0102592873183808	SMG7/BICD2/NCBP3/SMG5/SMG1/SMG6/RANBP2/NUP93/IWS1/NUP54/ENY2/SEH1L/SETD2/SLBP/DDX39B/AKAP8L/SUPT6H/FYTTD1/DHX9/EIF5A2/MAGOH/HNRNPA3/THOC7/NUP85/IGF2BP2	25
GO:0031145	anaphase-promoting complex-dependent catabolic process	8/1751	21/18722	0.000384853786439564	0.0109901545199752	0.0102592873183808	ANAPC1/UBE2S/ANAPC7/ANAPC4/PLK1/CDK2/CDC20/UBE2C	8
GO:0044773	mitotic DNA damage checkpoint signaling	18/1751	81/18722	0.000408041963334216	0.0115334310044467	0.0107664348327659	PRKDC/PLK1/TOPBP1/TRIAP1/MAP3K20/MUS81/CDK2/CHEK2/RFWD3/TICRR/EME1/WAC/CLSPN/BLM/CDK1/GTSE1/CHEK1/DTL	18
GO:2001021	negative regulation of response to DNA damage stimulus	18/1751	81/18722	0.000408041963334216	0.0115334310044467	0.0107664348327659	DYRK1A/TFIP11/TRIP12/UBR5/RIF1/DDX39B/TAF9/RMI2/TRIAP1/RTEL1/KLHL15/CHEK2/XRCC1/SMCHD1/POLQ/DDIAS/FBXO5/FANCB	18
GO:0006284	base-excision repair	12/1751	43/18722	0.000422119307169945	0.0118707663031548	0.0110813366611057	LIG3/POLG/MBD4/PCNA/XRCC1/FEN1/PNKP/NEIL3/PARP2/POLD1/POLE/POLQ	12
GO:1902369	negative regulation of RNA catabolic process	17/1751	75/18722	0.000457961242129432	0.0128136630373588	0.0119615288813498	MAPK14/NBAS/LARP4B/TENT4A/TRAF5/DKC1/EIF4ENIF1/YBX1/DHX9/HNRNPD/TRAF2/SECISBP2/DHX36/TENT5A/MEIOC/TRDMT1/YBX3	17
GO:1901361	organic cyclic compound catabolic process	69/1751	495/18722	0.000500896767016304	0.0138759801119601	0.0129531997511039	SMG7/MAPK14/RNPS1/FASTKD5/NBAS/DCP1A/POP1/SMG5/SMG1/SMG6/LARP4B/REXO4/ROCK2/TENT4A/MRTO4/EXOSC2/TRAF5/DKC1/ERN1/CARHSP1/EIF4ENIF1/ELAC2/CEL/YTHDF1/YBX1/YTHDF2/XRN2/TNRC6A/NT5C/CNOT10/SETMAR/DHX9/PATL1/NUDT1/ITPA/HNRNPD/PDE12/MBD4/TRAF2/SECISBP2/DCP1B/ENTPD4/FHIT/MAGOH/AIFM1/MUS81/SSB/UPP1/NUDT4/EXOSC9/DHX36/ADAL/LSM5/TENT5A/MEIOC/FEN1/GSK3A/DFFB/MEX3D/FXR2/VIM/SULT1A3/NUDT4B/DNASE1L2/PDE10A/TRDMT…	69
GO:0018105	peptidyl-serine phosphorylation	48/1751	315/18722	0.000500937910179064	0.0138759801119601	0.0129531997511039	MAPK14/DYRK1A/GGNBP2/PRKDC/NCK2/SMG1/CSNK1G1/STK4/ROCK2/ERN1/RPTOR/NEK6/PDCD10/EIF2AK3/CAPRIN2/STK39/LATS2/MAST2/TLK2/TFRC/PLK1/MAP3K12/TLK1/PKN3/MASTL/CAMK2D/MORC3/CSNK1G2/CDK2/AURKA/AURKB/CHEK2/HAX1/VRK1/PRKD2/DYRK4/GSK3A/CLSPN/TBK1/CSNK1G3/CCNB1/CDC7/CDK1/CAV1/GADD45A/HGF/TTK/OPRD1	48
GO:0051053	negative regulation of DNA metabolic process	24/1751	125/18722	0.000510135457841802	0.0140604499325551	0.0131254019606011	TFIP11/GNL3L/SMG6/TRIP12/UBR5/ANKLE1/RIF1/PIF1/RMI2/ZNF91/RTEL1/KLHL15/BCL6/PARP1/XRCC1/ZRANB3/SMCHD1/DNAJC2/H1-2/POLQ/BLM/H1-5/H1-3/FANCB	24
GO:0000076	DNA replication checkpoint signaling	7/1751	17/18722	0.000517317147189991	0.0141179162336579	0.0131790466380318	TOPBP1/CDC6/TICRR/ORC1/CDC45/CLSPN/TIMELESS	7
GO:0090136	epithelial cell-cell adhesion	7/1751	17/18722	0.000517317147189991	0.0141179162336579	0.0131790466380318	CTNNA1/THBS4/SRF/SERPINB8/VCL/KIFC3/BVES	7
GO:0018023	peptidyl-lysine trimethylation	13/1751	50/18722	0.000523389956743759	0.0142136292174531	0.0132683945174514	SMARCB1/OGT/ZNF304/IWS1/SETD2/KMT2D/ZNF274/RTF1/SUV39H2/BEND3/LMNA/VCPKMT/H1-2	13
GO:0010971	positive regulation of G2/M transition of mitotic cell cycle	9/1751	27/18722	0.000528336402360168	0.0142779691174406	0.0133284556857279	SIN3A/CDC25C/VPS4B/CCNB1/CDC7/CDK1/CDK4/DTL/FBXO5	9
GO:0050657	nucleic acid transport	29/1751	163/18722	0.000537530841360325	0.0143860911166	0.0134293873562333	SMG7/BICD2/NCBP3/SMG5/SMG1/SMG6/RANBP2/NUP93/IWS1/NUP54/ENY2/SEH1L/SETD2/SLBP/YBX1/DDX39B/AKAP8L/SUPT6H/FYTTD1/DHX9/ATXN2/EIF5A2/MAGOH/SSB/HNRNPA3/THOC7/NUP85/RFTN1/IGF2BP2	29
GO:0050658	RNA transport	29/1751	163/18722	0.000537530841360325	0.0143860911166	0.0134293873562333	SMG7/BICD2/NCBP3/SMG5/SMG1/SMG6/RANBP2/NUP93/IWS1/NUP54/ENY2/SEH1L/SETD2/SLBP/YBX1/DDX39B/AKAP8L/SUPT6H/FYTTD1/DHX9/ATXN2/EIF5A2/MAGOH/SSB/HNRNPA3/THOC7/NUP85/RFTN1/IGF2BP2	29
GO:0010212	response to ionizing radiation	27/1751	148/18722	0.000549930330232577	0.0146471828340792	0.0136731159536065	MAPK14/PRKDC/POLG/TLK2/NIPBL/DCLRE1C/SWI5/TOPBP1/RAD51/XRCC6/CLK2/RNF8/MAP3K20/TIGAR/PARP1/CHEK2/RFWD3/MYC/TICRR/RAD54L/ECT2/ANXA1/RAD54B/RAD51AP1/BLM/BRCA2/GADD45A	27
GO:0042770	signal transduction in response to DNA damage	30/1751	172/18722	0.000613141211303163	0.0162526426345432	0.0151718094743513	MAPK14/EIF2AK4/DYRK1A/PRKDC/ATRIP/DDX39B/PLK1/TOPBP1/TRIAP1/MAP3K20/MUS81/CDK2/CHEK2/RFWD3/TICRR/EME1/WDR76/WAC/CLSPN/BLM/FOXM1/SPRED1/CDK1/GTSE1/CHEK1/BRCA2/BRIP1/E2F7/GADD45A/DTL	30
GO:0000956	nuclear-transcribed mRNA catabolic process	22/1751	112/18722	0.000621013293104166	0.0163829221133194	0.0152934251078735	SMG7/RNPS1/NBAS/DCP1A/SMG5/SMG1/SMG6/TENT4A/MRTO4/EXOSC2/EIF4ENIF1/XRN2/TNRC6A/PATL1/PDE12/SECISBP2/DCP1B/MAGOH/SSB/EXOSC9/DHX36/TUT4	22
GO:0001833	inner cell mass cell proliferation	6/1751	13/18722	0.000638220758232793	0.0167570758322733	0.0156426968580579	NDEL1/COPS2/NCAPG2/GINS4/CHEK1/BRCA2	6
GO:0051293	establishment of spindle localization	13/1751	51/18722	0.000643081306316194	0.016805049231093	0.0156874799301463	NSFL1C/HTT/ZW10/CENPA/CDK5RAP2/ITGB1/PLK1/NDEL1/SPAG5/NDE1/NDC80/ESPL1/MAD2L1	13
GO:0008033	tRNA processing	24/1751	127/18722	0.000647685815810087	0.0168459127680182	0.0157256259603408	POP1/DDX1/TYW1B/THUMPD3/ELAC2/PUS7/QTRT2/CDKAL1/FTSJ1/FARS2/PRORP/MTFMT/TRMT6/THUMPD1/THADA/SSB/DPH3/SARS1/NSUN3/TRMT12/ALKBH8/TRNT1/TRMT11/TRDMT1	24
GO:0016233	telomere capping	11/1751	39/18722	0.000659318264266424	0.0170683326356822	0.0159332544630641	TFIP11/PRKDC/SMG6/DCLRE1C/HNRNPD/MAP3K4/RTEL1/NEK2/AURKB/XRCC1/PNKP	11
GO:0000281	mitotic cytokinesis	16/1751	71/18722	0.000712752777413292	0.018365815752882	0.0171444523644137	SON/ROCK2/CENPA/MITD1/PLK1/INCENP/SPAST/LZTS2/CEP55/VPS4B/KIF4A/ECT2/STMN1/ESPL1/KIF23/RACGAP1	16
GO:0051236	establishment of RNA localization	29/1751	166/18722	0.000729301593254219	0.0186646109474595	0.0174233770824375	SMG7/BICD2/NCBP3/SMG5/SMG1/SMG6/RANBP2/NUP93/IWS1/NUP54/ENY2/SEH1L/SETD2/SLBP/YBX1/DDX39B/AKAP8L/SUPT6H/FYTTD1/DHX9/ATXN2/EIF5A2/MAGOH/SSB/HNRNPA3/THOC7/NUP85/RFTN1/IGF2BP2	29
GO:0044380	protein localization to cytoskeleton	14/1751	58/18722	0.000731086746497961	0.0186646109474595	0.0174233770824375	NSFL1C/DCTN2/C2CD3/CEP72/CEP192/BICD1/DIAPH1/ABHD17B/SPAG5/AURKA/KIAA0753/STIL/TTK/NEDD1	14
GO:0032465	regulation of cytokinesis	19/1751	92/18722	0.000752794041102385	0.01913063755829	0.0178584119938967	MYO19/SETD2/RAB11FIP3/E2F8/PLK1/INCENP/CDC6/PLK4/SPAST/AURKA/AURKB/PIK3C3/KLHL13/ECT2/KIF23/BRCA2/E2F7/RACGAP1/KIF14	19
GO:0031497	chromatin assembly	27/1751	151/18722	0.000758273362977546	0.0191818923785188	0.0179062582663239	HAT1/UBN1/LIN54/CDAN1/CENPP/H2BC13/DAXX/HMGB2/CHAF1A/CHAF1B/BEND3/H3C11/H3C13/GRWD1/H3C3/H2BC17/H2BC11/H3C15/H1-2/H2BC4/HJURP/H1-5/H3C2/H1-3/HELLS/H2BC18/H3C7	27
GO:0045931	positive regulation of mitotic cell cycle	23/1751	121/18722	0.000763868019855529	0.0192355855909074	0.0179563807729675	NSMCE2/SIN3A/TTL/ADAM17/RPTOR/ANAPC7/ANAPC4/CDC25C/CDC6/VPS4B/MTBP/ANXA1/CCNB1/ESPL1/UBE2C/CDC7/CDK1/BRCA2/DLGAP5/CDK4/DTL/CDCA5/FBXO5	23
GO:0018209	peptidyl-serine modification	50/1751	338/18722	0.00076966546850878	0.0192750440713881	0.0179932151857742	MAPK14/DYRK1A/GGNBP2/PRKDC/NCK2/SMG1/CSNK1G1/STK4/ROCK2/ERN1/RPTOR/NEK6/PDCD10/EIF2AK3/CAPRIN2/STK39/LATS2/MAST2/TLK2/TFRC/PLK1/MAP3K12/TLK1/PKN3/MASTL/CAMK2D/MORC3/CSNK1G2/CDK2/AURKA/AURKB/PARP1/CHEK2/HAX1/VRK1/PRKD2/DYRK4/GSK3A/CLSPN/PARP2/TBK1/CSNK1G3/CCNB1/CDC7/CDK1/CAV1/GADD45A/HGF/TTK/OPRD1	50
GO:0015931	nucleobase-containing compound transport	36/1751	222/18722	0.000772393462788476	0.0192750440713881	0.0179932151857742	SMG7/SLC35B1/BICD2/NCBP3/SMG5/SMG1/SMG6/RANBP2/NUP93/IWS1/EPG5/NUP54/ENY2/SLC35A2/SEH1L/SETD2/SLC25A32/SLBP/SLC35D2/YBX1/DDX39B/AKAP8L/SUPT6H/FYTTD1/DHX9/ATXN2/EIF5A2/MAGOH/SSB/HNRNPA3/THOC7/NUP85/SLC35A3/SLC25A19/RFTN1/IGF2BP2	36
GO:1903311	regulation of mRNA metabolic process	44/1751	288/18722	0.000794435235261932	0.0196548061213944	0.0183477223018071	MAPK14/RNPS1/DYRK1A/FASTKD5/NBAS/DCP1A/SON/LARP4B/ROCK2/TENT4A/IWS1/EXOSC2/TRAF5/CARHSP1/EIF4ENIF1/YTHDF1/YBX1/YTHDF2/SUPT6H/SRPK1/TNRC6A/RBM15/DHX9/PATL1/ZC3H10/HNRNPD/PDE12/TRAF2/SECISBP2/KHDRBS3/MBNL1/DCP1B/MAGOH/EXOSC9/DHX36/SMU1/TENT5A/MEIOC/MEX3D/FXR2/VIM/CCNB1/YBX3/TUT4	44
GO:0043489	RNA stabilization	15/1751	65/18722	0.000795468749263304	0.0196548061213944	0.0183477223018071	MAPK14/LARP4B/TENT4A/TRAF5/DKC1/EIF4ENIF1/YBX1/DHX9/HNRNPD/TRAF2/DHX36/TENT5A/MEIOC/TRDMT1/YBX3	15
GO:0006270	DNA replication initiation	10/1751	34/18722	0.000802802068846713	0.0196548061213944	0.0183477223018071	WRNIP1/MCM3/ORC4/TOPBP1/CDC6/TICRR/ORC1/CDC45/MCM10/ORC6	10
GO:0006356	regulation of transcription by RNA polymerase I	10/1751	34/18722	0.000802802068846713	0.0196548061213944	0.0183477223018071	SMARCB1/ATF4/MARS1/IPPK/EIF2AK3/LYAR/FLNA/ERBB2/MAF1/POU4F1	10
GO:0034728	nucleosome organization	29/1751	167/18722	0.000805350359125729	0.0196548061213944	0.0183477223018071	SMARCB1/SETD2/HAT1/UBN1/SUPT6H/LIN54/CENPP/H2BC13/RNF8/DAXX/HMGB2/DMAP1/CHAF1A/CHAF1B/H3C11/H3C13/GRWD1/H3C3/H2BC17/H2BC11/H3C15/H1-2/H2BC4/HJURP/H1-5/H3C2/H1-3/H2BC18/H3C7	29
GO:0006406	mRNA export from nucleus	14/1751	59/18722	0.000877265393883965	0.0212229269961448	0.0198115600098916	SMG7/SMG5/SMG1/SMG6/NUP93/IWS1/ENY2/SETD2/DDX39B/AKAP8L/SUPT6H/FYTTD1/THOC7/NUP85	14
GO:0071427	mRNA-containing ribonucleoprotein complex export from nucleus	14/1751	59/18722	0.000877265393883965	0.0212229269961448	0.0198115600098916	SMG7/SMG5/SMG1/SMG6/NUP93/IWS1/ENY2/SETD2/DDX39B/AKAP8L/SUPT6H/FYTTD1/THOC7/NUP85	14
GO:0045739	positive regulation of DNA repair	16/1751	73/18722	0.000981751445320824	0.0236474043785972	0.0220748048094335	PRKDC/CEBPG/RIF1/SETMAR/DHX9/RNF8/TIGAR/PARP1/PCNA/XRCC1/SMCHD1/PNKP/TIMELESS/RAD51AP1/FOXM1/FANCB	16
GO:0033314	mitotic DNA replication checkpoint signaling	5/1751	10/18722	0.00119942657047904	0.0286414793123013	0.0267367637965678	TOPBP1/CDC6/TICRR/ORC1/CLSPN	5
GO:1901978	positive regulation of cell cycle checkpoint	5/1751	10/18722	0.00119942657047904	0.0286414793123013	0.0267367637965678	DYNC1LI1/MAP3K20/NDC80/PROX1/MAD2L1	5
GO:0009225	nucleotide-sugar metabolic process	10/1751	36/18722	0.00130911667941541	0.0311266369268728	0.0290566534717321	UGDH/UGGT1/UAP1/UXS1/DPM1/GNPDA2/GNE/GSK3A/SLC35A3/PMM2	10
GO:0006360	transcription by RNA polymerase I	13/1751	55/18722	0.0013773557978003	0.0326091928197166	0.030440616439914	SMARCB1/ATF4/POLR1C/MARS1/ERCC3/IPPK/EIF2AK3/TAF1B/LYAR/FLNA/ERBB2/MAF1/POU4F1	13
GO:0071426	ribonucleoprotein complex export from nucleus	16/1751	76/18722	0.00154365793738332	0.0363909147791641	0.0339708463442967	SMG7/SMG5/SMG1/SMG6/NUP93/IWS1/ENY2/SETD2/LSG1/DDX39B/AKAP8L/SUPT6H/FYTTD1/SSB/THOC7/NUP85	16
GO:0010452	histone H3-K36 methylation	6/1751	15/18722	0.00157966364425597	0.0369254708404138	0.0344698533610019	NSD2/IWS1/ASH1L/SETD2/BCOR/SETMAR	6
GO:0036124	histone H3-K9 trimethylation	6/1751	15/18722	0.00157966364425597	0.0369254708404138	0.0344698533610019	SMARCB1/ZNF304/ZNF274/SUV39H2/BEND3/LMNA	6
GO:0001832	blastocyst growth	7/1751	20/18722	0.00160455256897149	0.0371933942765777	0.0347199593541376	RTF1/NDEL1/COPS2/NCAPG2/GINS4/CHEK1/BRCA2	7
GO:0006607	NLS-bearing protein import into nucleus	7/1751	20/18722	0.00160455256897149	0.0371933942765777	0.0347199593541376	RANBP2/NUP54/KPNA2/RGPD5/RGPD6/RGPD3/RGPD8	7
GO:0000184	nuclear-transcribed mRNA catabolic process, nonsense-mediated decay	10/1751	37/18722	0.00164563560754953	0.0378291338830888	0.0353134210084771	SMG7/RNPS1/NBAS/DCP1A/SMG5/SMG1/SMG6/SECISBP2/DCP1B/MAGOH	10
GO:0033260	nuclear DNA replication	10/1751	37/18722	0.00164563560754953	0.0378291338830888	0.0353134210084771	MCM3/RAD51/RTEL1/BCL6/PCNA/CDC45/FEN1/CDC7/BLM/BRCA2	10
GO:0032886	regulation of microtubule-based process	37/1751	240/18722	0.00168755131178369	0.0386323730052962	0.0360632431265476	DYRK1A/BICD2/GBA2/ROCK2/CAMSAP1/CFAP298/TOGARAM1/MAP6/CEP76/CDK5RAP2/SLAIN2/ATXN7/BICD1/RHOT1/PLK1/DIAPH1/SKA1/SPAG5/PLK4/SPAST/AURKA/TMEM67/MEMO1/ARHGEF2/VPS4B/STIL/CEP120/TACC3/ERBB2/STMN1/BMERB1/DNAH11/CENPJ/TPX2/KIF15/HAP1/SKA3	37
GO:1902373	negative regulation of mRNA catabolic process	14/1751	63/18722	0.00173144290353798	0.0394740480888905	0.0368489451378908	MAPK14/NBAS/LARP4B/TENT4A/TRAF5/EIF4ENIF1/YBX1/DHX9/HNRNPD/TRAF2/SECISBP2/TENT5A/MEIOC/YBX3	14
GO:0071166	ribonucleoprotein complex localization	16/1751	77/18722	0.00178258194453884	0.0404733769374802	0.0377818166243283	SMG7/SMG5/SMG1/SMG6/NUP93/IWS1/ENY2/SETD2/LSG1/DDX39B/AKAP8L/SUPT6H/FYTTD1/SSB/THOC7/NUP85	16
GO:2000278	regulation of DNA biosynthetic process	20/1751	106/18722	0.00179451982312384	0.0405781217147186	0.0378795956649083	GNL3L/SMG5/SMG6/DKC1/DDX39B/HNRNPD/MAP3K4/PIF1/NEK2/DSCC1/AURKB/PCNA/CCT5/MYC/PRKD2/PNKP/DNAJC2/NVL/RFC3/HGF	20
GO:0030490	maturation of SSU-rRNA	12/1751	50/18722	0.00180854054858763	0.0407289212974612	0.0380203667745444	NOL10/WDR3/MRPS11/UTP20/BYSL/RRP36/DDX52/RIOK3/DCAF13/NOB1/NOP14/BMS1	12
GO:0006334	nucleosome assembly	23/1751	129/18722	0.0018691996515582	0.0419245589863662	0.0391364921717684	HAT1/UBN1/CENPP/H2BC13/DAXX/HMGB2/CHAF1A/CHAF1B/H3C11/H3C13/GRWD1/H3C3/H2BC17/H2BC11/H3C15/H1-2/H2BC4/HJURP/H1-5/H3C2/H1-3/H2BC18/H3C7	23
GO:1904353	regulation of telomere capping	8/1751	26/18722	0.00193370793367234	0.0431965401312289	0.0403238840328192	SMG6/HNRNPD/MAP3K4/RTEL1/NEK2/AURKB/XRCC1/PNKP	8
GO:0042789	mRNA transcription by RNA polymerase II	5/1751	11/18722	0.00203009893081231	0.044919882010012	0.041932620238493	ATF4/TFCP2/SUPT6H/STAT3/FLNA	5
GO:0051081	nuclear membrane disassembly	5/1751	11/18722	0.00203009893081231	0.044919882010012	0.041932620238493	NEK6/AKAP8L/PLK1/NDEL1/VRK1	5
GO:0051302	regulation of cell division	29/1751	177/18722	0.00203517876976769	0.044919882010012	0.041932620238493	MYO19/ITGB1BP1/SETD2/RAB11FIP3/THBS4/YBX1/E2F8/PLK1/INCENP/PRDM15/CDC6/PLK4/SPAST/AURKA/AURKB/RBL1/MYC/PIK3C3/KLHL13/ECT2/ORC6/BLM/INTU/KIF23/BRCA2/E2F7/RACGAP1/KIF14/ASPM	29
GO:0006417	regulation of translation	63/1751	468/18722	0.00204538827865881	0.0449660756498801	0.0419757419091509	EIF2AK4/LSM14B/MRPL13/ILF3/ATF4/DCP1A/PRKDC/NCK2/DDX1/DPH7/LARP4B/ROCK2/TENT4A/INPP5E/EXOSC2/EIF4ENIF1/PUS7/YTHDF1/YBX1/DDX39B/EIF2AK3/YTHDF2/CAPRIN2/STAT3/SECISBP2L/TNRC6A/GUF1/HABP4/LSM14A/CNOT10/SEPSECS/DHX9/PATL1/HNRNPD/ATXN2/PDE12/SECISBP2/SHMT1/PASK/DCP1B/EIF5A2/MALSU1/MAGOH/TYMS/DPH3/NSUN3/MTRF1/EXOSC9/DHX36/LTN1/ERBB2/THBS1/RMND1/MEX3D/FXR2/VIM/DNAJC1/LARP4/TSFM/CDK4/YBX3/TUT4/IGF2BP2	63
GO:0051168	nuclear export	26/1751	154/18722	0.00220298335467289	0.0481089680773159	0.0449096257199036	SMG7/XPO6/SMG5/SMG1/SMG6/NUP93/SMURF1/IWS1/ENY2/SETD2/EIF4ENIF1/ANKLE1/LSG1/DDX39B/AKAP8L/SUPT6H/EMD/FYTTD1/DHX9/DNAJC27/STRADA/CCHCR1/SSB/THOC7/LZTS2/NUP85	26
GO:0007063	regulation of sister chromatid cohesion	7/1751	21/18722	0.00221440196023746	0.0481089680773159	0.0449096257199036	NSMCE2/RAD21/FEN1/SMC5/ESPL1/BUB1/CDCA5	7
GO:0046599	regulation of centriole replication	7/1751	21/18722	0.00221440196023746	0.0481089680773159	0.0449096257199036	CEP76/CDK5RAP2/PLK4/VPS4B/STIL/CEP120/CENPJ	7
GO:0140053	mitochondrial gene expression	20/1751	108/18722	0.00226264824486889	0.0489651221741158	0.0457088438611877	FASTKD5/MRPS11/MRPL47/DARS2/GARS1/MRPL57/TFB2M/GFM1/ELAC2/PRORP/NOA1/METTL4/MRPS15/MALSU1/MRPS18A/NSUN3/MTRF1/RMND1/TRNT1/TSFM	20
GO:0007131	reciprocal meiotic recombination	13/1751	58/18722	0.00230086711175249	0.0494062162756155	0.0461206043249285	MND1/C11orf80/RAD21/CNTD1/MSH5/RAD51/MUS81/EME1/RAD54L/RAD54B/RAD51AP1/BRIP1/TOP2A	13
GO:0140527	reciprocal homologous recombination	13/1751	58/18722	0.00230086711175249	0.0494062162756155	0.0461206043249285	MND1/C11orf80/RAD21/CNTD1/MSH5/RAD51/MUS81/EME1/RAD54L/RAD54B/RAD51AP1/BRIP1/TOP2A	13
