# Supplementary material for: Expressions of the satellite repeat HSAT5 and transposable elements are implicated in disease progression and survival in glioma
Source: Turk J Biol. 2024 Jul 1;48(4):242–56. doi: 10.55730/1300-0152.2700 (PMC11407350; doi:10.55730/1300-0152.2700)
Supplement: Supplementary file 9 [file Supplementary_File_9.xlsx]

## Sheet: Table S15
Modules	Gene or Repeat Type	Gene or Repeat Name
black	LTR_ERV1	HERVE_a-int
black	protein_coding	CYP51A1
black	protein_coding	DBNDD1
black	protein_coding	ARHGAP33
black	protein_coding	TSPOAP1
black	protein_coding	RHBDD2
black	protein_coding	PDK2
black	protein_coding	REX1BD
black	protein_coding	CX3CL1
black	protein_coding	SPATA20
black	protein_coding	ADIPOR2
black	protein_coding	MARK4
black	protein_coding	CCDC124
black	protein_coding	TRAPPC6A
black	protein_coding	CYTH3
black	protein_coding	CELSR3
black	protein_coding	PGLYRP1
black	protein_coding	NFIX
black	protein_coding	PKD1
black	protein_coding	SEMA3G
black	protein_coding	NISCH
black	protein_coding	CLCN6
black	protein_coding	DPF1
black	protein_coding	SEMA3B
black	protein_coding	NUDCD3
black	protein_coding	RALBP1
black	protein_coding	PRDM11
black	protein_coding	SLC45A4
black	protein_coding	HSD17B6
black	protein_coding	KCNG1
black	protein_coding	ANK1
black	protein_coding	ALG1
black	protein_coding	GABARAPL2
black	protein_coding	TUBG2
black	protein_coding	JADE2
black	protein_coding	CUL7
black	protein_coding	SLC4A8
black	protein_coding	FAM160A2
black	protein_coding	THOC3
black	protein_coding	FOXN3
black	protein_coding	ATP9A
black	protein_coding	KCNH2
black	protein_coding	ATP2B4
black	protein_coding	DGKG
black	protein_coding	FLYWCH1
black	protein_coding	GATB
black	protein_coding	LZTS1
black	protein_coding	DGAT2
black	protein_coding	SLC6A16
black	protein_coding	SPHK2
black	protein_coding	EPN1
black	protein_coding	MED29
black	protein_coding	ZNF275
black	protein_coding	ADCK1
black	protein_coding	EYA2
black	protein_coding	ABCA7
black	protein_coding	ANKS1A
black	protein_coding	SLC9A3R2
black	protein_coding	TIE1
black	protein_coding	ZFAT
black	protein_coding	FECH
black	protein_coding	PFKP
black	protein_coding	NEO1
black	protein_coding	STOML1
black	protein_coding	PDZD4
black	protein_coding	OTUD5
black	protein_coding	GRIPAP1
black	protein_coding	SIRT2
black	protein_coding	FGF22
black	protein_coding	DGCR2
black	protein_coding	MNT
black	protein_coding	ST6GALNAC1
black	protein_coding	NDST1
black	protein_coding	PRKACA
black	protein_coding	ADGRL1
black	protein_coding	SPEG
black	protein_coding	MRVI1
black	protein_coding	AP1M1
black	protein_coding	MGLL
black	protein_coding	VPS9D1
black	protein_coding	GNB1
black	protein_coding	REXO1
black	protein_coding	CIC
black	protein_coding	LIPE
black	protein_coding	FDFT1
black	protein_coding	COL5A3
black	protein_coding	KCNN2
black	protein_coding	EFR3B
black	protein_coding	ABCB1
black	protein_coding	AQP6
black	protein_coding	ACHE
black	protein_coding	ATXN7L3
black	protein_coding	MT3
black	protein_coding	GNAO1
black	protein_coding	ADD1
black	protein_coding	GP6
black	protein_coding	C3orf18
black	protein_coding	ATRN
black	protein_coding	DYNLL1
black	protein_coding	SLC23A2
black	protein_coding	PEBP1
black	protein_coding	CDIP1
black	protein_coding	BLVRB
black	protein_coding	SLC9A1
black	protein_coding	YPEL3
black	protein_coding	NDUFB2
black	protein_coding	NUDC
black	protein_coding	PDCD7
black	protein_coding	THPO
black	protein_coding	CHRD
black	protein_coding	GNPTG
black	protein_coding	NAT14
black	protein_coding	SLC22A17
black	protein_coding	SH2D3C
black	protein_coding	TMEM14A
black	protein_coding	DSP
black	protein_coding	PCSK5
black	protein_coding	TMED1
black	protein_coding	FBXL19
black	protein_coding	CIRBP
black	protein_coding	MARCHF2
black	protein_coding	HCN2
black	protein_coding	PALM
black	protein_coding	BCL2L13
black	protein_coding	SNU13
black	protein_coding	SBF1
black	protein_coding	DNAL4
black	protein_coding	TTLL1
black	protein_coding	TOM1
black	protein_coding	MCAT
black	protein_coding	ARSA
black	protein_coding	CBX7
black	protein_coding	MTMR3
black	protein_coding	CHADL
black	protein_coding	RANGAP1
black	protein_coding	ZC3H7B
black	protein_coding	ACO2
black	protein_coding	DESI1
black	protein_coding	AHSA1
black	protein_coding	ITPK1
black	protein_coding	ZFYVE21
black	protein_coding	DCAF11
black	protein_coding	DNAJC5
black	protein_coding	SLC17A9
black	protein_coding	CHRNA4
black	protein_coding	CDS2
black	protein_coding	SIRPB1
black	protein_coding	CCM2L
black	protein_coding	KIF3B
black	protein_coding	PXMP4
black	protein_coding	CST3
black	protein_coding	LPIN2
black	protein_coding	SMAD7
black	protein_coding	TBL1X
black	protein_coding	WDR13
black	protein_coding	PIM2
black	protein_coding	PCSK1N
black	protein_coding	CD99L2
black	protein_coding	USP11
black	protein_coding	PCYT1B
black	protein_coding	CDADC1
black	protein_coding	MAPK3
black	protein_coding	N4BP1
black	protein_coding	ZNF423
black	protein_coding	CYB5B
black	protein_coding	CCDC113
black	protein_coding	WFDC1
black	protein_coding	RHBDL1
black	protein_coding	AAGAB
black	protein_coding	CORO2B
black	protein_coding	ZNF106
black	protein_coding	NDRG1
black	protein_coding	LIN7B
black	protein_coding	TBC1D17
black	protein_coding	TLE5
black	protein_coding	NOVA2
black	protein_coding	CCDC61
black	protein_coding	PPP6R1
black	protein_coding	OLFM2
black	protein_coding	TIMM50
black	protein_coding	GPI
black	protein_coding	PLD3
black	protein_coding	TBCB
black	protein_coding	BBC3
black	protein_coding	MYH14
black	protein_coding	ETFB
black	protein_coding	MEIS3
black	protein_coding	MEGF8
black	protein_coding	RAB3D
black	protein_coding	DBP
black	protein_coding	PLPPR2
black	protein_coding	TNPO2
black	protein_coding	TFPT
black	protein_coding	CRTC1
black	protein_coding	TMEM59L
black	protein_coding	FKBP8
black	protein_coding	GSK3A
black	protein_coding	ZNF574
black	protein_coding	WDR91
black	protein_coding	BCL7B
black	protein_coding	LIMK1
black	protein_coding	DVL1
black	protein_coding	MICU1
black	protein_coding	FBXW4
black	protein_coding	FBXL15
black	protein_coding	DNAJC12
black	protein_coding	GIT1
black	protein_coding	FBXL20
black	protein_coding	DRG2
black	protein_coding	CYTH1
black	protein_coding	PPP1R9B
black	protein_coding	MPP2
black	protein_coding	DUSP3
black	protein_coding	EFNB3
black	protein_coding	SLC9A3R1
black	protein_coding	WFS1
black	protein_coding	NRXN2
black	protein_coding	ST3GAL4
black	protein_coding	ACCS
black	protein_coding	PITPNM1
black	protein_coding	WNT5B
black	protein_coding	COPS7A
black	protein_coding	ENO2
black	protein_coding	CMAS
black	protein_coding	SASH1
black	protein_coding	MDGA1
black	protein_coding	PERP
black	protein_coding	PPP2R5D
black	protein_coding	WWC1
black	protein_coding	CSPG5
black	protein_coding	GORASP1
black	protein_coding	ZBTB47
black	protein_coding	SLC4A3
black	protein_coding	ACTR1B
black	protein_coding	FNDC4
black	protein_coding	POLE4
black	protein_coding	OTX1
black	protein_coding	CHST10
black	protein_coding	STK25
black	protein_coding	EPAS1
black	protein_coding	TMEM59
black	protein_coding	ICMT
black	protein_coding	AMPD2
black	protein_coding	RHOU
black	protein_coding	MEF2D
black	protein_coding	MFN2
black	protein_coding	PLEKHM2
black	protein_coding	KIF21B
black	protein_coding	NT5C1A
black	protein_coding	KCNQ4
black	protein_coding	SDHB
black	protein_coding	IGSF21
black	protein_coding	HMGCL
black	protein_coding	IPO13
black	protein_coding	B4GALT2
black	protein_coding	ERI3
black	protein_coding	MUC5B
black	protein_coding	FOXO3
black	protein_coding	ITGB1BP1
black	protein_coding	PIGZ
black	protein_coding	DENND1A
black	protein_coding	GPR68
black	protein_coding	CNRIP1
black	protein_coding	ARMH3
black	protein_coding	KCNIP2
black	protein_coding	MAPK8IP1
black	protein_coding	CRY2
black	protein_coding	ADGRB2
black	protein_coding	ZCCHC17
black	protein_coding	OCRL
black	protein_coding	KIAA1191
black	protein_coding	SLC66A2
black	protein_coding	ZMIZ2
black	protein_coding	SLC36A1
black	protein_coding	GDAP1L1
black	protein_coding	KLHDC3
black	protein_coding	ATXN1
black	protein_coding	C16orf70
black	protein_coding	GOT2
black	protein_coding	PPP1R12C
black	protein_coding	MBOAT7
black	protein_coding	SLC25A23
black	protein_coding	OPA3
black	protein_coding	SDCBP2
black	protein_coding	NRSN2
black	protein_coding	MKKS
black	protein_coding	NECAB3
black	protein_coding	DYNLRB1
black	protein_coding	PSMB2
black	protein_coding	THRA
black	protein_coding	NR1D1
black	protein_coding	SCAF1
black	protein_coding	PRR12
black	protein_coding	ELK1
black	protein_coding	HIVEP3
black	protein_coding	ABHD8
black	protein_coding	PIN1
black	protein_coding	SIN3B
black	protein_coding	WFIKKN1
black	protein_coding	PNKD
black	protein_coding	ASPHD2
black	protein_coding	MGAT3
black	protein_coding	RNF112
black	protein_coding	IFT22
black	protein_coding	HERC2
black	protein_coding	THAP10
black	protein_coding	DCTD
black	protein_coding	ATP1B2
black	protein_coding	CDKN2D
black	protein_coding	BCL2L2
black	protein_coding	RNASE1
black	protein_coding	ASH2L
black	protein_coding	CDKN1C
black	protein_coding	GAMT
black	protein_coding	KCNA5
black	protein_coding	NSUN5
black	protein_coding	JUND
black	protein_coding	PNPLA7
black	protein_coding	TMEM160
black	protein_coding	NPAS1
black	protein_coding	LRRC47
black	protein_coding	HIP1R
black	protein_coding	PNCK
black	protein_coding	HABP4
black	protein_coding	ZNF341
black	protein_coding	TRAF3
black	protein_coding	LRRC4B
black	protein_coding	NDUFA2
black	protein_coding	ACAP3
black	protein_coding	KREMEN2
black	protein_coding	MAP1B
black	protein_coding	C19orf12
black	protein_coding	RAMP1
black	protein_coding	WBP2
black	protein_coding	RGS22
black	protein_coding	REEP2
black	protein_coding	MTSS2
black	protein_coding	PTPRA
black	protein_coding	ACY3
black	protein_coding	FBXO44
black	protein_coding	WASF3
black	protein_coding	MPRIP
black	protein_coding	MYBPH
black	protein_coding	TBC1D8B
black	protein_coding	TCEAL4
black	protein_coding	PDZD2
black	protein_coding	AGAP3
black	protein_coding	ACTR3B
black	protein_coding	DGLUCY
black	protein_coding	GSTM1
black	protein_coding	TMEM241
black	protein_coding	RTL8C
black	protein_coding	DAGLA
black	protein_coding	SDS
black	protein_coding	HRK
black	protein_coding	RAB11FIP5
black	protein_coding	KLHL36
black	protein_coding	CYP27A1
black	protein_coding	EIF4E2
black	protein_coding	THSD1
black	protein_coding	NACAD
black	protein_coding	MMD2
black	protein_coding	ABHD17C
black	protein_coding	CCDC115
black	protein_coding	HS6ST1
black	protein_coding	CCN3
black	protein_coding	DMAC1
black	protein_coding	TMEM8B
black	protein_coding	FOXP4
black	protein_coding	FRS3
black	protein_coding	FXYD6
black	protein_coding	ARL3
black	protein_coding	MDH1B
black	protein_coding	SEMA7A
black	protein_coding	SEPTIN11
black	protein_coding	MAPK8IP3
black	protein_coding	B4GALNT3
black	protein_coding	PIANP
black	protein_coding	AMIGO2
black	protein_coding	RITA1
black	protein_coding	LYSMD2
black	protein_coding	HMG20A
black	protein_coding	ULK3
black	protein_coding	DEF8
black	protein_coding	SGSM2
black	protein_coding	MINK1
black	protein_coding	RNF157
black	protein_coding	MISP3
black	protein_coding	LMTK3
black	protein_coding	EVI5L
black	protein_coding	RERE
black	protein_coding	EFHD2
black	protein_coding	PEX14
black	protein_coding	C1orf216
black	protein_coding	WDTC1
black	protein_coding	CELSR2
black	protein_coding	MGST3
black	protein_coding	NR1I3
black	protein_coding	CRABP2
black	protein_coding	ENSA
black	protein_coding	SUSD4
black	protein_coding	EFNA3
black	protein_coding	FLG
black	protein_coding	SNAP47
black	protein_coding	GUK1
black	protein_coding	SFXN5
black	protein_coding	RALB
black	protein_coding	THSD7B
black	protein_coding	RETREG2
black	protein_coding	RABL3
black	protein_coding	OCIAD2
black	protein_coding	SETD7
black	protein_coding	NKD2
black	protein_coding	NHP2
black	protein_coding	MYLK4
black	protein_coding	PSD2
black	protein_coding	TRIM41
black	protein_coding	RASGEF1C
black	protein_coding	TTBK1
black	protein_coding	TPBG
black	protein_coding	ZNF185
black	protein_coding	TACC1
black	protein_coding	SHC3
black	protein_coding	SH3GLB2
black	protein_coding	NACC2
black	protein_coding	MSRB2
black	protein_coding	FAM171A1
black	protein_coding	FEZ1
black	protein_coding	TMEM25
black	protein_coding	ALDOA
black	protein_coding	TLCD3B
black	protein_coding	SAP18
black	protein_coding	CRIM1
black	protein_coding	TMEM86A
black	protein_coding	PLBD2
black	protein_coding	SLC25A4
black	protein_coding	CCDC74B
black	protein_coding	ASTN1
black	protein_coding	MGAT5
black	protein_coding	SH2D6
black	protein_coding	MARVELD2
black	protein_coding	ANKH
black	protein_coding	PRKCA
black	protein_coding	NEIL2
black	protein_coding	ATP5MC3
black	protein_coding	FBXL18
black	protein_coding	LARP1
black	protein_coding	KCTD18
black	protein_coding	ADAMTS3
black	protein_coding	TSPAN7
black	protein_coding	ANKRD9
black	protein_coding	TDRD9
black	protein_coding	MFSD14A
black	protein_coding	LHFPL4
black	protein_coding	MPV17L
black	protein_coding	TSC22D3
black	protein_coding	ETS2
black	protein_coding	PALM2AKAP2
black	protein_coding	ZNF618
black	protein_coding	AP3S2
black	protein_coding	PRXL2B
black	protein_coding	PANK4
black	protein_coding	DUSP2
black	protein_coding	TSPAN33
black	protein_coding	TSR2
black	protein_coding	NBL1
black	protein_coding	PINK1
black	protein_coding	SV2A
black	protein_coding	ATP13A2
black	protein_coding	ZDHHC1
black	protein_coding	ATP6V0D1
black	protein_coding	FAM131B
black	protein_coding	RGS12
black	protein_coding	ABR
black	protein_coding	ARHGAP35
black	protein_coding	SLC37A1
black	protein_coding	PDXK
black	protein_coding	AGPAT3
black	protein_coding	LSS
black	protein_coding	SLC2A6
black	protein_coding	ZER1
black	protein_coding	PLPP7
black	protein_coding	DEDD2
black	protein_coding	FAM189B
black	protein_coding	PAQR6
black	protein_coding	LY6E
black	protein_coding	AP2M1
black	protein_coding	LRRC56
black	protein_coding	GRIN2C
black	protein_coding	GRASP
black	protein_coding	TNFSF13
black	protein_coding	SNRNP25
black	protein_coding	ADCY9
black	protein_coding	KLHL21
black	protein_coding	AK4
black	protein_coding	SLC25A34
black	protein_coding	ALPL
black	protein_coding	SCNN1D
black	protein_coding	IGSF8
black	protein_coding	SNED1
black	protein_coding	BOLA3
black	protein_coding	PMVK
black	protein_coding	ATP1A1
black	protein_coding	LMOD1
black	protein_coding	HDAC11
black	protein_coding	FBLN2
black	protein_coding	PRRT3
black	protein_coding	DUSP7
black	protein_coding	RELL2
black	protein_coding	SHH
black	protein_coding	CDK5
black	protein_coding	FAM219A
black	protein_coding	HGSNAT
black	protein_coding	METTL27
black	protein_coding	ZCCHC24
black	protein_coding	CRYL1
black	protein_coding	ZNF503
black	protein_coding	BORCS5
black	protein_coding	NSMF
black	protein_coding	SALL2
black	protein_coding	PACSIN3
black	protein_coding	HTRA1
black	protein_coding	GPT2
black	protein_coding	RPUSD2
black	protein_coding	CKB
black	protein_coding	PCBD1
black	protein_coding	TK2
black	protein_coding	BMERB1
black	protein_coding	LDHD
black	protein_coding	RBPMS2
black	protein_coding	VPS39
black	protein_coding	NYAP1
black	protein_coding	CCNDBP1
black	protein_coding	TEF
black	protein_coding	SAMD14
black	protein_coding	FAM102A
black	protein_coding	STIM1
black	protein_coding	FN3K
black	protein_coding	PRRT2
black	protein_coding	IRGQ
black	protein_coding	NIBAN3
black	protein_coding	SPATA33
black	protein_coding	CACNB3
black	protein_coding	TMEM145
black	protein_coding	SPINT2
black	protein_coding	UBXN6
black	protein_coding	SEMA6B
black	protein_coding	KIFC2
black	protein_coding	RILP
black	protein_coding	HSD11B1L
black	protein_coding	OTUB1
black	protein_coding	SPRYD3
black	protein_coding	RAB26
black	protein_coding	CASKIN1
black	protein_coding	RNF187
black	protein_coding	DDIT4
black	protein_coding	HR
black	protein_coding	ENHO
black	protein_coding	JMJD7-PLA2G4B
black	protein_coding	ATP5ME
black	protein_coding	MECP2
black	protein_coding	GSG1L
black	protein_coding	MN1
black	protein_coding	GPRIN1
black	protein_coding	KCNK9
black	protein_coding	SDC2
black	protein_coding	LUZP1
black	protein_coding	MT1E
black	protein_coding	LINGO1
black	protein_coding	ZNF747
black	protein_coding	GPR37L1
black	protein_coding	AC093323.1
black	protein_coding	KIAA0232
black	protein_coding	NDUFA3
black	protein_coding	ATP6V0E2
black	protein_coding	TRIM8
black	protein_coding	KCNK3
black	protein_coding	PGAM1
black	protein_coding	WIPF2
black	protein_coding	BCL2L1
black	protein_coding	PIK3CD
black	protein_coding	PWWP2B
black	protein_coding	RNASEH1
black	protein_coding	ARNT2
black	protein_coding	COPS9
black	protein_coding	RAB37
black	protein_coding	EGFL7
black	protein_coding	GXYLT2
black	protein_coding	GRK2
black	protein_coding	HECTD4
black	protein_coding	MZT2A
black	protein_coding	CCDC106
black	protein_coding	PC
black	protein_coding	HSPB7
black	protein_coding	JUP
black	protein_coding	SPTBN2
black	protein_coding	CTSF
black	protein_coding	ZBTB4
black	protein_coding	PELI3
black	protein_coding	BRSK2
black	protein_coding	FGFBP3
black	protein_coding	CNIH2
black	protein_coding	ASPHD1
black	protein_coding	KLC2
black	protein_coding	ATG13
black	protein_coding	TP53I11
black	protein_coding	GRAMD2A
black	protein_coding	CLTB
black	protein_coding	TBC1D10C
black	protein_coding	CCDC85B
black	protein_coding	TOM1L2
black	protein_coding	ARL4D
black	protein_coding	B3GALT6
black	protein_coding	TPRN
black	protein_coding	TCP11L1
black	protein_coding	MYPOP
black	protein_coding	GNG7
black	protein_coding	WSB2
black	protein_coding	MAMSTR
black	protein_coding	DEAF1
black	protein_coding	SCN4B
black	protein_coding	EPS8L2
black	protein_coding	GATD1
black	protein_coding	MIEF2
black	protein_coding	IRX3
black	protein_coding	RPRM
black	protein_coding	SLC25A22
black	protein_coding	CCDC184
black	protein_coding	CENPBD1
black	protein_coding	CTXN1
black	protein_coding	CTNNBIP1
black	protein_coding	GTPBP6
black	protein_coding	RIIAD1
black	protein_coding	RFLNA
black	protein_coding	SELENOW
black	protein_coding	EIF3K
black	protein_coding	EXOC3L1
black	protein_coding	PER1
black	protein_coding	CDH4
black	protein_coding	PACS2
black	protein_coding	SLC17A8
black	protein_coding	MYADM
black	protein_coding	MROH1
black	protein_coding	CITED4
black	protein_coding	KCTD2
black	protein_coding	GPR62
black	protein_coding	FKRP
black	protein_coding	SLC25A42
black	protein_coding	AATK
black	protein_coding	ZNF467
black	protein_coding	ACBD4
black	protein_coding	IDH2
black	protein_coding	B4GALNT4
black	protein_coding	NXPH4
black	protein_coding	NXPH3
black	protein_coding	SNORC
black	protein_coding	PAQR7
black	protein_coding	NGRN
black	protein_coding	SPNS2
black	protein_coding	AP2A2
black	protein_coding	ABAT
black	protein_coding	PTGDR2
black	protein_coding	TMEM121B
black	protein_coding	DGCR6
black	protein_coding	TRMT12
black	protein_coding	CMTM4
black	protein_coding	CBX6
black	protein_coding	ZNF703
black	protein_coding	DENND5A
black	protein_coding	CLDN5
black	protein_coding	NIPSNAP1
black	protein_coding	ACOT1
black	protein_coding	OAF
black	protein_coding	POU6F1
black	protein_coding	PLA2G6
black	protein_coding	FOXO4
black	protein_coding	SNN
black	protein_coding	SEPTIN5
black	protein_coding	MUC6
black	protein_coding	SIGIRR
black	protein_coding	GAS2L1
black	protein_coding	MAPK11
black	protein_coding	DBX2
black	protein_coding	UBE2L3
black	protein_coding	PCYT2
black	protein_coding	NAT8L
black	protein_coding	PLK5
black	protein_coding	PIP5K1C
black	protein_coding	POLR1D
black	protein_coding	RXRA
black	protein_coding	TMEM222
black	protein_coding	BCR
black	protein_coding	VSIG10L
black	protein_coding	MAPT
black	protein_coding	RTN4RL2
black	protein_coding	C3orf70
black	protein_coding	WDR86
black	protein_coding	EPOR
black	protein_coding	NANOS3
black	protein_coding	C17orf97
black	protein_coding	RTP5
black	protein_coding	HYKK
black	protein_coding	NANOS1
black	protein_coding	PRELP
black	protein_coding	SHISA6
black	protein_coding	NOC2L
black	protein_coding	KCTD21
black	protein_coding	CLDN4
black	protein_coding	S100A13
black	protein_coding	KAZN
black	protein_coding	SLC35E2B
black	protein_coding	NTNG2
black	protein_coding	MYO18A
black	protein_coding	MME
black	protein_coding	TLE1
black	protein_coding	ILRUN
black	protein_coding	AP2A1
black	protein_coding	ANXA6
black	protein_coding	DYNC1H1
black	protein_coding	ABCB8
black	protein_coding	SULT1A2
black	protein_coding	TBC1D9B
black	protein_coding	SYNGAP1
black	protein_coding	DACT3
black	protein_coding	HTT
black	protein_coding	GSTK1
black	protein_coding	STMN3
black	protein_coding	RAB40C
black	protein_coding	SPTAN1
black	protein_coding	INKA2
black	protein_coding	ADAMTSL2
black	protein_coding	SLC22A6
black	protein_coding	HES5
black	protein_coding	DDRGK1
black	protein_coding	MT1F
black	protein_coding	ANKRD35
black	protein_coding	LDB1
black	protein_coding	CDC42BPB
black	protein_coding	TMEM184B
black	protein_coding	BRINP2
black	protein_coding	GJC2
black	protein_coding	SHISA4
black	protein_coding	NOS1AP
black	protein_coding	MAGEE1
black	protein_coding	TGM2
black	protein_coding	INF2
black	protein_coding	SPRN
black	protein_coding	GDI1
black	protein_coding	LRRC73
black	protein_coding	FOXO6
black	protein_coding	C9orf129
black	protein_coding	GNL1
black	protein_coding	DISP3
black	protein_coding	GABBR1
black	protein_coding	DCTN1
black	protein_coding	SLC35B4
black	protein_coding	TMEM240
black	protein_coding	TMEM88B
black	protein_coding	SDHAF1
black	protein_coding	INSYN1
black	protein_coding	DENND6B
black	protein_coding	LINC00634
black	protein_coding	C17orf107
black	protein_coding	CYS1
black	protein_coding	PLPP6
black	protein_coding	SLC48A1
black	protein_coding	RNF208
black	protein_coding	NCKIPSD
black	protein_coding	AP1G2
black	protein_coding	SH3D21
black	protein_coding	FIS1
black	protein_coding	RTL10
black	protein_coding	SLC35E2A
black	protein_coding	PPP1R3G
black	protein_coding	VAMP2
black	protein_coding	TINCR
black	protein_coding	ATXN1L
black	protein_coding	PRRT4
black	protein_coding	ERVMER34-1
black	protein_coding	FNDC10
black	protein_coding	PROB1
black	protein_coding	AJM1
black	protein_coding	ANKRD65
black	protein_coding	BRD3OS
black	protein_coding	B3GALT4
black	protein_coding	TMEM250
black	protein_coding	TNFSF12
black	protein_coding	ARHGEF25
black	protein_coding	PDXP
black	protein_coding	ARHGAP8
black	protein_coding	KCTD7
black	protein_coding	UPK3B
black	protein_coding	NFS1
black	protein_coding	ZNF324B
black	protein_coding	GPR162
black	protein_coding	TRNP1
black	protein_coding	PCDHGB1
black	protein_coding	AP5B1
black	protein_coding	MTRNR2L8
black	protein_coding	MTRNR2L10
black	protein_coding	AC068896.3
black	protein_coding	MC1R
black	protein_coding	C16orf95
black	protein_coding	GOLGA8S
black	protein_coding	LINC00672
black	protein_coding	DYNLL2
black	protein_coding	ZNF488
black	protein_coding	MTRNR2L12
black	protein_coding	RASL10B
black	protein_coding	NUDT3
black	protein_coding	CASTOR2
black	protein_coding	SOCS7
black	protein_coding	CBSL
black	protein_coding	DGKK
black	protein_coding	NUDT18
black	protein_coding	F8A1
black	protein_coding	AC073111.4
black	protein_coding	AC055839.2
blue	LINE_L1	L1M2a
blue	LINE_L1	L1P4c
blue	LTR_ERV1	LTR12E
blue	LTR_ERVK	LTR5
blue	LTR_ERV1	MER52C
blue	protein_coding	SEMA3F
blue	protein_coding	BAD
blue	protein_coding	MAD1L1
blue	protein_coding	LASP1
blue	protein_coding	SNX11
blue	protein_coding	M6PR
blue	protein_coding	ARF5
blue	protein_coding	POLDIP2
blue	protein_coding	FKBP4
blue	protein_coding	DVL2
blue	protein_coding	UPF1
blue	protein_coding	POLR2J
blue	protein_coding	DHX33
blue	protein_coding	CIAPIN1
blue	protein_coding	SPPL2B
blue	protein_coding	ITGA3
blue	protein_coding	OSBPL7
blue	protein_coding	TMEM98
blue	protein_coding	TMEM132A
blue	protein_coding	GGCT
blue	protein_coding	TBXA2R
blue	protein_coding	GTF2IRD1
blue	protein_coding	ELAC2
blue	protein_coding	NOS2
blue	protein_coding	KIAA0100
blue	protein_coding	RPUSD1
blue	protein_coding	RHBDF1
blue	protein_coding	TSR3
blue	protein_coding	PIGQ
blue	protein_coding	CRAMP1
blue	protein_coding	TEAD3
blue	protein_coding	SS18L2
blue	protein_coding	MPND
blue	protein_coding	MMP25
blue	protein_coding	MED24
blue	protein_coding	HEATR5B
blue	protein_coding	BAZ1B
blue	protein_coding	EEF1AKNMT
blue	protein_coding	UQCRC1
blue	protein_coding	CD9
blue	protein_coding	IFFO1
blue	protein_coding	FUZ
blue	protein_coding	LYPLA2
blue	protein_coding	TSPAN9
blue	protein_coding	APBA3
blue	protein_coding	MKS1
blue	protein_coding	UTP18
blue	protein_coding	RNF216
blue	protein_coding	PTBP1
blue	protein_coding	LARS2
blue	protein_coding	WIZ
blue	protein_coding	DCN
blue	protein_coding	QPCTL
blue	protein_coding	TMEM159
blue	protein_coding	EXTL3
blue	protein_coding	PSMC4
blue	protein_coding	MAN2B2
blue	protein_coding	SLC25A39
blue	protein_coding	DNASE1L1
blue	protein_coding	ZC3H3
blue	protein_coding	CAPN1
blue	protein_coding	CCDC88C
blue	protein_coding	GLT8D1
blue	protein_coding	SLC38A5
blue	protein_coding	ADGRA2
blue	protein_coding	ZFP64
blue	protein_coding	OSBPL5
blue	protein_coding	RNF10
blue	protein_coding	RNH1
blue	protein_coding	ALAS1
blue	protein_coding	STRAP
blue	protein_coding	PLEKHO1
blue	protein_coding	NR1H3
blue	protein_coding	NCAPH2
blue	protein_coding	TOMM34
blue	protein_coding	KPNA6
blue	protein_coding	MIPEP
blue	protein_coding	B4GALT7
blue	protein_coding	BAK1
blue	protein_coding	GRN
blue	protein_coding	SARS1
blue	protein_coding	RANBP3
blue	protein_coding	EIPR1
blue	protein_coding	PNPLA6
blue	protein_coding	CHPF2
blue	protein_coding	APBA2
blue	protein_coding	MAP2K3
blue	protein_coding	TIMP2
blue	protein_coding	RPL26L1
blue	protein_coding	MRI1
blue	protein_coding	EDC4
blue	protein_coding	RIPOR1
blue	protein_coding	PNKP
blue	protein_coding	SLC66A1
blue	protein_coding	PHF23
blue	protein_coding	PSMA4
blue	protein_coding	PARP3
blue	protein_coding	THAP3
blue	protein_coding	RETSAT
blue	protein_coding	AP2S1
blue	protein_coding	ZIC2
blue	protein_coding	EPHA3
blue	protein_coding	HSPA5
blue	protein_coding	TSPAN17
blue	protein_coding	FAM120A
blue	protein_coding	H6PD
blue	protein_coding	ELN
blue	protein_coding	RFC2
blue	protein_coding	CLPTM1L
blue	protein_coding	LAMC3
blue	protein_coding	BCAR1
blue	protein_coding	HOMER3
blue	protein_coding	RRP12
blue	protein_coding	AKR7A2
blue	protein_coding	MRTO4
blue	protein_coding	THRAP3
blue	protein_coding	PHPT1
blue	protein_coding	FAM168A
blue	protein_coding	RELT
blue	protein_coding	SZRD1
blue	protein_coding	USP36
blue	protein_coding	HPF1
blue	protein_coding	SEC61A1
blue	protein_coding	CROCC
blue	protein_coding	SLC2A3
blue	protein_coding	CTDP1
blue	protein_coding	WNK1
blue	protein_coding	OGFR
blue	protein_coding	HDAC7
blue	protein_coding	MRPS35
blue	protein_coding	BICRA
blue	protein_coding	ISOC2
blue	protein_coding	U2AF2
blue	protein_coding	GPC1
blue	protein_coding	HAGH
blue	protein_coding	RNF4
blue	protein_coding	TM7SF3
blue	protein_coding	TSPAN32
blue	protein_coding	RFXANK
blue	protein_coding	TMEM161A
blue	protein_coding	CNN2
blue	protein_coding	SBNO2
blue	protein_coding	HMG20B
blue	protein_coding	AP3D1
blue	protein_coding	NTHL1
blue	protein_coding	WDR18
blue	protein_coding	TBC1D22B
blue	protein_coding	PACC1
blue	protein_coding	TLE2
blue	protein_coding	ASB1
blue	protein_coding	FOXJ2
blue	protein_coding	ELAVL1
blue	protein_coding	SMARCD1
blue	protein_coding	KDM4A
blue	protein_coding	NFYC
blue	protein_coding	SLC9A3
blue	protein_coding	KIF26A
blue	protein_coding	PKM
blue	protein_coding	RHOA
blue	protein_coding	IDH3G
blue	protein_coding	HYAL2
blue	protein_coding	RASSF1
blue	protein_coding	COASY
blue	protein_coding	PLEKHH3
blue	protein_coding	TBC1D25
blue	protein_coding	FTSJ1
blue	protein_coding	POLR1A
blue	protein_coding	LAPTM4A
blue	protein_coding	IP6K2
blue	protein_coding	PPP2R5B
blue	protein_coding	ADGRF5
blue	protein_coding	BCL3
blue	protein_coding	HDHD5
blue	protein_coding	PHRF1
blue	protein_coding	SMG6
blue	protein_coding	RNF126
blue	protein_coding	JMJD6
blue	protein_coding	GBA2
blue	protein_coding	CFAP20
blue	protein_coding	TCOF1
blue	protein_coding	CDC42
blue	protein_coding	NCK2
blue	protein_coding	MAP4K4
blue	protein_coding	BUD23
blue	protein_coding	ATP6AP1
blue	protein_coding	TCF3
blue	protein_coding	MBD3
blue	protein_coding	FAM50A
blue	protein_coding	FAM3A
blue	protein_coding	CPSF1
blue	protein_coding	HSD17B10
blue	protein_coding	MARK2
blue	protein_coding	ACADVL
blue	protein_coding	STK10
blue	protein_coding	CRMP1
blue	protein_coding	XRCC1
blue	protein_coding	SELENOO
blue	protein_coding	NLE1
blue	protein_coding	MRPS34
blue	protein_coding	NOTCH3
blue	protein_coding	TEAD2
blue	protein_coding	ATP2A3
blue	protein_coding	CA12
blue	protein_coding	BCS1L
blue	protein_coding	SCARF1
blue	protein_coding	ENO1
blue	protein_coding	MYDGF
blue	protein_coding	ANO8
blue	protein_coding	GRAMD4
blue	protein_coding	FSCN1
blue	protein_coding	ACTB
blue	protein_coding	EXOSC7
blue	protein_coding	MKRN2
blue	protein_coding	RBMS2
blue	protein_coding	BAZ2A
blue	protein_coding	PTPN23
blue	protein_coding	UNG
blue	protein_coding	XAB2
blue	protein_coding	MAP2K7
blue	protein_coding	NFKB2
blue	protein_coding	GTF3C1
blue	protein_coding	SNRPA
blue	protein_coding	EXOSC5
blue	protein_coding	LRCH4
blue	protein_coding	SIRT6
blue	protein_coding	SLC25A43
blue	protein_coding	FGFR1
blue	protein_coding	FBLN1
blue	protein_coding	ITGA8
blue	protein_coding	ARAF
blue	protein_coding	TIGAR
blue	protein_coding	SDF4
blue	protein_coding	UBE2D4
blue	protein_coding	PAFAH1B3
blue	protein_coding	KIF22
blue	protein_coding	PGM1
blue	protein_coding	DDX1
blue	protein_coding	DNM2
blue	protein_coding	KEAP1
blue	protein_coding	SLC35C2
blue	protein_coding	SRCAP
blue	protein_coding	DLGAP4
blue	protein_coding	JMJD4
blue	protein_coding	GEMIN5
blue	protein_coding	ERC1
blue	protein_coding	PLOD1
blue	protein_coding	P2RX5
blue	protein_coding	SLC27A5
blue	protein_coding	ZNF446
blue	protein_coding	RPS5
blue	protein_coding	NOA1
blue	protein_coding	GSTP1
blue	protein_coding	WBP11
blue	protein_coding	EIF3I
blue	protein_coding	NKAIN1
blue	protein_coding	COL16A1
blue	protein_coding	TXLNA
blue	protein_coding	CAD
blue	protein_coding	CD82
blue	protein_coding	BCORL1
blue	protein_coding	ZNF213
blue	protein_coding	AKR1B1
blue	protein_coding	CTTN
blue	protein_coding	CHERP
blue	protein_coding	ATG16L1
blue	protein_coding	POMGNT1
blue	protein_coding	MAST2
blue	protein_coding	MRPL28
blue	protein_coding	ACOX3
blue	protein_coding	SRRT
blue	protein_coding	BAX
blue	protein_coding	PIGS
blue	protein_coding	PGS1
blue	protein_coding	PSMC5
blue	protein_coding	MMP2
blue	protein_coding	SF3B2
blue	protein_coding	GNAS
blue	protein_coding	KHSRP
blue	protein_coding	GNA11
blue	protein_coding	EDEM2
blue	protein_coding	PDRG1
blue	protein_coding	TGDS
blue	protein_coding	FKBP1A
blue	protein_coding	NSFL1C
blue	protein_coding	SLC4A11
blue	protein_coding	EBF4
blue	protein_coding	KDM2B
blue	protein_coding	GCN1
blue	protein_coding	PXN
blue	protein_coding	ERP29
blue	protein_coding	GRAMD1A
blue	protein_coding	GANAB
blue	protein_coding	GMIP
blue	protein_coding	LAG3
blue	protein_coding	MLF2
blue	protein_coding	LTBP4
blue	protein_coding	PCBP4
blue	protein_coding	MAEA
blue	protein_coding	STRN4
blue	protein_coding	MUL1
blue	protein_coding	SPG21
blue	protein_coding	RAB11FIP3
blue	protein_coding	GOLGA3
blue	protein_coding	CD209
blue	protein_coding	CERS4
blue	protein_coding	MCOLN1
blue	protein_coding	EFNB1
blue	protein_coding	PDPR
blue	protein_coding	AARS1
blue	protein_coding	GLG1
blue	protein_coding	PLEKHG2
blue	protein_coding	DTX2
blue	protein_coding	CMTM6
blue	protein_coding	SEL1L3
blue	protein_coding	ALKBH5
blue	protein_coding	SPAG7
blue	protein_coding	ZC3HC1
blue	protein_coding	TMEM101
blue	protein_coding	PSME1
blue	protein_coding	MYH7
blue	protein_coding	RNF31
blue	protein_coding	TINF2
blue	protein_coding	COL9A3
blue	protein_coding	MYL6
blue	protein_coding	UNC13D
blue	protein_coding	MFSD11
blue	protein_coding	COMT
blue	protein_coding	SEC22C
blue	protein_coding	HDAC6
blue	protein_coding	AAAS
blue	protein_coding	NUP188
blue	protein_coding	CRAT
blue	protein_coding	NANS
blue	protein_coding	TBC1D2
blue	protein_coding	NUBP2
blue	protein_coding	BRPF3
blue	protein_coding	ABL1
blue	protein_coding	OCEL1
blue	protein_coding	MYO9B
blue	protein_coding	PSMD8
blue	protein_coding	SETD1A
blue	protein_coding	BCL7C
blue	protein_coding	EFNA2
blue	protein_coding	ATP5F1D
blue	protein_coding	CBARP
blue	protein_coding	IGFALS
blue	protein_coding	HNRNPM
blue	protein_coding	NDUFB7
blue	protein_coding	TECR
blue	protein_coding	TIMM13
blue	protein_coding	CDC34
blue	protein_coding	POLR2E
blue	protein_coding	POLRMT
blue	protein_coding	IZUMO4
blue	protein_coding	RASSF7
blue	protein_coding	MADCAM1
blue	protein_coding	MKNK2
blue	protein_coding	ARVCF
blue	protein_coding	TRMT2A
blue	protein_coding	RANBP1
blue	protein_coding	ZDHHC8
blue	protein_coding	KLHL22
blue	protein_coding	MED15
blue	protein_coding	SMARCB1
blue	protein_coding	CABIN1
blue	protein_coding	SF3A1
blue	protein_coding	RNF215
blue	protein_coding	PES1
blue	protein_coding	PPM1F
blue	protein_coding	SLC35E4
blue	protein_coding	ESS2
blue	protein_coding	MFNG
blue	protein_coding	CARD10
blue	protein_coding	SLC25A1
blue	protein_coding	GGA1
blue	protein_coding	HIRA
blue	protein_coding	SH3BP1
blue	protein_coding	PATZ1
blue	protein_coding	TRIOBP
blue	protein_coding	TFIP11
blue	protein_coding	GCAT
blue	protein_coding	ANKRD54
blue	protein_coding	MICALL1
blue	protein_coding	CCDC134
blue	protein_coding	CBY1
blue	protein_coding	TOMM22
blue	protein_coding	JOSD1
blue	protein_coding	GTPBP1
blue	protein_coding	POLDIP3
blue	protein_coding	PPP6R2
blue	protein_coding	SUN2
blue	protein_coding	LMF2
blue	protein_coding	RHBDD3
blue	protein_coding	PACSIN2
blue	protein_coding	MCM5
blue	protein_coding	TSPO
blue	protein_coding	TTLL12
blue	protein_coding	CABP7
blue	protein_coding	TAB1
blue	protein_coding	SAMM50
blue	protein_coding	TXN2
blue	protein_coding	FOXRED2
blue	protein_coding	EIF3D
blue	protein_coding	SGSM3
blue	protein_coding	SLC25A17
blue	protein_coding	KCTD17
blue	protein_coding	PHF5A
blue	protein_coding	CERK
blue	protein_coding	ABHD4
blue	protein_coding	RBM23
blue	protein_coding	PRMT5
blue	protein_coding	PIGH
blue	protein_coding	TELO2
blue	protein_coding	PSMC1
blue	protein_coding	PSMB5
blue	protein_coding	APEX1
blue	protein_coding	PABPN1
blue	protein_coding	EFS
blue	protein_coding	EMC9
blue	protein_coding	REC8
blue	protein_coding	RABGGTA
blue	protein_coding	PCIF1
blue	protein_coding	TRPC4AP
blue	protein_coding	PYGB
blue	protein_coding	ABHD12
blue	protein_coding	RAB5IF
blue	protein_coding	CSTF1
blue	protein_coding	BMP7
blue	protein_coding	RAE1
blue	protein_coding	TPD52L2
blue	protein_coding	PRPF6
blue	protein_coding	MTG2
blue	protein_coding	PSMA7
blue	protein_coding	MRGBP
blue	protein_coding	GID8
blue	protein_coding	ARFGAP1
blue	protein_coding	GMEB2
blue	protein_coding	C20orf27
blue	protein_coding	CDC25B
blue	protein_coding	ARFRP1
blue	protein_coding	TRIB3
blue	protein_coding	SEC23B
blue	protein_coding	TM9SF4
blue	protein_coding	POFUT1
blue	protein_coding	SAMHD1
blue	protein_coding	NOP56
blue	protein_coding	IDH3B
blue	protein_coding	ACTR5
blue	protein_coding	AHCY
blue	protein_coding	DHX35
blue	protein_coding	DNTTIP1
blue	protein_coding	PIGU
blue	protein_coding	ACOT8
blue	protein_coding	APMAP
blue	protein_coding	ZNF516
blue	protein_coding	ADNP2
blue	protein_coding	MXRA5
blue	protein_coding	MOSPD1
blue	protein_coding	ABCD1
blue	protein_coding	CCDC22
blue	protein_coding	PLP2
blue	protein_coding	PLS3
blue	protein_coding	SLC35A2
blue	protein_coding	PQBP1
blue	protein_coding	EMD
blue	protein_coding	SMS
blue	protein_coding	UBL4A
blue	protein_coding	CDK16
blue	protein_coding	TIMP1
blue	protein_coding	FGD1
blue	protein_coding	PORCN
blue	protein_coding	MAGED2
blue	protein_coding	PBDC1
blue	protein_coding	STK24
blue	protein_coding	MGRN1
blue	protein_coding	ZNF629
blue	protein_coding	TRADD
blue	protein_coding	HSF4
blue	protein_coding	GDPD3
blue	protein_coding	NUTF2
blue	protein_coding	CENPT
blue	protein_coding	ARL2BP
blue	protein_coding	ACD
blue	protein_coding	POLR2C
blue	protein_coding	PARD6A
blue	protein_coding	ZNF821
blue	protein_coding	MMP15
blue	protein_coding	USB1
blue	protein_coding	NME3
blue	protein_coding	SLC38A7
blue	protein_coding	VAC14
blue	protein_coding	COG4
blue	protein_coding	PLA2G15
blue	protein_coding	MON1B
blue	protein_coding	AXIN1
blue	protein_coding	HCFC1R1
blue	protein_coding	NPRL3
blue	protein_coding	MPG
blue	protein_coding	COTL1
blue	protein_coding	CRISPLD2
blue	protein_coding	TSC2
blue	protein_coding	ZNF500
blue	protein_coding	NME4
blue	protein_coding	NOMO3
blue	protein_coding	CIAO3
blue	protein_coding	CLCN7
blue	protein_coding	HAGHL
blue	protein_coding	ANTKMT
blue	protein_coding	SLC7A5
blue	protein_coding	METRN
blue	protein_coding	FBXO31
blue	protein_coding	STUB1
blue	protein_coding	UBE2I
blue	protein_coding	EEF2K
blue	protein_coding	CAPN15
blue	protein_coding	UBFD1
blue	protein_coding	EARS2
blue	protein_coding	ELOB
blue	protein_coding	DNAJA3
blue	protein_coding	BFAR
blue	protein_coding	XYLT1
blue	protein_coding	PYCARD
blue	protein_coding	MAZ
blue	protein_coding	CDIPT
blue	protein_coding	BCKDK
blue	protein_coding	KAT8
blue	protein_coding	NOMO1
blue	protein_coding	VPS35L
blue	protein_coding	RNF40
blue	protein_coding	CSK
blue	protein_coding	TRIP4
blue	protein_coding	IGDCC4
blue	protein_coding	CD276
blue	protein_coding	RPAP1
blue	protein_coding	EHD4
blue	protein_coding	BMF
blue	protein_coding	VPS18
blue	protein_coding	BRF2
blue	protein_coding	TRIM35
blue	protein_coding	CCN4
blue	protein_coding	GSDMD
blue	protein_coding	TSTA3
blue	protein_coding	PYCR3
blue	protein_coding	EEF1D
blue	protein_coding	SQLE
blue	protein_coding	R3HCC1
blue	protein_coding	GSR
blue	protein_coding	MCM4
blue	protein_coding	MAN2B1
blue	protein_coding	KCNN4
blue	protein_coding	NUCB1
blue	protein_coding	GYS1
blue	protein_coding	ECH1
blue	protein_coding	HNRNPL
blue	protein_coding	CLPTM1
blue	protein_coding	PPP1R37
blue	protein_coding	PIH1D1
blue	protein_coding	ARHGEF18
blue	protein_coding	ERCC2
blue	protein_coding	DOT1L
blue	protein_coding	PLEKHJ1
blue	protein_coding	SF3A2
blue	protein_coding	AMH
blue	protein_coding	OAZ1
blue	protein_coding	TRMT1
blue	protein_coding	STX10
blue	protein_coding	TLE6
blue	protein_coding	PTOV1
blue	protein_coding	SGTA
blue	protein_coding	MED25
blue	protein_coding	SNAPC2
blue	protein_coding	C19orf53
blue	protein_coding	TIMM44
blue	protein_coding	IL27RA
blue	protein_coding	VRK3
blue	protein_coding	FAM32A
blue	protein_coding	MED26
blue	protein_coding	ILVBL
blue	protein_coding	SYDE1
blue	protein_coding	POP4
blue	protein_coding	CCNE1
blue	protein_coding	FBL
blue	protein_coding	DYRK1B
blue	protein_coding	AKT2
blue	protein_coding	PIAS4
blue	protein_coding	YJU2
blue	protein_coding	FSD1
blue	protein_coding	POLR2I
blue	protein_coding	PRKD2
blue	protein_coding	CACTIN
blue	protein_coding	HNRNPUL1
blue	protein_coding	FZR1
blue	protein_coding	DMAC2
blue	protein_coding	MRPL4
blue	protein_coding	BABAM1
blue	protein_coding	TYK2
blue	protein_coding	CDC37
blue	protein_coding	NAPA
blue	protein_coding	RABAC1
blue	protein_coding	PTPRS
blue	protein_coding	KDELR1
blue	protein_coding	GRWD1
blue	protein_coding	GRIN2D
blue	protein_coding	CLEC11A
blue	protein_coding	TMEM205
blue	protein_coding	BCAT2
blue	protein_coding	MIER2
blue	protein_coding	PLEKHA4
blue	protein_coding	PPP2R1A
blue	protein_coding	CACNG7
blue	protein_coding	GCDH
blue	protein_coding	LILRB5
blue	protein_coding	DNASE2
blue	protein_coding	LENG1
blue	protein_coding	PRPF31
blue	protein_coding	ISYNA1
blue	protein_coding	ELL
blue	protein_coding	COPE
blue	protein_coding	DDX49
blue	protein_coding	ARMC6
blue	protein_coding	TMEM147
blue	protein_coding	KXD1
blue	protein_coding	ERF
blue	protein_coding	ATP13A1
blue	protein_coding	GRIK5
blue	protein_coding	SIPA1L3
blue	protein_coding	ETHE1
blue	protein_coding	CADM4
blue	protein_coding	OGDH
blue	protein_coding	MET
blue	protein_coding	BRAT1
blue	protein_coding	TSPAN12
blue	protein_coding	HIBADH
blue	protein_coding	GRB10
blue	protein_coding	ABHD11
blue	protein_coding	PDAP1
blue	protein_coding	PTCD1
blue	protein_coding	EIF3B
blue	protein_coding	SNX8
blue	protein_coding	NUDT1
blue	protein_coding	TAF6
blue	protein_coding	MOSPD3
blue	protein_coding	PCOLCE
blue	protein_coding	IMPDH1
blue	protein_coding	PLOD3
blue	protein_coding	ZNHIT1
blue	protein_coding	ZNF862
blue	protein_coding	BLVRA
blue	protein_coding	POLD2
blue	protein_coding	YKT6
blue	protein_coding	CLIP2
blue	protein_coding	EIF4H
blue	protein_coding	SEC61B
blue	protein_coding	ENG
blue	protein_coding	AK1
blue	protein_coding	TBC1D13
blue	protein_coding	TESK1
blue	protein_coding	CREB3
blue	protein_coding	RGP1
blue	protein_coding	EDF1
blue	protein_coding	BAG1
blue	protein_coding	RAPGEF1
blue	protein_coding	NPDC1
blue	protein_coding	PDLIM1
blue	protein_coding	LZTS2
blue	protein_coding	SFXN3
blue	protein_coding	NPM3
blue	protein_coding	GBF1
blue	protein_coding	CUEDC2
blue	protein_coding	SUFU
blue	protein_coding	STN1
blue	protein_coding	XPNPEP1
blue	protein_coding	ZMIZ1
blue	protein_coding	PPIF
blue	protein_coding	UBTF
blue	protein_coding	PSMD3
blue	protein_coding	CASC3
blue	protein_coding	KPNB1
blue	protein_coding	PNPO
blue	protein_coding	TRIM16L
blue	protein_coding	RECQL5
blue	protein_coding	GALK1
blue	protein_coding	PFN1
blue	protein_coding	RNF167
blue	protein_coding	SLC25A11
blue	protein_coding	CHRNE
blue	protein_coding	RAI1
blue	protein_coding	FTSJ3
blue	protein_coding	KAT2A
blue	protein_coding	NAGLU
blue	protein_coding	MLX
blue	protein_coding	COL1A1
blue	protein_coding	VAT1
blue	protein_coding	LRRC59
blue	protein_coding	HDAC5
blue	protein_coding	EFTUD2
blue	protein_coding	RANGRF
blue	protein_coding	DHRS7B
blue	protein_coding	NAT9
blue	protein_coding	TMEM104
blue	protein_coding	TNFAIP1
blue	protein_coding	IFT20
blue	protein_coding	CDR2L
blue	protein_coding	UNC119
blue	protein_coding	SUPT6H
blue	protein_coding	CRACD
blue	protein_coding	GAR1
blue	protein_coding	GALNT7
blue	protein_coding	MFSD10
blue	protein_coding	SIAE
blue	protein_coding	ATG2A
blue	protein_coding	EHD1
blue	protein_coding	CPT1A
blue	protein_coding	CCND1
blue	protein_coding	CCDC86
blue	protein_coding	PRPF19
blue	protein_coding	TMEM109
blue	protein_coding	ANAPC15
blue	protein_coding	PANX1
blue	protein_coding	COMMD9
blue	protein_coding	AMBRA1
blue	protein_coding	PTPMT1
blue	protein_coding	NAA40
blue	protein_coding	SLC22A18
blue	protein_coding	CD81
blue	protein_coding	SLC35F2
blue	protein_coding	AIP
blue	protein_coding	NDUFS8
blue	protein_coding	CHKA
blue	protein_coding	VWF
blue	protein_coding	P3H3
blue	protein_coding	CORO1C
blue	protein_coding	TSPAN11
blue	protein_coding	KCTD10
blue	protein_coding	MLEC
blue	protein_coding	CSRNP2
blue	protein_coding	ATP5F1B
blue	protein_coding	BCL7A
blue	protein_coding	TNS2
blue	protein_coding	GPN3
blue	protein_coding	MANSC1
blue	protein_coding	DUSP16
blue	protein_coding	OGFOD2
blue	protein_coding	MRPL51
blue	protein_coding	GAPDH
blue	protein_coding	CHD4
blue	protein_coding	ACRBP
blue	protein_coding	ING4
blue	protein_coding	USP5
blue	protein_coding	TPI1
blue	protein_coding	SPSB2
blue	protein_coding	ATN1
blue	protein_coding	C12orf57
blue	protein_coding	PRKAB1
blue	protein_coding	RAB35
blue	protein_coding	PHC1
blue	protein_coding	SRSF9
blue	protein_coding	COL12A1
blue	protein_coding	MCM3
blue	protein_coding	EYA4
blue	protein_coding	SLC39A7
blue	protein_coding	PHF1
blue	protein_coding	CUTA
blue	protein_coding	MDFI
blue	protein_coding	CCND3
blue	protein_coding	BYSL
blue	protein_coding	PTK7
blue	protein_coding	SRF
blue	protein_coding	CUL9
blue	protein_coding	DNPH1
blue	protein_coding	GMDS
blue	protein_coding	VEGFA
blue	protein_coding	SLC29A1
blue	protein_coding	FBRSL1
blue	protein_coding	SEMA5A
blue	protein_coding	DAP
blue	protein_coding	APBB3
blue	protein_coding	THBS4
blue	protein_coding	GNPDA1
blue	protein_coding	HMGXB3
blue	protein_coding	ERGIC1
blue	protein_coding	PDGFRB
blue	protein_coding	BNIP1
blue	protein_coding	DBN1
blue	protein_coding	ACTR8
blue	protein_coding	TIMMDC1
blue	protein_coding	PCCB
blue	protein_coding	RNF7
blue	protein_coding	TFDP2
blue	protein_coding	PFKFB4
blue	protein_coding	COL7A1
blue	protein_coding	USP4
blue	protein_coding	TUSC2
blue	protein_coding	NPRL2
blue	protein_coding	CYB561D2
blue	protein_coding	GBE1
blue	protein_coding	UMPS
blue	protein_coding	SLC41A3
blue	protein_coding	PLXNA1
blue	protein_coding	PODXL2
blue	protein_coding	KLHL18
blue	protein_coding	SCAP
blue	protein_coding	RRP9
blue	protein_coding	ABHD14B
blue	protein_coding	CLCN2
blue	protein_coding	EIF4G1
blue	protein_coding	SPCS1
blue	protein_coding	KANSL3
blue	protein_coding	LMAN2L
blue	protein_coding	RTKN
blue	protein_coding	NCL
blue	protein_coding	SF3B6
blue	protein_coding	ACVR1
blue	protein_coding	GTF3C2
blue	protein_coding	NRBP1
blue	protein_coding	SNX17
blue	protein_coding	PPM1G
blue	protein_coding	PCSK4
blue	protein_coding	APC2
blue	protein_coding	RPS15
blue	protein_coding	INO80B
blue	protein_coding	MOGS
blue	protein_coding	NDUFS7
blue	protein_coding	PCGF1
blue	protein_coding	AUP1
blue	protein_coding	HTRA2
blue	protein_coding	PECR
blue	protein_coding	UNC50
blue	protein_coding	IGFBP2
blue	protein_coding	IGFBP5
blue	protein_coding	PDCL3
blue	protein_coding	HSPE1
blue	protein_coding	ZNF142
blue	protein_coding	IL1R2
blue	protein_coding	CNPPD1
blue	protein_coding	STK16
blue	protein_coding	HDLBP
blue	protein_coding	ODC1
blue	protein_coding	SRSF7
blue	protein_coding	ARID3A
blue	protein_coding	VAX2
blue	protein_coding	SPR
blue	protein_coding	BCL9
blue	protein_coding	LRRC42
blue	protein_coding	WRAP73
blue	protein_coding	MRPL37
blue	protein_coding	QSOX1
blue	protein_coding	PHF13
blue	protein_coding	PARK7
blue	protein_coding	WDR77
blue	protein_coding	SCAMP3
blue	protein_coding	TRIM62
blue	protein_coding	ARHGEF2
blue	protein_coding	LAMTOR2
blue	protein_coding	SRM
blue	protein_coding	FBXO6
blue	protein_coding	MAD2L2
blue	protein_coding	MIIP
blue	protein_coding	SMG7
blue	protein_coding	ZBTB17
blue	protein_coding	TMEM9
blue	protein_coding	ADPRS
blue	protein_coding	GNPAT
blue	protein_coding	C1orf109
blue	protein_coding	NID1
blue	protein_coding	ETV3
blue	protein_coding	RBBP5
blue	protein_coding	ECE1
blue	protein_coding	GALE
blue	protein_coding	APH1A
blue	protein_coding	SLC2A1
blue	protein_coding	EBNA1BP2
blue	protein_coding	ARTN
blue	protein_coding	ATP6V0B
blue	protein_coding	AKR1A1
blue	protein_coding	PRDX1
blue	protein_coding	PIK3R3
blue	protein_coding	DPH5
blue	protein_coding	SYF2
blue	protein_coding	MTFR1L
blue	protein_coding	NENF
blue	protein_coding	RPA2
blue	protein_coding	PPP1R8
blue	protein_coding	TXNDC12
blue	protein_coding	CTSD
blue	protein_coding	STK11
blue	protein_coding	KPTN
blue	protein_coding	MED28
blue	protein_coding	RPN2
blue	protein_coding	TGIF2
blue	protein_coding	EEF2KMT
blue	protein_coding	UBN1
blue	protein_coding	HS1BP3
blue	protein_coding	CCND2
blue	protein_coding	NDUFB3
blue	protein_coding	WDR34
blue	protein_coding	PTPA
blue	protein_coding	PHF19
blue	protein_coding	NEK6
blue	protein_coding	C19orf25
blue	protein_coding	ZBTB45
blue	protein_coding	IFI27L2
blue	protein_coding	IRF2BPL
blue	protein_coding	ACOT2
blue	protein_coding	AREL1
blue	protein_coding	DLST
blue	protein_coding	TMEM214
blue	protein_coding	TCTN3
blue	protein_coding	CRHR1
blue	protein_coding	RCL1
blue	protein_coding	WDR55
blue	protein_coding	ARAP3
blue	protein_coding	SNX19
blue	protein_coding	ALG5
blue	protein_coding	FAM53C
blue	protein_coding	DUSP4
blue	protein_coding	TNFRSF10B
blue	protein_coding	SORBS3
blue	protein_coding	PDLIM2
blue	protein_coding	EPX
blue	protein_coding	AKAP1
blue	protein_coding	TRIM25
blue	protein_coding	TBX2
blue	protein_coding	FAM117A
blue	protein_coding	KCNJ8
blue	protein_coding	ZSCAN18
blue	protein_coding	SEC22A
blue	protein_coding	PEX16
blue	protein_coding	TMEM39B
blue	protein_coding	POLR3GL
blue	protein_coding	TMEM54
blue	protein_coding	MRPS2
blue	protein_coding	COPA
blue	protein_coding	ZNF205
blue	protein_coding	NAA60
blue	protein_coding	POLM
blue	protein_coding	CLTA
blue	protein_coding	CNTFR
blue	protein_coding	CHST3
blue	protein_coding	ACADS
blue	protein_coding	DDX54
blue	protein_coding	PRDX4
blue	protein_coding	DDX39A
blue	protein_coding	PKN1
blue	protein_coding	ADGRE5
blue	protein_coding	WDR83
blue	protein_coding	GIPC1
blue	protein_coding	NEUROD4
blue	protein_coding	LRP1
blue	protein_coding	ATG101
blue	protein_coding	IKZF4
blue	protein_coding	SMUG1
blue	protein_coding	TUBA1B
blue	protein_coding	EEF1AKMT3
blue	protein_coding	KBTBD4
blue	protein_coding	AGO2
blue	protein_coding	MXD4
blue	protein_coding	CHPF
blue	protein_coding	DNPEP
blue	protein_coding	INHA
blue	protein_coding	OBSL1
blue	protein_coding	ENKD1
blue	protein_coding	SNX21
blue	protein_coding	PIGT
blue	protein_coding	MOCS3
blue	protein_coding	PMEPA1
blue	protein_coding	RNF114
blue	protein_coding	PEPD
blue	protein_coding	CHST8
blue	protein_coding	USP22
blue	protein_coding	TRERF1
blue	protein_coding	WRNIP1
blue	protein_coding	RRP36
blue	protein_coding	SNRPC
blue	protein_coding	ABCC10
blue	protein_coding	H1-3
blue	protein_coding	PEX6
blue	protein_coding	AL365205.1
blue	protein_coding	UNC5CL
blue	protein_coding	AARS2
blue	protein_coding	MOCS1
blue	protein_coding	TBCC
blue	protein_coding	MAD2L1BP
blue	protein_coding	MEA1
blue	protein_coding	CDKN1A
blue	protein_coding	RPP40
blue	protein_coding	RNF113A
blue	protein_coding	SOX9
blue	protein_coding	MRPS7
blue	protein_coding	GGA3
blue	protein_coding	ARMC7
blue	protein_coding	MIF4GD
blue	protein_coding	NT5C
blue	protein_coding	MSTO1
blue	protein_coding	SLC2A4RG
blue	protein_coding	PPDPF
blue	protein_coding	PSPN
blue	protein_coding	GTF2F1
blue	protein_coding	ALKBH7
blue	protein_coding	CLPP
blue	protein_coding	GPR108
blue	protein_coding	SNRPD2
blue	protein_coding	CENPB
blue	protein_coding	PSMF1
blue	protein_coding	NKX2-2
blue	protein_coding	RBCK1
blue	protein_coding	STK35
blue	protein_coding	SNRPB
blue	protein_coding	AP5S1
blue	protein_coding	LRRN4
blue	protein_coding	TBC1D20
blue	protein_coding	ITPA
blue	protein_coding	MRPS26
blue	protein_coding	NCLN
blue	protein_coding	MMP24
blue	protein_coding	ID1
blue	protein_coding	ERGIC3
blue	protein_coding	ROMO1
blue	protein_coding	PLAGL2
blue	protein_coding	MMP24OS
blue	protein_coding	KDM5C
blue	protein_coding	TMEM115
blue	protein_coding	HECTD3
blue	protein_coding	LRFN3
blue	protein_coding	CAPNS1
blue	protein_coding	PDCD2L
blue	protein_coding	RBM42
blue	protein_coding	COX6B1
blue	protein_coding	FRMD8
blue	protein_coding	PRDX5
blue	protein_coding	BCL2L12
blue	protein_coding	IRF3
blue	protein_coding	PRMT1
blue	protein_coding	BECN1
blue	protein_coding	TRAP1
blue	protein_coding	GLIS2
blue	protein_coding	DNAJC8
blue	protein_coding	UXT
blue	protein_coding	TIMM17B
blue	protein_coding	NUP214
blue	protein_coding	MAP2K2
blue	protein_coding	INTS11
blue	protein_coding	TRAF2
blue	protein_coding	FGFRL1
blue	protein_coding	TMEM175
blue	protein_coding	FBXL12
blue	protein_coding	SLC35E1
blue	protein_coding	UQCR11
blue	protein_coding	GFER
blue	protein_coding	WDR24
blue	protein_coding	CHTF18
blue	protein_coding	SMARCA4
blue	protein_coding	KDM4B
blue	protein_coding	TICAM1
blue	protein_coding	AAMP
blue	protein_coding	ECHS1
blue	protein_coding	ZNF835
blue	protein_coding	GNG11
blue	protein_coding	POR
blue	protein_coding	KDR
blue	protein_coding	TUBGCP6
blue	protein_coding	DGCR6L
blue	protein_coding	SDF2L1
blue	protein_coding	ATF4
blue	protein_coding	BAIAP2L2
blue	protein_coding	TST
blue	protein_coding	C22orf23
blue	protein_coding	EMC4
blue	protein_coding	ATP6V1F
blue	protein_coding	VGF
blue	protein_coding	SMO
blue	protein_coding	MRPS12
blue	protein_coding	MTX2
blue	protein_coding	DLL4
blue	protein_coding	IVD
blue	protein_coding	SUMF2
blue	protein_coding	SOX15
blue	protein_coding	PLD2
blue	protein_coding	FXR2
blue	protein_coding	MPDU1
blue	protein_coding	KRI1
blue	protein_coding	SLC44A2
blue	protein_coding	SEC14L1
blue	protein_coding	TTI2
blue	protein_coding	KLF16
blue	protein_coding	PGAP6
blue	protein_coding	DOHH
blue	protein_coding	SHC2
blue	protein_coding	ABHD17A
blue	protein_coding	GDPD2
blue	protein_coding	SH3BP4
blue	protein_coding	DOCK6
blue	protein_coding	ECSIT
blue	protein_coding	ELOF1
blue	protein_coding	PRKCSH
blue	protein_coding	CNN1
blue	protein_coding	THEM6
blue	protein_coding	NECTIN2
blue	protein_coding	TOMM40
blue	protein_coding	GADD45G
blue	protein_coding	FAM98C
blue	protein_coding	ATP8B3
blue	protein_coding	GTPBP3
blue	protein_coding	PLVAP
blue	protein_coding	SLC27A1
blue	protein_coding	DDA1
blue	protein_coding	MRPL34
blue	protein_coding	PGLS
blue	protein_coding	LSM7
blue	protein_coding	MLLT1
blue	protein_coding	ACTN4
blue	protein_coding	MAP1S
blue	protein_coding	SSBP4
blue	protein_coding	PGPEP1
blue	protein_coding	LSM4
blue	protein_coding	TRPM4
blue	protein_coding	UBAC1
blue	protein_coding	ZBTB46
blue	protein_coding	HELZ2
blue	protein_coding	SAMD10
blue	protein_coding	COL5A1
blue	protein_coding	TUBGCP2
blue	protein_coding	PAK4
blue	protein_coding	LAMA5
blue	protein_coding	OSBPL2
blue	protein_coding	ADRM1
blue	protein_coding	POMT1
blue	protein_coding	UCK1
blue	protein_coding	FIBCD1
blue	protein_coding	PRRC2B
blue	protein_coding	CHMP2A
blue	protein_coding	UBE2M
blue	protein_coding	TRIM28
blue	protein_coding	METTL26
blue	protein_coding	YIPF2
blue	protein_coding	ATG4D
blue	protein_coding	ZC3H4
blue	protein_coding	SESN2
blue	protein_coding	ATP5IF1
blue	protein_coding	ZNF317
blue	protein_coding	PPAN
blue	protein_coding	EIF3G
blue	protein_coding	SLC6A8
blue	protein_coding	DKC1
blue	protein_coding	PLXNA3
blue	protein_coding	DUSP9
blue	protein_coding	LRP3
blue	protein_coding	UBA1
blue	protein_coding	AKAP12
blue	protein_coding	AAR2
blue	protein_coding	GGT7
blue	protein_coding	EDA2R
blue	protein_coding	C1QL1
blue	protein_coding	ZNF428
blue	protein_coding	EMC8
blue	protein_coding	CHMP1A
blue	protein_coding	PRR7
blue	protein_coding	SH3BP5
blue	protein_coding	NR1H2
blue	protein_coding	TUBG1
blue	protein_coding	PSME3
blue	protein_coding	AOC3
blue	protein_coding	ACLY
blue	protein_coding	VPS25
blue	protein_coding	RAMP2
blue	protein_coding	DIAPH1
blue	protein_coding	C1orf159
blue	protein_coding	TMEM204
blue	protein_coding	THOC6
blue	protein_coding	TRAF7
blue	protein_coding	STARD3
blue	protein_coding	RARA
blue	protein_coding	PIAS3
blue	protein_coding	MCCC2
blue	protein_coding	SELENOS
blue	protein_coding	LLGL1
[truncated: 13,986 more rows]
