# Supplementary material for: Expressions of the satellite repeat HSAT5 and transposable elements are implicated in disease progression and survival in glioma
Source: Turk J Biol. 2024 Jul 1;48(4):242–56. doi: 10.55730/1300-0152.2700 (PMC11407350; doi:10.55730/1300-0152.2700)
Supplement: Supplementary file 10 [file Supplementary_File_10.xlsx]

## Sheet: GO_black_BP
ID	Description	GeneRatio	BgRatio	pvalue	p.adjust	qvalue	geneID	Count		Table S16
GO:0010975	regulation of neuron projection development	38/732	445/18722	5.83587e+08	0.0120300164887039	0.0111573297835127	ARHGAP33/CX3CL1/SEMA3G/SEMA3B/CUL7/DGKG/LZTS1/MT3/MEGF8/CRTC1/GSK3A/LIMK1/DVL1/EFNB3/GORASP1/STK25/ATP1B2/ACAP3/MAP1B/SEMA7A/CRABP2/FEZ1/ARHGAP35/CDK5/NSMF/SEMA6B/SDC2/BRSK2/CDH4/DENND5A/PLK5/MAPT/RTN4RL2/NTNG2/AP2A1/SYNGAP1/GDI1/NCKIPSD	38		There are multiple sheets in this document, each for a different WGCNA module.
GO:0042391	regulation of membrane potential	37/732	434/18722	8.02179e+08	0.0120300164887039	0.0111573297835127	SLC4A8/KCNH2/KCNN2/SLC9A1/DSP/HCN2/CHRNA4/SMAD7/MYH14/CRTC1/GSK3A/DVL1/MPP2/SLC4A3/KCNIP2/ATP1B2/KCNA5/TMEM25/PINK1/GRIN2C/ATP1A1/CDK5/CACNB3/MECP2/KCNK9/KCNK3/BCL2L1/JUP/CNIH2/SCN4B/ABAT/MAPT/NOS1AP/GABBR1/INSYN1/RTL10/KCTD7	37
GO:0050804	modulation of chemical synaptic transmission	36/732	439/18722	2.45761e+09	0.0145633946345306	0.0135069305064937	CX3CL1/NISCH/SLC4A8/LZTS1/PRKACA/ACHE/CRTC1/DVL1/GIT1/FBXL20/PPP1R9B/MPP2/CSPG5/PNKD/MAP1B/PTPRA/TMEM25/PINK1/ABR/GRIN2C/CDK5/NSMF/PRRT2/CACNB3/RAB26/MECP2/CNIH2/PLA2G6/SEPTIN5/BCR/MAPT/SHISA6/NTNG2/MME/SYNGAP1/VAMP2	36
GO:0099177	regulation of trans-synaptic signaling	36/732	440/18722	2.57935e+09	0.0145633946345306	0.0135069305064937	CX3CL1/NISCH/SLC4A8/LZTS1/PRKACA/ACHE/CRTC1/DVL1/GIT1/FBXL20/PPP1R9B/MPP2/CSPG5/PNKD/MAP1B/PTPRA/TMEM25/PINK1/ABR/GRIN2C/CDK5/NSMF/PRRT2/CACNB3/RAB26/MECP2/CNIH2/PLA2G6/SEPTIN5/BCR/MAPT/SHISA6/NTNG2/MME/SYNGAP1/VAMP2	36
GO:0051960	regulation of nervous system development	35/732	443/18722	6.78185e+09	0.0179479792720678	0.0166459891284558	CX3CL1/SEMA3G/SEMA3B/CUL7/SIRT2/MT3/MEGF8/LIMK1/EFNB3/GORASP1/STK25/NR1D1/RNF112/NSUN5/LRRC4B/MAP1B/WASF3/SEMA7A/AMIGO2/CRABP2/TTBK1/TPBG/SHH/CDK5/SEMA6B/GPR37L1/CDH4/IDH2/MAPT/MME/SYNGAP1/HES5/GJC2/TGM2/GDI1	35
GO:0023061	signal release	33/732	463/18722	0.000695468243626103	0.0488834910188814	0.045337363484013	NISCH/SLC4A8/DYNLL1/PCSK5/DNAJC5/CHRNA4/LIN7B/DVL1/GIT1/FBXL20/NRXN2/CSPG5/GPR68/CRY2/NR1D1/PNKD/KCNA5/RAB11FIP5/CCN3/ENSA/SNAP47/PINK1/SV2A/CDK5/PRRT2/BRSK2/EXOC3L1/ABAT/PLA2G6/SEPTIN5/PIP5K1C/VAMP2/RASL10B	33
GO:0034329	cell junction assembly	31/732	420/18722	0.00056202316430683	0.0437961399787776	0.0406190612828288	PRKACA/ACHE/SLC9A1/SMAD7/CORO2B/DVL1/DUSP3/NRXN2/MDGA1/ITGB1BP1/LRRC4B/MAP1B/PTPRA/THSD1/AMIGO2/TPBG/MARVELD2/PRKCA/LHFPL4/CDK5/MECP2/JUP/SPTBN2/IRX3/ZNF703/CLDN5/PIP5K1C/BCR/CLDN4/NTNG2/LDB1	31
GO:0050767	regulation of neurogenesis	30/732	364/18722	0.000104847698227368	0.0214413542874967	0.0198859462092481	CX3CL1/SEMA3G/SEMA3B/CUL7/SIRT2/MT3/MEGF8/LIMK1/EFNB3/GORASP1/STK25/NR1D1/RNF112/MAP1B/SEMA7A/CRABP2/TTBK1/SHH/CDK5/SEMA6B/GPR37L1/CDH4/IDH2/MAPT/MME/SYNGAP1/HES5/GJC2/TGM2/GDI1	30
GO:1990778	protein localization to cell periphery	29/732	333/18722	5.14227e+09	0.0162922025603401	0.0151103264934168	ANK1/ATP2B4/SLC9A3R2/GRIPAP1/EFR3B/PALM/LIN7B/RAB3D/PPP1R9B/SLC9A3R1/GORASP1/TMEM59/ITGB1BP1/RAMP1/ARL3/NKD2/TPBG/TSPAN33/AP2M1/GRIN2C/CDK5/CACNB3/RAB26/BCL2L1/JUP/PACS2/MYADM/RAB40C/VAMP2	29
GO:0032386	regulation of intracellular transport	29/732	337/18722	6.37022e+09	0.0179122585143549	0.0166128596415351	ATP9A/GRIPAP1/PRKACA/RANGAP1/MAPK3/BBC3/GSK3A/WWC1/RHOU/ITGB1BP1/MAP1B/REEP2/FEZ1/PINK1/ATP13A2/SHH/CDK5/BORCS5/CACNB3/JUP/BRSK2/CNIH2/ATG13/MIEF2/UBE2L3/DYNC1H1/GDI1/FIS1/VAMP2	29
GO:0006887	exocytosis	29/732	352/18722	0.000136823760026976	0.0246228038544546	0.0228366056735551	ANK1/SLC4A8/ATP9A/SPHK2/DNAJC5/SLC17A9/LIN7B/RAB3D/DVL1/GIT1/FBXL20/CSPG5/RAB11FIP5/SNAP47/RALB/NKD2/SV2A/ATP13A2/CDK5/PRRT2/RAB26/PIK3CD/BRSK2/EXOC3L1/PLA2G6/SEPTIN5/PIP5K1C/S100A13/VAMP2	29
GO:0032535	regulation of cellular component size	29/732	382/18722	0.000534877733088474	0.0437529985666372	0.0405790494538318	SEMA3G/CLCN6/SEMA3B/MT3/ADD1/MEGF8/LIMK1/SLC9A3R1/MKKS/HIP1R/MAP1B/WASF3/SEMA7A/WDTC1/CRABP2/ATP13A2/ARHGAP35/AP2M1/LMOD1/CDK5/SEMA6B/RILP/SPTBN2/CDH4/MYADM/MAPT/SPTAN1/GDI1/PDXP	29
GO:0050890	cognition	27/732	296/18722	4.18588e+09	0.0162922025603401	0.0151103264934168	ABCA7/DGCR2/CIC/CHRNA4/GPI/CRTC1/GIT1/PPP1R9B/NRXN2/ST3GAL4/B4GALT2/ATXN1/THRA/MGAT3/NSUN5/TTBK1/TPBG/CDK5/MECP2/CLDN5/PLA2G6/MAPT/MME/SYNGAP1/HTT/FOXO6/ATXN1L	27
GO:0072659	protein localization to plasma membrane	26/732	284/18722	5.43194e+09	0.0162922025603401	0.0151103264934168	ANK1/ATP2B4/SLC9A3R2/GRIPAP1/EFR3B/PALM/RAB3D/PPP1R9B/SLC9A3R1/GORASP1/TMEM59/ITGB1BP1/RAMP1/NKD2/TPBG/TSPAN33/AP2M1/CDK5/CACNB3/RAB26/BCL2L1/JUP/PACS2/MYADM/RAB40C/VAMP2	26
GO:0010720	positive regulation of cell development	24/732	298/18722	0.000692653176123922	0.0488834910188814	0.045337363484013	CX3CL1/CUL7/SIRT2/ADD1/SMAD7/MEGF8/LIMK1/CSPG5/STK25/GPR68/RNF112/MAP1B/SEMA7A/CRABP2/TTBK1/SHH/CDH4/MYADM/CLDN5/MAPT/MME/GJC2/TGM2/GDI1	24
GO:0006839	mitochondrial transport	23/732	254/18722	0.000169047830283927	0.0268216268420002	0.0248759206845237	EYA2/SLC9A1/TMEM14A/TIMM50/BBC3/GSK3A/MICU1/RHOU/MFN2/SLC25A23/BCL2L2/HIP1R/SFXN5/SLC25A4/MPV17L/PINK1/ATP5ME/BCL2L1/ATG13/SLC25A22/UBE2L3/FIS1/RTL10	23
GO:1903829	positive regulation of cellular protein localization	23/732	276/18722	0.000555767272973654	0.0437961399787776	0.0406190612828288	MARK4/ATP2B4/ABCA7/BBC3/GSK3A/PPP1R9B/RHOU/ITGB1BP1/MGAT3/ABHD17C/NKD2/PINK1/SHH/CDK5/CACNB3/TRIM8/JUP/ATG13/MIEF2/UBE2L3/MAPT/DDRGK1/FIS1	23
GO:0008016	regulation of heart contraction	22/732	206/18722	1.98549e+09	0.0145633946345306	0.0135069305064937	KCNH2/ATP2B4/PRKACA/KCNN2/GNAO1/SLC9A1/DSP/SMAD7/GSK3A/SLC4A3/EPAS1/KCNIP2/THRA/ATP1B2/KCNA5/ATP1A1/GRK2/HSPB7/JUP/SCN4B/IRX3/NOS1AP	22
GO:0060047	heart contraction	22/732	241/18722	0.00020716856142903	0.0291266049334127	0.0270136900494959	KCNH2/ATP2B4/PRKACA/KCNN2/GNAO1/SLC9A1/DSP/SMAD7/GSK3A/SLC4A3/EPAS1/KCNIP2/THRA/ATP1B2/KCNA5/ATP1A1/GRK2/HSPB7/JUP/SCN4B/IRX3/NOS1AP	22
GO:0003015	heart process	22/732	251/18722	0.000366225040430915	0.0362645727863446	0.0336338523239246	KCNH2/ATP2B4/PRKACA/KCNN2/GNAO1/SLC9A1/DSP/SMAD7/GSK3A/SLC4A3/EPAS1/KCNIP2/THRA/ATP1B2/KCNA5/ATP1A1/GRK2/HSPB7/JUP/SCN4B/IRX3/NOS1AP	22
GO:0007611	learning or memory	22/732	255/18722	0.000455041333664703	0.039369826156875	0.036513843049532	ABCA7/CIC/GPI/CRTC1/GIT1/PPP1R9B/NRXN2/B4GALT2/ATXN1/THRA/TTBK1/TPBG/CDK5/MECP2/CLDN5/PLA2G6/MAPT/MME/SYNGAP1/HTT/FOXO6/ATXN1L	22
GO:1903522	regulation of blood circulation	22/732	256/18722	0.000479984598063588	0.0399898279016312	0.0370888683571942	KCNH2/ATP2B4/PRKACA/KCNN2/GNAO1/SLC9A1/DSP/SMAD7/GSK3A/SLC4A3/EPAS1/KCNIP2/THRA/ATP1B2/KCNA5/ATP1A1/GRK2/HSPB7/JUP/SCN4B/IRX3/NOS1AP	22
GO:0007163	establishment or maintenance of cell polarity	20/732	218/18722	0.000370953028334141	0.0362645727863446	0.0336338523239246	CYTH3/PKD1/ANK1/SLC9A1/LIN7B/CYTH1/SLC9A3R1/WWC1/STK25/MAP1B/FEZ1/ARHGAP35/SHH/SPINT2/BRSK2/MYO18A/HTT/HES5/CDC42BPB/DCTN1	20
GO:0033157	regulation of intracellular protein transport	20/732	229/18722	0.000695843479795848	0.0488834910188814	0.045337363484013	GRIPAP1/PRKACA/RANGAP1/BBC3/GSK3A/RHOU/ITGB1BP1/PINK1/ATP13A2/SHH/CDK5/CACNB3/JUP/BRSK2/ATG13/MIEF2/UBE2L3/GDI1/FIS1/VAMP2	20
GO:0010821	regulation of mitochondrion organization	19/732	144/18722	3.48353e+08	0.0120300164887039	0.0111573297835127	RALBP1/ADCK1/TMEM14A/BBC3/GSK3A/BCL2L2/HIP1R/HRK/SLC25A4/MPV17L/PINK1/ATP13A2/BCL2L1/MIEF2/PLA2G6/MAPT/HTT/INF2/FIS1	19
GO:0099003	vesicle-mediated transport in synapse	19/732	200/18722	0.00033276226334167	0.0356451767327184	0.0330593887690822	SLC4A8/GRIPAP1/DNAJC5/DVL1/GIT1/FBXL20/CSPG5/DENND1A/SNAP47/SV2A/AP2M1/CDK5/PRRT2/GSG1L/BRSK2/SLC17A8/SEPTIN5/PIP5K1C/VAMP2	19
GO:0001505	regulation of neurotransmitter levels	19/732	213/18722	0.000726104823991309	0.0494961455020743	0.045905574518366	SLC4A8/ACHE/DNAJC5/LIN7B/DVL1/GIT1/FBXL20/NRXN2/CSPG5/PNKD/DAGLA/SNAP47/SV2A/CDK5/PRRT2/ABAT/SEPTIN5/PIP5K1C/VAMP2	19
GO:0050770	regulation of axonogenesis	18/732	154/18722	3.36126e+09	0.015122303858538	0.0140252950937038	SEMA3G/SEMA3B/MT3/MEGF8/LIMK1/EFNB3/STK25/MAP1B/SEMA7A/CRABP2/ARHGAP35/CDK5/SEMA6B/BRSK2/CDH4/MAPT/SYNGAP1/GDI1	18
GO:0010721	negative regulation of cell development	18/732	180/18722	0.000252823026543967	0.0315958554561474	0.0293038151234001	SEMA3G/SEMA3B/SIRT2/MT3/GSK3A/EFNB3/GORASP1/ITGB1BP1/NR1D1/SEMA7A/CDK5/SEMA6B/GPR37L1/RFLNA/IDH2/SYNGAP1/HES5/GDI1	18
GO:0099504	synaptic vesicle cycle	18/732	181/18722	0.000270743040410161	0.0329208902379815	0.0305327286539368	SLC4A8/GRIPAP1/DNAJC5/DVL1/GIT1/FBXL20/CSPG5/DENND1A/SNAP47/SV2A/AP2M1/CDK5/PRRT2/BRSK2/SLC17A8/SEPTIN5/PIP5K1C/VAMP2	18
GO:0043393	regulation of protein binding	18/732	196/18722	0.000706251815120536	0.0488834910188814	0.045337363484013	PKD1/PRKACA/ADD1/MAPK3/TLE5/DVL1/ITGB1BP1/PIN1/WFIKKN1/HIP1R/RAMP1/PEX14/RALB/TTBK1/CDK5/PCBD1/CTNNBIP1/CLDN5	18
GO:0030902	hindbrain development	17/732	151/18722	8.84798e+09	0.0199035383267184	0.0184596871648932	ATRN/TTLL1/ZNF423/OTX1/B4GALT2/ATP1B2/RERE/SHH/CDK5/CKB/MECP2/GPR37L1/SPTBN2/ABAT/NANOS1/LDB1/TRNP1	17
GO:0007269	neurotransmitter secretion	16/732	145/18722	0.000178850590188932	0.0268216268420002	0.0248759206845237	SLC4A8/DNAJC5/LIN7B/DVL1/GIT1/FBXL20/NRXN2/CSPG5/PNKD/SNAP47/SV2A/CDK5/PRRT2/SEPTIN5/PIP5K1C/VAMP2	16
GO:0099643	signal release from synapse	16/732	145/18722	0.000178850590188932	0.0268216268420002	0.0248759206845237	SLC4A8/DNAJC5/LIN7B/DVL1/GIT1/FBXL20/NRXN2/CSPG5/PNKD/SNAP47/SV2A/CDK5/PRRT2/SEPTIN5/PIP5K1C/VAMP2	16
GO:0008637	apoptotic mitochondrial changes	15/732	107/18722	1.75909e+09	0.0145633946345306	0.0135069305064937	EYA2/TMEM14A/TIMM50/BBC3/GSK3A/BCL2L2/HIP1R/HRK/SLC25A4/MPV17L/PINK1/BCL2L1/PLA2G6/FIS1/RTL10	15
GO:0007006	mitochondrial membrane organization	15/732	116/18722	4.63911e+08	0.0162922025603401	0.0151103264934168	ADCK1/EYA2/SLC9A1/TMEM14A/TIMM50/BBC3/GSK3A/MFN2/BCL2L2/HIP1R/SLC25A4/MPV17L/PINK1/BCL2L1/RTL10	15
GO:0001508	action potential	15/732	134/18722	0.000240831486339805	0.0309571673440795	0.0287114590030372	KCNH2/KCNN2/SLC9A1/DSP/HCN2/CHRNA4/MYH14/SLC4A3/KCNIP2/KCNA5/ATP1A1/CACNB3/JUP/SCN4B/NOS1AP	15
GO:0050768	negative regulation of neurogenesis	15/732	140/18722	0.000388218363061516	0.0362645727863446	0.0336338523239246	SEMA3G/SEMA3B/SIRT2/MT3/EFNB3/GORASP1/NR1D1/SEMA7A/CDK5/SEMA6B/GPR37L1/IDH2/SYNGAP1/HES5/GDI1	15
GO:0051961	negative regulation of nervous system development	15/732	145/18722	0.000564609050626606	0.0437961399787776	0.0406190612828288	SEMA3G/SEMA3B/SIRT2/MT3/EFNB3/GORASP1/NR1D1/SEMA7A/CDK5/SEMA6B/GPR37L1/IDH2/SYNGAP1/HES5/GDI1	15
GO:0021782	glial cell development	14/732	116/18722	0.000174291524716419	0.0268216268420002	0.0248759206845237	SIRT2/MT3/NDRG1/CSPG5/NR1D1/NSUN5/WASF3/TTBK1/HDAC11/SHH/CDK5/MAPT/HES5/ZNF488	14
GO:0061337	cardiac conduction	13/732	98/18722	0.000112659156955307	0.0220371107453011	0.0204384850421435	KCNH2/ATP2B4/PRKACA/KCNN2/SLC9A1/DSP/SLC4A3/ATP1B2/KCNA5/ATP1A1/JUP/SCN4B/IRX3	13
GO:0016079	synaptic vesicle exocytosis	13/732	105/18722	0.000227915705931164	0.0301586106171855	0.0279708315266605	SLC4A8/DNAJC5/DVL1/GIT1/FBXL20/CSPG5/SNAP47/SV2A/CDK5/PRRT2/SEPTIN5/PIP5K1C/VAMP2	13
GO:0022037	metencephalon development	13/732	108/18722	0.000302028636698838	0.034984175113552	0.0324463378177888	ATRN/TTLL1/OTX1/B4GALT2/RERE/CDK5/CKB/MECP2/SPTBN2/ABAT/NANOS1/LDB1/TRNP1	13
GO:0061387	regulation of extent of cell growth	13/732	110/18722	0.000362110097834428	0.0362645727863446	0.0336338523239246	SEMA3G/SEMA3B/MT3/MEGF8/LIMK1/MAP1B/SEMA7A/CRABP2/CDK5/SEMA6B/CDH4/MAPT/GDI1	13
GO:0010822	positive regulation of mitochondrion organization	12/732	74/18722	2.76272e+09	0.0145633946345306	0.0135069305064937	RALBP1/ADCK1/BBC3/GSK3A/HIP1R/HRK/SLC25A4/PINK1/MIEF2/PLA2G6/HTT/FIS1	12
GO:0090559	regulation of membrane permeability	12/732	78/18722	4.74054e+09	0.0162922025603401	0.0151103264934168	EYA2/MT3/SLC9A1/TMEM14A/BBC3/GSK3A/BCL2L2/HIP1R/SLC25A4/MPV17L/BCL2L1/RTL10	12
GO:0030516	regulation of axon extension	12/732	95/18722	0.000325805842572423	0.0356451767327184	0.0330593887690822	SEMA3G/SEMA3B/MT3/MEGF8/LIMK1/MAP1B/SEMA7A/CDK5/SEMA6B/CDH4/MAPT/GDI1	12
GO:0021549	cerebellum development	12/732	99/18722	0.000478091911034717	0.0399898279016312	0.0370888683571942	ATRN/TTLL1/B4GALT2/RERE/CDK5/CKB/MECP2/SPTBN2/ABAT/NANOS1/LDB1/TRNP1	12
GO:0046902	regulation of mitochondrial membrane permeability	11/732	63/18722	2.91333e+09	0.0145633946345306	0.0135069305064937	EYA2/SLC9A1/TMEM14A/BBC3/GSK3A/BCL2L2/HIP1R/SLC25A4/MPV17L/BCL2L1/RTL10	11
GO:0086001	cardiac muscle cell action potential	11/732	76/18722	0.000170937544720965	0.0268216268420002	0.0248759206845237	KCNH2/KCNN2/DSP/HCN2/SLC4A3/KCNIP2/KCNA5/ATP1A1/JUP/SCN4B/NOS1AP	11
GO:1903533	regulation of protein targeting	11/732	81/18722	0.000303263576223278	0.034984175113552	0.0324463378177888	GSK3A/RHOU/ITGB1BP1/PINK1/CDK5/CACNB3/ATG13/MIEF2/UBE2L3/GDI1/FIS1	11
GO:1905710	positive regulation of membrane permeability	9/732	48/18722	8.66769e+09	0.0199035383267184	0.0184596871648932	EYA2/MT3/SLC9A1/TMEM14A/BBC3/GSK3A/HIP1R/MPV17L/RTL10	9
GO:0086009	membrane repolarization	9/732	49/18722	0.000102538541103689	0.0214413542874967	0.0198859462092481	KCNH2/KCNN2/KCNIP2/ATP1B2/KCNA5/ATP1A1/CACNB3/SCN4B/NOS1AP	9
GO:0086065	cell communication involved in cardiac conduction	9/732	58/18722	0.000388518397760311	0.0362645727863446	0.0336338523239246	PRKACA/KCNN2/DSP/ATP1B2/KCNA5/ATP1A1/JUP/SCN4B/IRX3	9
GO:0035794	positive regulation of mitochondrial membrane permeability	8/732	43/18722	0.000226285601786381	0.0301586106171855	0.0279708315266605	EYA2/SLC9A1/TMEM14A/BBC3/GSK3A/HIP1R/MPV17L/RTL10	8
GO:0086011	membrane repolarization during action potential	7/732	28/18722	7.82831e+09	0.0195664215532287	0.0181470256634805	KCNH2/KCNN2/KCNIP2/KCNA5/ATP1A1/CACNB3/NOS1AP	7
GO:0097345	mitochondrial outer membrane permeabilization	7/732	32/18722	0.000194197612456437	0.0281837115626294	0.0261391964610295	EYA2/TMEM14A/BBC3/GSK3A/HIP1R/MPV17L/RTL10	7
GO:0099622	cardiac muscle cell membrane repolarization	7/732	38/18722	0.000593966303057647	0.0445375732909392	0.0413067092161494	KCNH2/KCNN2/KCNIP2/KCNA5/ATP1A1/SCN4B/NOS1AP	7
GO:1902110	positive regulation of mitochondrial membrane permeability involved in apoptotic process	7/732	38/18722	0.000593966303057647	0.0445375732909392	0.0413067092161494	EYA2/TMEM14A/BBC3/GSK3A/HIP1R/MPV17L/RTL10	7
GO:0086013	membrane repolarization during cardiac muscle cell action potential	6/732	25/18722	0.000327610470203539	0.0356451767327184	0.0330593887690822	KCNH2/KCNN2/KCNIP2/KCNA5/ATP1A1/NOS1AP	6
GO:0051560	mitochondrial calcium ion homeostasis	6/732	26/18722	0.000411925206184799	0.036338264757361	0.0337021984998254	MICU1/SLC25A23/C19orf12/ANXA6/TGM2/FIS1	6
GO:0060081	membrane hyperpolarization	5/732	14/18722	0.000134406678452886	0.0246228038544546	0.0228366056735551	CRTC1/KCNA5/ATP1A1/CACNB3/KCTD7	5
GO:0090036	regulation of protein kinase C signaling	5/732	17/18722	0.00037674495935341	0.0362645727863446	0.0336338523239246	DGKG/SPHK2/MYADM/PLA2G6/MC1R	5
GO:0002934	desmosome organization	4/732	10/18722	0.000403029259683758	0.0362645727863446	0.0336338523239246	DSP/PERP/PRKCA/JUP	4
GO:0099171	presynaptic modulation of chemical synaptic transmission	4/732	10/18722	0.000403029259683758	0.0362645727863446	0.0336338523239246	GIT1/FBXL20/CDK5/RAB26	4
GO:0051561	positive regulation of mitochondrial calcium ion concentration	4/732	11/18722	0.000613781713877311	0.045268916897279	0.0419849993754902	MICU1/SLC25A23/TGM2/FIS1	4

## Sheet: GO_blue_BP
ID	Description	GeneRatio	BgRatio	pvalue	p.adjust	qvalue	geneID	Count
GO:0034660	ncRNA metabolic process	136/2722	485/18722	0.0507966	1011.36	893.308	ELAC2/RPUSD1/TSR3/UTP18/LARS2/SARS1/RRP12/MRTO4/USP36/WDR18/FTSJ1/BUD23/HSD17B10/EXOSC7/EXOSC5/DDX1/WBP11/SRRT/KHSRP/AARS1/PES1/NOP56/USB1/EARS2/PIH1D1/ERCC2/TRMT1/POP4/FBL/DDX49/PTCD1/NPM3/FTSJ3/GAR1/BYSL/RRP9/RPS15/EBNA1BP2/RCL1/WDR55/DDX54/AGO2/MOCS3/RRP36/AARS2/RPP40/RNF113A/INTS11/KRI1/GTPBP3/PPAN/DKC1/UTP3/WDR74/YARS1/NAT10/DDX56/IMP4/TARBP2/UTP4/NOB1/EIF4A3/DUS3L/CTU1/TARS2/FARS2/ABT1/RPL7…	136
GO:0022613	ribonucleoprotein complex biogenesis	135/2722	463/18722	0.0209779	106.888	9.44111	RPUSD1/TSR3/UTP18/STRAP/RPL26L1/RRP12/MRTO4/USP36/WDR18/BUD23/NLE1/EXOSC7/XAB2/EXOSC5/DDX1/GEMIN5/RPS5/WBP11/EIF3I/SF3A1/PES1/EIF3D/PRMT5/PRPF6/MTG2/NOP56/PIH1D1/ERCC2/SF3A2/POP4/FBL/YJU2/PRPF31/DDX49/EIF3B/EIF4H/NPM3/FTSJ3/GAR1/PRPF19/SRSF9/BYSL/USP4/RRP9/RPS15/EBNA1BP2/RCL1/WDR55/MRPS2/DDX54/AGO2/RRP36/SNRPC/RPP40/MRPS7/SNRPD2/SNRPB/KRI1/LSM4/PPAN/EIF3G/DKC1/AAR2/TRAF7/DHX30/MYBBP1A/UTP3/ERAL1/…	135
GO:0010498	proteasomal protein catabolic process	126/2722	490/18722	3661.57	3.12437e+06	2.75967e+06	OSBPL7/RHBDF1/RNF216/PSMC4/PSMA4/HSPA5/RNF4/RNF126/SIRT6/ARAF/KEAP1/PSMC5/EDEM2/NSFL1C/MAEA/PSME1/PSMD8/CDC34/KLHL22/FOXRED2/KCTD17/PSMC1/PSMB5/TRPC4AP/PSMA7/GID8/TRIB3/FBXO31/STUB1/ELOB/BFAR/RNF40/TRIP4/SGTA/FZR1/DMAC2/SEC61B/TNFAIP1/PRPF19/KCTD10/USP5/SPSB2/AUP1/PARK7/FBXO6/AREL1/TRIM25/GIPC1/PSMF1/RBCK1/HECTD3/FBXL12/SDF2L1/DDA1/PSME3/SELENOS/HSPBP1/RNF122/EDEM1/UBAC2/RNFT2/OS9/FBXL8/TOR1A/DAB…	126
GO:0034470	ncRNA processing	120/2722	395/18722	0.0357903	106.888	9.44111	ELAC2/RPUSD1/TSR3/UTP18/SARS1/RRP12/MRTO4/USP36/WDR18/FTSJ1/BUD23/HSD17B10/EXOSC7/EXOSC5/DDX1/WBP11/SRRT/AARS1/PES1/NOP56/USB1/PIH1D1/ERCC2/TRMT1/POP4/FBL/DDX49/PTCD1/NPM3/FTSJ3/GAR1/BYSL/RRP9/RPS15/EBNA1BP2/RCL1/WDR55/DDX54/AGO2/MOCS3/RRP36/AARS2/RPP40/RNF113A/INTS11/KRI1/GTPBP3/PPAN/DKC1/UTP3/WDR74/NAT10/DDX56/IMP4/TARBP2/UTP4/NOB1/EIF4A3/DUS3L/CTU1/FARS2/ABT1/RPL7L1/REXO4/PDCD11/TUT1/TRPT1/DHX…	120
GO:0016570	histone modification	118/2722	463/18722	27886	1.8507e+07	1.63467e+07	MED24/BAZ1B/USP36/HPF1/HDAC7/KDM4A/JMJD6/MBD3/BAZ2A/SIRT6/SRCAP/KDM2B/HDAC6/BRPF3/SETD1A/SMARCB1/PPM1F/PRMT5/MRGBP/HSF4/KAT8/RNF40/PIH1D1/DOT1L/FBL/PRKD2/MIER2/KAT2A/HDAC5/SUPT6H/NAA40/ING4/PHC1/EYA4/PHF1/VEGFA/KANSL3/PCGF1/PARK7/RBBP5/PHF19/NAA60/PKN1/USP22/TRERF1/KDM5C/PRMT1/KDM4B/KDM6B/KMT5C/MEN1/SMYD5/GTF2B/SETD1B/GLYR1/CBX8/BRD4/CARM1/USP21/DCAF1/CAMK2D/NTMT1/MTA2/INCENP/FLCN/CXXC1/MIDEAS/BR…	118
GO:0072594	establishment of protein localization to organelle	113/2722	422/18722	2632.85	2.621e+06	2.31506e+06	M6PR/TOMM34/KPNA6/MIPEP/HSPA5/TSPAN17/USP36/SEC61A1/AP3D1/ELAVL1/HYAL2/BCL3/BCS1L/BAX/RNF31/NUP188/TIMM13/RNF215/TOMM22/TSPO/SAMM50/NUTF2/ACD/MON1B/TSC2/PIH1D1/SGTA/TIMM44/CACNG7/SEC61B/SUFU/KPNB1/RANGRF/AIP/SPCS1/HTRA2/FAM53C/PEX16/PEX6/CDKN1A/GGA3/ROMO1/TIMM17B/NUP214/SMO/TOMM40/TRIM28/ATP5IF1/DKC1/VPS25/VPS4A/EDEM1/TIMM10/CCT7/NMT1/PEX5/NABP2/VPS37B/WRAP53/AKT1/SAE1/TIMM29/HAX1/SRPRB/LRSAM1/NO…	113
GO:0006091	generation of precursor metabolites and energy	110/2722	490/18722	1.36533e+07	0.000203878197311317	0.000180080101672319	CIAPIN1/NOS2/UQCRC1/H6PD/AKR7A2/PKM/RHOA/IDH3G/ADGRF5/ACADVL/ENO1/TIGAR/PGM1/SLC27A5/NOA1/AKR1B1/ATP5F1D/NDUFB7/PYGB/IDH3B/ABCD1/ANTKMT/GSR/GYS1/AKT2/OGDH/PPIF/GALK1/NDUFS8/ATP5F1B/GAPDH/TPI1/GNPDA1/GBE1/NDUFS7/PARK7/AKR1A1/MTFR1L/NDUFB3/DLST/COX6B1/TRAP1/UQCR11/POR/VGF/PGLS/ATP5IF1/SELENOS/INPP5K/MYBBP1A/DMGDH/BLOC1S1/TACO1/MYC/UQCC2/KHK/COX17/NDUFB10/FOXK2/PFKL/AKT1/PGD/NDUFS6/MDH2/NDUFB9/SURF1…	110
GO:0009896	positive regulation of catabolic process	109/2722	492/18722	2.91961e+08	0.000415210792293227	0.000366744471344498	BAD/UPF1/OSBPL7/DCN/PSMC4/EXOSC7/EXOSC5/SIRT6/KEAP1/ATG16L1/BAX/PSMC5/KHSRP/GGA1/GTPBP1/RHBDD3/SGSM3/PSMC1/TRIB3/ABCD1/CCDC22/AXIN1/TSC2/STUB1/ELOB/RNF40/OAZ1/SGTA/AKT2/FZR1/CPT1A/CD81/USP5/NPRL2/APC2/PARK7/STK11/AREL1/LRP1/AGO2/SOX9/GGA3/BECN1/TICAM1/KDR/SH3BP4/DDA1/SESN2/ATP5IF1/HSPBP1/PUM1/RNFT2/DAB2IP/RNF185/FURIN/CSNK1D/TRIM65/NT5C3B/AKT1/COP1/POLR2D/VGLL4/LRSAM1/YTHDF1/ADAM8/LPCAT1/FLCN/PHK…	109
GO:0043161	proteasome-mediated ubiquitin-dependent protein catabolic process	107/2722	412/18722	60400.4	3.27974e+07	2.89691e+07	RNF216/PSMC4/HSPA5/RNF4/RNF126/SIRT6/ARAF/KEAP1/PSMC5/EDEM2/NSFL1C/MAEA/PSMD8/CDC34/KLHL22/FOXRED2/KCTD17/PSMC1/PSMB5/TRPC4AP/GID8/TRIB3/FBXO31/STUB1/ELOB/BFAR/TRIP4/SGTA/FZR1/DMAC2/SEC61B/TNFAIP1/KCTD10/USP5/SPSB2/AUP1/PARK7/FBXO6/AREL1/TRIM25/GIPC1/PSMF1/RBCK1/HECTD3/FBXL12/DDA1/SELENOS/HSPBP1/RNF122/EDEM1/OS9/FBXL8/RNF185/GID4/CSNK1D/ANAPC11/AKT1/PSMA5/COP1/GNA12/ZFAND2B/CCAR2/FBXW5/PSMD4/AMFR…	107
GO:0006325	chromatin organization	103/2722	409/18722	750642	2.6374e+08	2.32955e+08	MPND/BAZ1B/HMG20B/SMARCD1/KDM4A/BUD23/MBD3/FAM50A/ACTB/BAZ2A/SRCAP/BCORL1/SETD1A/SMARCB1/CABIN1/HIRA/ACTR5/PIH1D1/BABAM1/GRWD1/ZNHIT1/NPM3/KAT2A/HDAC5/SUPT6H/CHD4/PHF1/ACTR8/INO80B/PHF13/UBN1/PHF19/NAA60/H1-3/SOX9/KDM5C/SMARCA4/KDM4B/SOX15/MAP1S/TRIM28/UTP3/KDM6B/DPF2/MYC/HMGA1/SMARCC2/BAHD1/CDAN1/CBX4/BRD4/GATAD2B/SSRP1/MTA2/HIRIP3/TCF7L1/BABAM2/H4C8/MCM3AP/ALKBH4/LRWD1/TAF6L/VPS72/GPX4/DAPK3/H1…	103
GO:0008380	RNA splicing	102/2722	434/18722	3.52503e+07	6.01571e+09	5.31352e+08	PTBP1/STRAP/THRAP3/U2AF2/JMJD6/FAM50A/XAB2/SNRPA/DDX1/GEMIN5/WBP11/SF3B2/KHSRP/PCBP4/HNRNPM/SF3A1/ESS2/TFIP11/PHF5A/RBM23/PRMT5/PRPF6/DHX35/PQBP1/USB1/HNRNPL/SF3A2/YJU2/CACTIN/PPP2R1A/PRPF31/CASC3/EFTUD2/SUPT6H/PRPF19/SRSF9/USP4/NCL/SF3B6/SRSF7/SYF2/PPP1R8/DDX39A/WDR83/SNRPC/RNF113A/SNRPD2/SNRPB/RBM42/PRMT1/FXR2/LSM7/LSM4/AAR2/THOC6/CTNNBL1/RBM38/DHX9/PRPF4/DBR1/TMBIM6/MFAP1/DHX38/TXNL4B/NOL3/EIF…	102
GO:0022411	cellular component disassembly	102/2722	443/18722	9.76547e+07	0.000157646425127259	0.000139244826762153	UPF1/PHF23/USP36/SMARCD1/TBC1D25/MAP4K4/MARK2/FSCN1/TIGAR/JMJD4/CTTN/BAX/MMP2/MUL1/MCOLN1/HDAC6/SMARCB1/SH3BP1/TRIOBP/TFIP11/TSPO/MMP15/TSC2/CDC37/NAPA/GRWD1/DNASE2/GBF1/CRACD/ATG2A/AMBRA1/SEMA5A/APC2/HTRA2/PARK7/ARHGEF2/NEK6/LRP1/BECN1/SMARCA4/MAP1S/CHMP2A/ATP5IF1/CHMP1A/EIF5A/VPS4A/NES/MYC/HMGA1/FLOT1/SMARCC2/IGF1R/FURIN/KATNB1/WDR45B/RETREG3/SH3GL1/CAPN10/ADAM15/SNAPIN/HAX1/RUBCN/CHMP7/ADAM8/W…	102
GO:0198738	cell-cell signaling by wnt	100/2722	446/18722	4.30511e+08	0.000571431134740429	0.000504729677816672	DVL2/ITGA3/FUZ/MKS1/CCDC88C/ADGRA2/WNK1/TLE2/RHOA/CDC42/MARK2/NLE1/PTPN23/ABL1/CBY1/GID8/EMD/PORCN/AXIN1/TSC2/CCN4/TLE6/CCNE1/PIAS4/PLEKHA4/PPP2R1A/GRB10/LZTS2/COL1A1/IFT20/CCND1/MDFI/PTK7/SEMA5A/APC2/IGFBP2/VAX2/BCL9/MAD2L2/TMEM9/STK11/LRP1/SOX9/FRMD8/SMARCA4/TRPM4/CSNK1G2/UBAC2/DAB2IP/LMBR1L/TGFB1I1/CSNK1D/IGFBP4/VGLL4/NOTCH1/TCF7L1/FZD1/C12orf43/SKI/CCAR2/AMFR/DVL3/LRP5/WNT4/VANGL2/PYGO2/SOX17…	100
GO:0016055	Wnt signaling pathway	99/2722	444/18722	6.162e+08	0.000751134776356622	0.000663457047785102	DVL2/ITGA3/FUZ/MKS1/CCDC88C/ADGRA2/WNK1/TLE2/RHOA/CDC42/MARK2/NLE1/ABL1/CBY1/GID8/EMD/PORCN/AXIN1/TSC2/CCN4/TLE6/CCNE1/PIAS4/PLEKHA4/PPP2R1A/GRB10/LZTS2/COL1A1/IFT20/CCND1/MDFI/PTK7/SEMA5A/APC2/IGFBP2/VAX2/BCL9/MAD2L2/TMEM9/STK11/LRP1/SOX9/FRMD8/SMARCA4/TRPM4/CSNK1G2/UBAC2/DAB2IP/LMBR1L/TGFB1I1/CSNK1D/IGFBP4/VGLL4/NOTCH1/TCF7L1/FZD1/C12orf43/SKI/CCAR2/AMFR/DVL3/LRP5/WNT4/VANGL2/PYGO2/SOX17/VCP/FR…	99
GO:0018205	peptidyl-lysine modification	98/2722	376/18722	259588	1.19271e+08	1.05348e+08	MED24/HDAC7/HMG20B/KDM4A/JMJD6/MBD3/SRCAP/PLOD1/MUL1/HDAC6/BRPF3/SETD1A/SMARCB1/MRGBP/ANTKMT/UBE2I/KAT8/PIH1D1/DOT1L/PIAS4/PLOD3/ZMIZ1/KAT2A/SUPT6H/NAA40/P3H3/ING4/PHF1/KANSL3/PARK7/RBBP5/EEF2KMT/PHF19/NAA60/EEF1AKMT3/USP22/RNF113A/POR/DOHH/TRPM4/TRIM28/PIAS3/KMT5C/MEN1/BLOC1S1/SMYD5/ATAT1/GTF2B/SETD1B/GLYR1/CBX4/FKBP10/BRD4/SAE1/VIPAS39/FLCN/CXXC1/NSMCE2/BRPF1/CTBP1/MCM3AP/DIP2A/CRTC2/LMNA/SENP3…	98
GO:0016049	cell growth	97/2722	482/18722	0.000447356917954854	0.0169814426382415	0.0149992493418394	SEMA3F/EXTL3/BCAR1/CTDP1/OGFR/KIF26A/RHOA/HYAL2/IP6K2/CDC42/ENO1/SIRT6/DNM2/CTTN/KDM2B/LTBP4/MUL1/HDAC6/ABL1/KLHL22/ADNP2/PTPRS/PPP2R1A/CACNG7/DDX49/BRAT1/SRF/DNPH1/VEGFA/SEMA5A/DBN1/PLXNA1/EIF4G1/IGFBP5/LAMTOR2/MAD2L2/STK11/LRP1/CDKN1A/SOX9/SMARCA4/SH3BP4/PAK4/SESN2/PLXNA3/ARHGEF11/SERPINE2/DBNL/IGFBPL1/ACVRL1/RPTOR/ERBB2/IGFBP4/AKT1/SEMA6C/ADAM15/VGLL4/CAMK2D/LAMTOR1/TAOK2/ING1/FLCN/ZFYVE27/CCA…	97
GO:0042176	regulation of protein catabolic process	94/2722	391/18722	3.43013e+07	6.01571e+09	5.31352e+08	OSBPL7/NOS2/RHBDF1/PSMC4/TIMP2/SIRT6/ARAF/KEAP1/PSMC5/PSME1/GGA1/RHBDD3/SGSM3/PSMC1/TRIB3/CCDC22/TIMP1/AXIN1/STUB1/ELOB/RNF40/OAZ1/SGTA/FZR1/RGP1/SUFU/PSMD3/CD81/USP5/APC2/PDCL3/ODC1/PARK7/MAD2L2/TMEM9/AREL1/GIPC1/LRP1/SOX9/GGA3/PSMF1/DDA1/ATP5IF1/PSME3/HSPBP1/RNFT2/SERPINE2/DAB2IP/ATRAID/RNF185/FURIN/CSNK1D/AKT1/COP1/VGLL4/GNA12/SNX12/ADAM8/LPCAT1/TIMP4/DEDD/CCAR2/VPS11/UBQLN4/VPS28/UBXN1/STX5/S…	94
GO:0031331	positive regulation of cellular catabolic process	93/2722	427/18722	3.06254e+09	0.00277159823427793	0.00244807781511556	BAD/UPF1/OSBPL7/DCN/PSMC4/EXOSC7/EXOSC5/SIRT6/KEAP1/ATG16L1/BAX/PSMC5/KHSRP/GTPBP1/PSMC1/TRIB3/ABCD1/CCDC22/AXIN1/TSC2/STUB1/ELOB/RNF40/SGTA/AKT2/FZR1/CPT1A/CD81/USP5/NPRL2/PARK7/STK11/LRP1/AGO2/BECN1/TICAM1/KDR/SH3BP4/DDA1/SESN2/ATP5IF1/HSPBP1/PUM1/RNFT2/DAB2IP/RNF185/FURIN/CSNK1D/TRIM65/NT5C3B/AKT1/COP1/POLR2D/VGLL4/LRSAM1/YTHDF1/ADAM8/FLCN/PHKG2/GPSM1/VPS11/VCP/PSMC3/PLEKHF1/ENDOG/TRIM68/POLR2…	93
GO:0042254	ribosome biogenesis	91/2722	299/18722	122.509	182937	161583	RPUSD1/TSR3/UTP18/RPL26L1/RRP12/MRTO4/USP36/WDR18/BUD23/NLE1/EXOSC7/EXOSC5/RPS5/WBP11/PES1/MTG2/NOP56/PIH1D1/ERCC2/POP4/FBL/DDX49/NPM3/FTSJ3/GAR1/BYSL/RRP9/RPS15/EBNA1BP2/RCL1/WDR55/MRPS2/DDX54/RRP36/RPP40/MRPS7/KRI1/PPAN/DKC1/TRAF7/DHX30/MYBBP1A/UTP3/ERAL1/NIP7/WDR74/NAT10/URB2/DDX56/IMP4/UTP4/NOB1/EIF4A3/ABT1/RPL7L1/SURF6/REXO4/PDCD11/DHX37/RRP1B/RRP1/NOL6/RPUSD4/METTL17/PA2G4/MRPL36/ISG20/POP7…	91
GO:0044270	cellular nitrogen compound catabolic process	90/2722	451/18722	0.000927866021535371	0.0262140499782713	0.0231541618848142	UPF1/ELAC2/DNASE1L1/RNH1/EDC4/MRTO4/THRAP3/NTHL1/ELAVL1/SMG6/EXOSC7/UNG/EXOSC5/BAX/KHSRP/PCBP4/ALKBH5/HNRNPM/GTPBP1/APEX1/SAMHD1/AHCY/ABCD1/CACNG7/DNASE2/DDX49/NUDT1/BLVRA/CASC3/DNPH1/SMG7/PPP1R8/SMUG1/AGO2/NT5C/ITPA/TRAF2/POR/TST/FXR2/LSM7/LSM4/HELZ2/DKC1/DMGDH/PUM1/DHX34/DHX9/TBRG4/EIF4A3/NT5C3B/AKT1/POLR2D/REXO4/SIDT2/YTHDF1/NBAS/CARHSP1/TENT5B/NIT1/HAAO/FASTK/VCP/ENDOG/POLR2G/PYM1/ISG20/MUS81…	90
GO:0007346	regulation of mitotic cell cycle	90/2722	457/18722	0.00141373328678836	0.0353315017656356	0.031207360640314	MAD1L1/POLDIP2/TIMP2/CDC42/NLE1/MAEA/PSME1/ABL1/KLHL22/TTLL12/PRMT5/APEX1/BMP7/CDC25B/FBXO31/TRIM35/ERCC2/FZR1/BABAM1/GBF1/CCND1/ANAPC15/CCND3/CUL9/PDGFRB/KLHL18/EIF4G1/MAD2L2/MIIP/SYF2/RPA2/CCND2/NEK6/OBSL1/USP22/MAD2L1BP/CDKN1A/PSME3/VPS4A/CDK4/TMEM14B/NABP2/ANAPC11/RPTOR/BRD4/SIK1/AKT1/CTDSP1/MEPCE/TAOK2/NSMCE2/BABAM2/FBXW5/LRP5/TGFA/TPRA1/ZFYVE19/SMAD3/IGF2/DAPK3/CDK2AP2/E4F1/DDB1/CTNNB1/INSR…	90
GO:0006979	response to oxidative stress	87/2722	446/18722	0.00223594733424127	0.0477205182282696	0.0421502440561627	BAD/BAK1/PNKP/TMEM161A/HYAL2/XRCC1/KEAP1/GSTP1/MMP2/SLC4A11/PXN/HDAC6/ABL1/HNRNPM/TXN2/PSMB5/APEX1/BMP7/ADNP2/ABCD1/STK24/BRF2/GSR/ERCC2/MET/NUDT1/PDLIM1/PPIF/COL1A1/NDUFS8/PDGFRB/HTRA2/PARK7/ADPRS/PRDX1/EPX/PRDX4/ROMO1/PRDX5/BECN1/TRAP1/ATF4/SESN2/GGT7/SELENOS/KDM6B/PCNA/TXN/TOR1A/NOL3/MEAK7/CBX8/AKT1/PYCR2/NAPRT/SIGMAR1/NDUFS2/G6PD/SELENON/UCN/NOS3/NUDT2/MAPK7/ENDOG/GPX4/PRDX2/CTNNB1/OXSR1/RELA…	87
GO:0001558	regulation of cell growth	86/2722	414/18722	0.000323154253129983	0.0147984812018551	0.0130710985018016	SEMA3F/EXTL3/BCAR1/CTDP1/OGFR/KIF26A/RHOA/HYAL2/IP6K2/CDC42/ENO1/DNM2/CTTN/KDM2B/LTBP4/MUL1/ABL1/KLHL22/ADNP2/PTPRS/PPP2R1A/CACNG7/DDX49/BRAT1/SRF/DNPH1/VEGFA/SEMA5A/DBN1/EIF4G1/IGFBP5/LAMTOR2/MAD2L2/STK11/LRP1/CDKN1A/SMARCA4/SH3BP4/PAK4/SESN2/PLXNA3/ARHGEF11/SERPINE2/DBNL/IGFBPL1/ACVRL1/RPTOR/ERBB2/IGFBP4/AKT1/SEMA6C/ADAM15/VGLL4/CAMK2D/LAMTOR1/TAOK2/ING1/FLCN/ZFYVE27/CCAR2/ADIPOR1/G6PD/MSX1/TRI…	86
GO:0006605	protein targeting	85/2722	314/18722	434494	1.73015e+08	1.5282e+08	M6PR/TOMM34/MIPEP/HSPA5/HOMER3/USP36/SEC61A1/AP3D1/RNF31/TIMM13/RNF215/MICALL1/TOMM22/TSPO/SAMM50/MON1B/NUCB1/SGTA/TIMM44/AKT2/CDC37/SEC61B/AIP/SPCS1/HTRA2/PEX16/GIPC1/PEX6/GGA3/ROMO1/TIMM17B/TOMM40/ATP5IF1/INPP5K/VPS4A/EDEM1/TIMM10/OS9/ZDHHC4/PEX5/VPS37B/KATNB1/ERBB2/SAE1/TIMM29/HAX1/SRPRB/TAOK2/TIMM8B/ZDHHC7/PEX10/ZFAND2B/TOMM40L/UBE2J2/ZDHHC12/VPS11/SSR2/CHCHD4/BAP1/MON1A/MICALL2/PMPCA/YIF1B/S…	85
GO:0016032	viral process	85/2722	415/18722	0.000555987599616736	0.0190396543743755	0.0168172121431301	PTBP1/KPNA6/CTDP1/HYAL2/CDC42/ATG16L1/EDEM2/CD209/SMARCB1/EIF3D/PARD6A/MON1B/VPS18/TRIM35/EIF3B/CD81/SPCS1/MOGS/TRIM62/TRIM25/TBC1D20/SMARCA4/NECTIN2/CHMP2A/TRIM28/EIF3G/CHMP1A/INPP5K/VPS4A/CTSL/DHX9/ST6GALNAC4/GTF2B/TARBP2/VPS37B/FURIN/MVB12A/EPHA2/CHMP7/LRSAM1/NOTCH1/ST3GAL2/USF1/CTBP1/RRP1B/ADAR/VPS28/MGAT4B/TPCN2/VCP/PSMC3/SMPD1/ANPEP/PHB/TRIM68/DDB1/VPS37C/SLC3A2/PCBP1/INSR/ISG20/BSG/HCFC1/C…	85
GO:0043254	regulation of protein-containing complex assembly	84/2722	427/18722	0.002061154778489	0.0459376025817717	0.0405754428506948	FKBP4/DHX33/BAK1/HSPA5/ELN/RNF4/RHOA/PPP2R5B/GBA2/CDC42/NCK2/FSCN1/CTTN/BAX/PLEKHG2/HDAC6/ABL1/TRIOBP/TFIP11/COTL1/STUB1/PYCARD/BMF/PIH1D1/MED25/NAPA/MET/PFN1/RANGRF/CRACD/VEGFA/DBN1/EIF4G1/PARK7/PMEPA1/SOX9/NCLN/TRAF2/TICAM1/BAIAP2L2/NR1H2/ARFIP2/DBNL/DAB2IP/ARPC5L/ATAT1/PREB/PEX5/TBCD/PRUNE1/HAX1/ARF1/ESAM/FBLIM1/VCP/MLST8/ABCA3/HCFC1/CORO1B/MYD88/MTLN/ULK1/GBA/FLII/GRB2/CDC42EP4/CDH5/WASHC1/HS…	84
GO:0034655	nucleobase-containing compound catabolic process	83/2722	407/18722	0.000735783241321223	0.0229587507432533	0.0202788440482496	UPF1/ELAC2/DNASE1L1/RNH1/EDC4/MRTO4/THRAP3/NTHL1/ELAVL1/SMG6/EXOSC7/UNG/EXOSC5/BAX/KHSRP/PCBP4/ALKBH5/HNRNPM/GTPBP1/APEX1/SAMHD1/AHCY/ABCD1/CACNG7/DNASE2/DDX49/NUDT1/CASC3/DNPH1/SMG7/PPP1R8/SMUG1/AGO2/NT5C/ITPA/TRAF2/FXR2/LSM7/LSM4/HELZ2/DKC1/PUM1/DHX34/DHX9/TBRG4/EIF4A3/NT5C3B/AKT1/POLR2D/REXO4/SIDT2/YTHDF1/NBAS/CARHSP1/TENT5B/FASTK/VCP/ENDOG/POLR2G/PYM1/ISG20/MUS81/RNASEH2C/MYD88/ERN1/EXOSC4/SA…	83
GO:0000375	RNA splicing, via transesterification reactions	82/2722	324/18722	1.9877e+07	4.09398e+09	3.6161e+09	PTBP1/STRAP/THRAP3/U2AF2/JMJD6/XAB2/SNRPA/DDX1/GEMIN5/WBP11/SF3B2/KHSRP/PCBP4/HNRNPM/SF3A1/ESS2/TFIP11/PHF5A/RBM23/PRMT5/PRPF6/DHX35/PQBP1/HNRNPL/SF3A2/YJU2/CACTIN/PRPF31/CASC3/EFTUD2/PRPF19/SRSF9/USP4/NCL/SF3B6/SRSF7/SYF2/DDX39A/WDR83/SNRPC/RNF113A/SNRPD2/SNRPB/RBM42/FXR2/LSM7/LSM4/AAR2/DHX9/PRPF4/DBR1/MFAP1/DHX38/TXNL4B/NOL3/EIF4A3/SF3B4/SNRNP200/CWC15/GEMIN6/RAVER1/SNIP1/SF1/USP39/CD2BP2/SF3B5…	82
GO:0000377	RNA splicing, via transesterification reactions with bulged adenosine as nucleophile	81/2722	320/18722	2.33804e+06	4.36409e+09	3.85469e+09	PTBP1/STRAP/THRAP3/U2AF2/JMJD6/XAB2/SNRPA/DDX1/GEMIN5/WBP11/SF3B2/PCBP4/HNRNPM/SF3A1/ESS2/TFIP11/PHF5A/RBM23/PRMT5/PRPF6/DHX35/PQBP1/HNRNPL/SF3A2/YJU2/CACTIN/PRPF31/CASC3/EFTUD2/PRPF19/SRSF9/USP4/NCL/SF3B6/SRSF7/SYF2/DDX39A/WDR83/SNRPC/RNF113A/SNRPD2/SNRPB/RBM42/FXR2/LSM7/LSM4/AAR2/DHX9/PRPF4/DBR1/MFAP1/DHX38/TXNL4B/NOL3/EIF4A3/SF3B4/SNRNP200/CWC15/GEMIN6/RAVER1/SNIP1/SF1/USP39/CD2BP2/SF3B5/PRPF8…	81
GO:0000398	mRNA splicing, via spliceosome	81/2722	320/18722	2.33804e+06	4.36409e+09	3.85469e+09	PTBP1/STRAP/THRAP3/U2AF2/JMJD6/XAB2/SNRPA/DDX1/GEMIN5/WBP11/SF3B2/PCBP4/HNRNPM/SF3A1/ESS2/TFIP11/PHF5A/RBM23/PRMT5/PRPF6/DHX35/PQBP1/HNRNPL/SF3A2/YJU2/CACTIN/PRPF31/CASC3/EFTUD2/PRPF19/SRSF9/USP4/NCL/SF3B6/SRSF7/SYF2/DDX39A/WDR83/SNRPC/RNF113A/SNRPD2/SNRPB/RBM42/FXR2/LSM7/LSM4/AAR2/DHX9/PRPF4/DBR1/MFAP1/DHX38/TXNL4B/NOL3/EIF4A3/SF3B4/SNRNP200/CWC15/GEMIN6/RAVER1/SNIP1/SF1/USP39/CD2BP2/SF3B5/PRPF8…	81
GO:0009100	glycoprotein metabolic process	81/2722	387/18722	0.000371786630473039	0.0157495144951451	0.013911120507136	DCN/EXTL3/B4GALT7/CHPF2/GPC1/SLC35C2/POMGNT1/EDEM2/GANAB/POFUT1/ACOT8/PORCN/XYLT1/MAN2B1/PLOD3/GALNT7/MOGS/PARK7/FBXO6/RPN2/ALG5/CHST3/AGO2/CHPF/CHST8/MPDU1/PRKCSH/POMT1/EDEM1/TMEM258/STT3A/CTSL/ST6GALNAC4/DPM2/SLC39A8/RNF185/POMGNT2/CHST7/B3GAT3/GAL3ST2/B3GNT7/ST3GAL2/B4GALT5/AMFR/ADAMTS13/ST6GALNAC6/MGAT4B/SYVN1/NCSTN/RPN1/RFT1/GOLGA2/DOLPP1/ENGASE/CTNNB1/CHST14/CYTL1/CANT1/DPAGT1/VEGFB/RAB1B/G…	81
GO:0010506	regulation of autophagy	79/2722	317/18722	6.44038e+07	0.000106856658049759	9.43836e+09	BAD/POLDIP2/OSBPL7/DCN/CAPN1/PHF23/USP36/KDM4A/TBC1D25/TIGAR/KEAP1/CTTN/ATG16L1/HDAC6/ABL1/KLHL22/TSPO/TRIB3/TSC2/PYCARD/KAT8/BMF/MET/GAPDH/DAP/NPRL2/EIF4G1/HTRA2/QSOX1/PARK7/ATP6V0B/STK11/CAPNS1/BECN1/WDR24/TICAM1/KDR/SH3BP4/SESN2/TBC1D14/DRAM1/RPTOR/FOXK2/TRIM65/AKT1/HAX1/RUBCN/LRSAM1/SOGA1/VPS26B/FLCN/GPSM1/UBQLN4/TPCN2/FOXK1/PLEKHF1/GOLGA2/TRIM68/DAPK3/ORMDL3/KAT5/GPR137/DDIT3/SMCR8/ACER2/ULK…	79
GO:2001233	regulation of apoptotic signaling pathway	79/2722	356/18722	6.09318e+09	0.00458748093108072	0.00405199792515029	BAD/TMEM161A/HYAL2/NCK2/NLE1/ENO1/FGFR1/GSTP1/CTTN/BAX/ERP29/ZC3HC1/PYCARD/MAZ/PIH1D1/PIAS4/CREB3/PPIF/PTPMT1/EYA4/ACVR1/HTRA2/PARK7/ARHGEF2/TXNDC12/RBCK1/PLAGL2/BCL2L12/BECN1/TRAP1/TRAF2/PSME3/TRAF7/SELENOS/EIF5A/DAB2IP/TMBIM6/NOL3/AKT1/HYOU1/SH3RF1/CREB3L1/CCAR2/LMNA/SYVN1/WNT4/INHBB/MSX1/GPER1/NOS3/PLEKHF1/MAPK7/PDIA3/DAPK3/PRDX2/CTNNB1/FADD/ING5/PRELID1/SCG2/QARS1/PPP1CA/RELA/DDIT3/GRINA/MAGE…	79
GO:0032259	methylation	78/2722	364/18722	0.000221829718374823	0.0120453537077529	0.0106393353922929	KDM4A/FTSJ1/BUD23/MBD3/HSD17B10/BAZ2A/COMT/SETD1A/TRMT2A/SMARCB1/PRMT5/PCIF1/ANTKMT/PIH1D1/DOT1L/TRMT1/FBL/FTSJ3/SUPT6H/PHF1/RBBP5/DPH5/EEF2KMT/PHF19/EEF1AKMT3/SNRPB/PRMT1/GTPBP3/TRIM28/PEMT/KMT5C/MEN1/SMYD5/MYC/CMTR1/SETD1B/BRD4/CARM1/MEPCE/NTMT1/MTA2/CXXC1/SETD9/WDR4/LMNA/PYGO2/COMTD1/METTL17/TRMT61A/GATAD2A/KMT2D/CTNNB1/LCMT2/ASMTL/METTL7B/COPRS/DALRD3/WDR6/METTL23/KMT5A/NELFA/SIRT7/TET3/H1-2/…	78
GO:0005996	monosaccharide metabolic process	76/2722	257/18722	38674.3	2.31002e+07	2.04037e+07	BAD/MAN2B2/H6PD/SLC2A3/FAM3A/ENO1/TIGAR/PGM1/AKR1B1/SLC25A1/POFUT1/SLC35A2/BCKDK/MAN2B1/AKT2/BRAT1/GALK1/KAT2A/CPT1A/GAPDH/TPI1/PFKFB4/GALE/SLC2A1/AKR1A1/ATF4/SESN2/SELENOS/INPP5K/SLC37A4/KHK/MAN2C1/G6PC3/FOXK2/IGFBP4/PFKL/SIK1/AKT1/PGD/DGKQ/FUOM/SOGA1/PFKM/RPIA/PHKG2/USF1/ADIPOR1/G6PD/CRTC2/LRP5/FOXK1/INPPL1/IGF2/MIDN/GPT/DDB1/IRS1/DCXR/GLB1/INSR/GAA/PPP1CA/MST1/C1QTNF1/GAL3ST3/MPI/FUCA1/SLC25A1…	76
GO:0045862	positive regulation of proteolysis	76/2722	372/18722	0.00113863606908477	0.030213497580536	0.0266867658628119	BAD/OSBPL7/PSMC4/BAK1/GRN/RHOA/ATP2A3/ENO1/GRAMD4/SIRT6/FBLN1/KEAP1/BAX/PSMC5/MUL1/PSME1/PPM1F/PSMC1/TRIB3/CCDC22/AXIN1/STUB1/ELOB/PYCARD/RNF40/SGTA/FZR1/PCOLCE/USP5/DAP/HTRA2/HSPE1/APH1A/CTSD/DDA1/ADRM1/ATP5IF1/PRR7/PSME3/HSPBP1/RNFT2/DAB2IP/MYC/MTCH1/RNF185/FURIN/CSNK1D/AKT1/RCN3/COP1/ADAM8/NCSTN/GPER1/VCP/PSMC3/SMAD3/FADD/PRELID1/EFNA1/TRIB1/AURKAIP1/ACER2/ARIH2/PIDD1/GBA/RAD23A/F2R/TMEM259/IS…	76
GO:0016236	macroautophagy	73/2722	291/18722	1.2998e+07	0.000203878197311317	0.000180080101672319	POLDIP2/DCN/CAPN1/PHF23/USP36/TBC1D25/TIGAR/ATG16L1/NSFL1C/MCOLN1/HDAC6/NPRL3/TSC2/CDC37/IFT20/ATG2A/AMBRA1/GAPDH/NPRL2/AUP1/HTRA2/QSOX1/ATP6V0B/ATG101/CAPNS1/BECN1/KDR/CHMP2A/SESN2/VPS25/TBC1D14/VPS4A/VPS37B/WDR45B/RETREG3/MVB12A/AKT1/SNAPIN/RUBCN/LRSAM1/VPS26B/WIPI2/GPSM1/UBQLN4/VPS28/SQSTM1/MTMR14/TEX264/VCP/WDR81/VPS37C/ATG4B/RAB1B/CHMP6/VPS37D/SMCR8/ULK1/GBA/ERN1/HGS/SUPT5H/PIK3R4/SRC/ATG9A/…	73
GO:0048193	Golgi vesicle transport	73/2722	296/18722	2.54745e+07	0.00037112037286842	0.000327800595454373	ARF5/OSBPL5/AP3D1/DNM2/SEC22C/RNF215/GGA1/ARFRP1/SEC23B/CCDC22/COG4/VPS35L/CSK/NAPA/KDELR1/COPE/SNX8/YKT6/GBF1/RANGRF/ERGIC1/BNIP1/SCAP/LMAN2L/NRBP1/SCAMP3/SEC22A/COPA/GGA3/TBC1D20/ERGIC3/TMEM115/LLGL1/TBC1D14/PREB/SCAMP2/CSNK1D/SCYL1/DOP1B/ARF1/TEX261/SNX12/SEC16A/ARFGAP2/HYOU1/NBAS/SEC13/RER1/TMED4/STX5/PEF1/PKDCC/VCP/GOLGA2/TRAPPC2L/YIF1B/LMAN2/TRAPPC1/YIF1A/RAB1B/SEC24C/BET1L/GAK/GAS1/COPG1/R…	73
GO:0006364	rRNA processing	72/2722	225/18722	2077.74	2.48207e+06	2.19234e+06	RPUSD1/TSR3/UTP18/RRP12/MRTO4/USP36/WDR18/BUD23/EXOSC7/EXOSC5/WBP11/PES1/NOP56/PIH1D1/ERCC2/POP4/FBL/DDX49/NPM3/FTSJ3/GAR1/BYSL/RRP9/RPS15/EBNA1BP2/RCL1/WDR55/DDX54/RRP36/RPP40/KRI1/PPAN/DKC1/UTP3/WDR74/NAT10/DDX56/IMP4/UTP4/NOB1/EIF4A3/ABT1/RPL7L1/REXO4/PDCD11/DHX37/RRP1B/RRP1/NOL6/RPUSD4/PA2G4/ISG20/POP7/SART1/IMP3/EXOSC4/RRS1/GEMIN4/NOP10/UTP11/TBL3/NOC4L/SIRT7/FBLL1/RRP7A/NOP9/WDR46/PWP2/EIF6…	72
GO:0016072	rRNA metabolic process	72/2722	236/18722	24009.4	1.7926e+07	1.58336e+07	RPUSD1/TSR3/UTP18/RRP12/MRTO4/USP36/WDR18/BUD23/EXOSC7/EXOSC5/WBP11/PES1/NOP56/PIH1D1/ERCC2/POP4/FBL/DDX49/NPM3/FTSJ3/GAR1/BYSL/RRP9/RPS15/EBNA1BP2/RCL1/WDR55/DDX54/RRP36/RPP40/KRI1/PPAN/DKC1/UTP3/WDR74/NAT10/DDX56/IMP4/UTP4/NOB1/EIF4A3/ABT1/RPL7L1/REXO4/PDCD11/DHX37/RRP1B/RRP1/NOL6/RPUSD4/PA2G4/ISG20/POP7/SART1/IMP3/EXOSC4/RRS1/GEMIN4/NOP10/UTP11/TBL3/NOC4L/SIRT7/FBLL1/RRP7A/NOP9/WDR46/PWP2/EIF6…	72
GO:0006839	mitochondrial transport	72/2722	254/18722	821298	2.72534e+07	2.40722e+08	BAD/TOMM34/MIPEP/BAK1/USP36/BCS1L/BAX/MUL1/RNF31/ATP5F1D/TIMM13/SLC25A1/TOMM22/TSPO/SAMM50/ANTKMT/TIMM44/SFXN3/PPIF/CPT1A/AIP/ATP5F1B/HTRA2/ZNF205/ALKBH7/ROMO1/TIMM17B/TST/MTX2/TOMM40/ATP5IF1/STARD3/TIMM10/NMT1/TMEM14B/SLC39A8/NOL3/RHOT2/AKT1/SAE1/TIMM29/HAX1/PSEN2/SLC25A38/TIMM8B/OXA1L/TOMM40L/UBE2J2/VPS11/CHCHD4/BAP1/MICALL2/STOML2/PMPCA/ATP5PD/LETM1/SLC25A6/NAIF1/PARL/DNAJC30/TIMM22/ARIH2/SLC2…	72
GO:0015980	energy derivation by oxidation of organic compounds	72/2722	318/18722	6.49599e+09	0.00473177590229536	0.00417944977350786	NOS2/UQCRC1/RHOA/IDH3G/ADGRF5/ACADVL/TIGAR/NOA1/ATP5F1D/NDUFB7/PYGB/IDH3B/ABCD1/ANTKMT/GYS1/AKT2/OGDH/PPIF/NDUFS8/ATP5F1B/GBE1/NDUFS7/PARK7/MTFR1L/NDUFB3/DLST/COX6B1/TRAP1/UQCR11/SELENOS/INPP5K/MYBBP1A/BLOC1S1/MYC/UQCC2/KHK/NDUFB10/AKT1/NDUFS6/MDH2/NDUFB9/SURF1/SLC25A25/PFKM/SDHAF4/OXA1L/PHKG2/NDUFS2/UCN/NDUFB6/VCP/STOML2/IGF2/NDUFV1/ATP5PD/SDHAF2/NDUFS5/IRS1/PRELID1/INSR/GAA/PPP1CA/MTLN/COX8A/DN…	72
GO:0019318	hexose metabolic process	71/2722	237/18722	77744.2	3.86972e+07	3.41802e+07	BAD/MAN2B2/H6PD/FAM3A/ENO1/TIGAR/PGM1/AKR1B1/SLC25A1/POFUT1/SLC35A2/BCKDK/MAN2B1/AKT2/BRAT1/GALK1/KAT2A/CPT1A/GAPDH/TPI1/PFKFB4/GALE/AKR1A1/ATF4/SESN2/SELENOS/INPP5K/SLC37A4/KHK/MAN2C1/G6PC3/FOXK2/IGFBP4/PFKL/SIK1/AKT1/DGKQ/FUOM/SOGA1/PFKM/PHKG2/USF1/ADIPOR1/G6PD/CRTC2/LRP5/FOXK1/INPPL1/IGF2/MIDN/GPT/DDB1/IRS1/DCXR/GLB1/INSR/GAA/PPP1CA/MST1/C1QTNF1/MPI/FUCA1/SLC25A10/C1QTNF12/PGP/IRS2/POFUT2/SIRT…	71
GO:0006338	chromatin remodeling	70/2722	255/18722	5.40805e+06	1.47811e+09	1.30557e+09	MPND/BAZ1B/SMARCD1/KDM4A/MBD3/ACTB/BAZ2A/SRCAP/SMARCB1/CABIN1/HIRA/ACTR5/PIH1D1/GRWD1/ZNHIT1/NPM3/KAT2A/HDAC5/SUPT6H/CHD4/ACTR8/INO80B/UBN1/NAA60/H1-3/SOX9/KDM5C/SMARCA4/KDM4B/KDM6B/MYC/HMGA1/SMARCC2/GATAD2B/MTA2/H4C8/MCM3AP/TAF6L/VPS72/H1-4/HCFC1/TADA2B/RUVBL1/H2BC4/H2AW/RUVBL2/H2BC21/H1-10/H1-2/H3-5/H2AX/H2BU1/H4C11/H4-16/H3C14/DAXX/BRD2/NAP1L4/H2BC15/H4C15/H4C14/H4C12/H4C6/H3C1/H4C9/H2BC3/H4C5…	70
GO:0034976	response to endoplasmic reticulum stress	70/2722	256/18722	6.40037e+06	1.66215e+08	1.46813e+09	NR1H3/BAK1/HSPA5/NCK2/ATP2A3/BAX/EDEM2/ERP29/FOXRED2/TRIB3/STUB1/BFAR/SGTA/SEC61B/CREB3/CCND1/THBS4/EIF4G1/AUP1/PARK7/FBXO6/TXNDC12/TNFRSF10B/TRIM25/TRAF2/SDF2L1/ATF4/SESN2/NR1H2/SELENOS/EDEM1/UBAC2/RNFT2/OS9/TOR1A/DAB2IP/FLOT1/RNF185/TMBIM6/RCN3/MANF/EIF2B5/SEC16A/HYOU1/PDIA4/CREB3L1/AMFR/UBE2J2/UBXN1/SYVN1/TMUB1/VCP/PDIA3/TMUB2/TMEM129/USP19/DDIT3/MAN1B1/ERN1/GRINA/CALR/TMEM259/NPLOC4/P4HB/BCAP…	70
GO:0009895	negative regulation of catabolic process	70/2722	320/18722	0.000243058814842783	0.0129579970272323	0.011445448571288	POLDIP2/NOS2/TIMP2/PHF23/THRAP3/USP36/ELAVL1/KDM4A/TIGAR/KLHL22/TSPO/TIMP1/TSC2/BMF/SGTA/MET/RGP1/SUFU/DAP/EIF4G1/PDCL3/QSOX1/PARK7/MAD2L2/GIPC1/PSMF1/BECN1/TRAF2/DKC1/TBC1D14/DHX34/DHX9/SERPINE2/DAB2IP/ATRAID/FURIN/CRTC3/FOXK2/AKT1/RUBCN/SNX12/NBAS/ZDHHC7/TIMP4/TENT5B/DEDD/CCAR2/UBQLN4/UBXN1/FOXK1/SMAD3/PHB/GOLGA2/EFNA1/USP19/PSME3IP1/MYD88/RELA/SMCR8/WDR6/WASHC1/ADGRB1/RBM10/TENT5C/SF3B3/RNF5/E…	70
GO:0032386	regulation of intracellular transport	70/2722	337/18722	0.00110688974264648	0.0299160743566851	0.0264240599673452	EIPR1/RIPOR1/USP36/HYAL2/CDC42/PTPN23/EDEM2/RNF31/AAAS/TM9SF4/EMD/NUTF2/ANTKMT/NUCB1/OAZ1/AKT2/SUFU/SUPT6H/EHD1/CD81/HTRA2/PARK7/STK11/TBC1D20/NUP214/MAP2K2/SMO/TRIM28/ATP5IF1/INPP5K/EDEM1/UBAC2/OS9/DHX9/NMT1/TXN/PREB/CEP131/ERBB2/SAE1/CAPN10/HAX1/ARF1/SNX12/B3GAT3/ZIC1/UBE2J2/VPS11/TRIM46/BAP1/MICALL2/SMAD3/HDAC3/HAP1/HRAS/PARL/ARHGAP1/DNAJC30/ARIH2/GAS1/CIB1/RAB11B/BCAP31/SIRT7/PTPN1/SRC/MYO1C/…	70
GO:0060070	canonical Wnt signaling pathway	69/2722	303/18722	7.56784e+09	0.00525612662128106	0.00464259459248384	DVL2/FUZ/MKS1/CCDC88C/ADGRA2/WNK1/TLE2/NLE1/GID8/EMD/PORCN/AXIN1/TLE6/PLEKHA4/LZTS2/COL1A1/IFT20/PTK7/SEMA5A/APC2/IGFBP2/BCL9/MAD2L2/TMEM9/STK11/SOX9/FRMD8/TRPM4/CSNK1G2/UBAC2/DAB2IP/LMBR1L/CSNK1D/IGFBP4/NOTCH1/TCF7L1/FZD1/CCAR2/AMFR/DVL3/LRP5/WNT4/PYGO2/SOX17/VCP/FRAT1/MESP1/SMAD3/DAPK3/SDHAF2/CTNNB1/PPP1CA/RARG/DDIT3/RUVBL1/CTDNEP1/FZD8/FZD2/TMEM64/SIAH2/RUVBL2/ZNRF3/MED12/BCL9L/WNT7B/TMEM198/S…	69
GO:0043414	macromolecule methylation	69/2722	316/18722	0.000283183525849455	0.0138211170112549	0.012207819126492	KDM4A/FTSJ1/BUD23/MBD3/HSD17B10/BAZ2A/SETD1A/TRMT2A/SMARCB1/PRMT5/PCIF1/ANTKMT/PIH1D1/DOT1L/TRMT1/FBL/FTSJ3/SUPT6H/PHF1/RBBP5/EEF2KMT/PHF19/EEF1AKMT3/SNRPB/PRMT1/GTPBP3/TRIM28/KMT5C/MEN1/SMYD5/MYC/CMTR1/SETD1B/BRD4/CARM1/MEPCE/NTMT1/MTA2/CXXC1/WDR4/LMNA/PYGO2/TRMT61A/GATAD2A/KMT2D/CTNNB1/LCMT2/COPRS/DALRD3/WDR6/KMT5A/NELFA/SIRT7/TET3/H1-2/FBLL1/TRMT2B/WDR5/PRMT6/NELFE/EHMT2/LCMT1/CSKMT/FDXACB1/RB…	69
GO:0030111	regulation of Wnt signaling pathway	69/2722	328/18722	0.000840617070103518	0.024867642483997	0.0219649165331348	ITGA3/FUZ/MKS1/CCDC88C/ADGRA2/WNK1/TLE2/NLE1/ABL1/CBY1/GID8/EMD/AXIN1/TSC2/CCN4/TLE6/PLEKHA4/PPP2R1A/GRB10/LZTS2/COL1A1/IFT20/MDFI/PTK7/SEMA5A/APC2/IGFBP2/MAD2L2/TMEM9/STK11/LRP1/SOX9/FRMD8/SMARCA4/TRPM4/CSNK1G2/UBAC2/DAB2IP/LMBR1L/CSNK1D/IGFBP4/VGLL4/NOTCH1/TCF7L1/C12orf43/SKI/CCAR2/AMFR/SOX17/VCP/FRAT1/MESP1/SMAD3/DAPK3/SDHAF2/PPP1CA/DDIT3/RUVBL1/CTDNEP1/HIC1/TMEM64/SIAH2/TSKU/RUVBL2/ZNRF3/TMEM…	69
GO:0060562	epithelial tube morphogenesis	68/2722	325/18722	0.00105937738992391	0.0288934299087465	0.025520785764473	DVL2/FUZ/MKS1/RHOA/TEAD2/SIRT6/KDM2B/ABL1/BMP7/TSC2/PRKD2/MET/ENG/LZTS2/SUFU/PFN1/KAT2A/PTK7/SRF/VEGFA/ACVR1/TBX2/SOX9/KDR/SMO/DLL4/LAMA5/RARA/SPRY2/CCM2/MYC/ACVRL1/EPHA2/OSR1/NOTCH1/ADM/DLG5/SKI/DVL3/LRP5/WNT4/VANGL2/KIF26B/SPRY1/SOX17/DCHS1/MESP1/SMAD3/CTNNB1/SEMA4C/IRX1/IRX2/PPP1CA/RARG/DAG1/MAGED1/FZD2/SCRIB/MED12/PLXNB2/SRC/SOX18/BRD2/NOTCH4/FKBPL/DDR1/PHB2/FOXD1	68
GO:0071103	DNA conformation change	67/2722	290/18722	6.00758e+09	0.00458748093108072	0.00405199792515029	NCAPH2/RFC2/BAZ2A/DDX1/ABL1/CABIN1/HIRA/MCM5/MCM4/ERCC2/GRWD1/RECQL5/CHD4/MCM3/PHF13/UBN1/NAA60/WRNIP1/H1-3/SOX9/CHTF18/CHMP1A/RPA1/IGHMBP2/DHX9/HMGA1/CDAN1/INCENP/H4C8/RECQL4/RAD54L2/GPER1/H1-4/CHTF8/PHF8/BANF1/RUVBL1/H2BC4/RUVBL2/KMT5A/TOP1MT/H2BC21/H1-10/H1-2/H3-5/H2AX/H2BU1/H4C11/PHF2/H4-16/H3C14/DAXX/BRD2/NAP1L4/H2BC15/RTEL1/H4C15/H4C14/H4C12/H4C6/H3C1/H4C9/H2BC3/H4C5/H4C4/H4C1/H4C2	67
GO:0071826	ribonucleoprotein complex subunit organization	65/2722	227/18722	2.81384e+06	8.84583e+08	7.81328e+08	STRAP/MRTO4/NLE1/XAB2/DDX1/GEMIN5/RPS5/EIF3I/SF3A1/TFIP11/EIF3D/PRMT5/PRPF6/PIH1D1/SF3A2/YJU2/PRPF31/EIF3B/EIF4H/PRPF19/SRSF9/USP4/RPS15/AGO2/SNRPC/MRPS7/SNRPD2/SNRPB/LSM4/PPAN/EIF3G/AAR2/TRAF7/DHX30/ERAL1/DHX9/TARBP2/NOL3/SNRNP200/POLR2D/ABT1/CPSF7/GEMIN6/ADAR/VCP/SF1/USP39/CD2BP2/CLP1/PRPF8/DDX23/SART1/RUVBL1/RRS1/GEMIN4/PUF60/DDX28/RUVBL2/EIF3C/RRP7A/LSM2/EIF3CL/PWP2/EIF6/BOP1	65
GO:0006650	glycerophospholipid metabolic process	65/2722	306/18722	0.000899578850733586	0.0259574129247909	0.0229274813113487	PIGQ/OSBPL5/NR1H3/PNPLA6/IP6K2/HDHD5/PIGS/PGS1/ABHD4/PIGH/ABHD12/PIGU/GDPD3/VAC14/PLA2G15/CDIPT/PTPMT1/CHKA/PDGFRB/GNPAT/PIK3R3/PIGT/PLD2/SLC44A2/SLC27A1/NR1H2/INPP5K/PEMT/SMPD4/DPM2/PI4KB/PIP5K1A/ETNK2/DGKQ/INPP5E/PGAP2/PLCB3/LPCAT1/PI4K2A/DBI/GPAT4/PCYT1A/PGAP3/BPNT1/ABHD6/MTMR14/PIGO/STOML2/INPPL1/PIP4P1/ABCA3/AGPAT2/LCLAT1/PIGG/PTDSS2/IP6K1/DPM3/PGP/PLCD1/PDGFA/GPAA1/AGPAT1/ABHD16A/PHB2/PLA2G…	65
GO:0007249	I-kappaB kinase/NF-kappaB signaling	64/2722	281/18722	0.00013446916408035	0.00839589619943651	0.00741586820544658	RHOA/BCL3/DDX1/ERC1/GSTP1/FKBP1A/MUL1/TMEM101/RNF31/ABL1/CCDC22/TRADD/UBE2I/PYCARD/EEF1D/CACTIN/GAPDH/TRIM62/NEK6/TNFRSF10B/TRIM25/PRDX4/UNC5CL/RBCK1/IRF3/TRAF2/TICAM1/SLC44A2/EDA2R/CC2D1A/DAB2IP/MAPKBP1/BRD4/AKT1/SLC35B2/TMED4/S100B/NLRX1/SQSTM1/JMJD8/INAVA/SNIP1/SHISA5/TRIM68/CTNNB1/FADD/NKIRAS2/TNIP2/CANT1/CXXC5/MYD88/RELA/C18orf32/PIDD1/SHARPIN/F2R/MAP3K3/TBKBP1/NFKBIL1/TRIM39/TRIM27/NUP62/CP…	64
GO:0031647	regulation of protein stability	64/2722	298/18722	0.000728942560921866	0.0229156521915069	0.0202407762622736	WIZ/CCDC88C/GRN/USP36/ISOC2/MUL1/CMTM6/HDAC6/TELO2/STUB1/PYCARD/CDC37/BAG1/PFN1/KAT2A/CD81/GAPDH/USP4/PDCL3/PARK7/GIPC1/PEX6/GGA3/NCLN/SMO/FLOT2/VHL/CCT7/DPM2/PIM1/FLOT1/SERF2/SEC16A/CCT5/B4GALT5/CCAR2/VPS11/LMNA/DVL3/SYVN1/MSX1/SOX17/CCT2/SMAD3/PHB/WDR81/TNIP2/EFNA1/TADA3/HDAC3/USP19/SERF1A/HCFC1/DPM3/CALR/RAD23A/NF2/SRC/RNF5/BAG6/TRIM39/SERF1B/PHB2/DDOST	64
GO:0022618	ribonucleoprotein complex assembly	63/2722	220/18722	4.56019e+06	1.3619e+09	1.20293e+09	STRAP/MRTO4/NLE1/XAB2/DDX1/GEMIN5/RPS5/EIF3I/SF3A1/EIF3D/PRMT5/PRPF6/PIH1D1/SF3A2/YJU2/PRPF31/EIF3B/EIF4H/PRPF19/SRSF9/USP4/RPS15/AGO2/SNRPC/MRPS7/SNRPD2/SNRPB/LSM4/PPAN/EIF3G/AAR2/TRAF7/DHX30/ERAL1/DHX9/TARBP2/NOL3/SNRNP200/POLR2D/ABT1/CPSF7/GEMIN6/ADAR/SF1/USP39/CD2BP2/CLP1/PRPF8/DDX23/SART1/RUVBL1/RRS1/GEMIN4/PUF60/DDX28/RUVBL2/EIF3C/RRP7A/LSM2/EIF3CL/PWP2/EIF6/BOP1	63
GO:0097193	intrinsic apoptotic signaling pathway	63/2722	288/18722	0.000482937779996508	0.0173264685958954	0.0153040014455626	BAD/BAK1/TMEM161A/BCL3/NCK2/ATP2A3/ENO1/BAX/ERP29/ABL1/PPM1F/TRIB3/STK24/PYCARD/PIAS4/CREB3/PPIF/TMEM109/PTPMT1/HTRA2/PARK7/ARHGEF2/TXNDC12/STK11/TNFRSF10B/CDKN1A/PLAGL2/BECN1/TRAP1/TRAF2/ATF4/EDA2R/SELENOS/MYBBP1A/EIF5A/DAB2IP/TMBIM6/NOL3/AKT1/EPHA2/HYOU1/CREB3L1/CCAR2/SYVN1/MSX1/SHISA5/PLEKHF1/MAPK7/ZNF622/HRAS/DDIT3/HIC1/ERN1/GRINA/AEN/P4HB/BCAP31/NDUFA13/PTPN1/SRC/QRICH1/BAG6/NDUFS3	63
GO:0006913	nucleocytoplasmic transport	63/2722	301/18722	0.00156694578245901	0.0375531773528999	0.0331697066435335	UPF1/KPNA6/RANBP3/ELAVL1/HYAL2/BCL3/SMG6/ALKBH5/AAAS/NUP188/ANKRD54/POLDIP3/PABPN1/RAE1/EMD/NUTF2/TSC2/LZTS2/SUFU/KPNB1/RANGRF/SUPT6H/DUSP16/RPS15/PARK7/SMG7/FAM53C/DDX39A/CDKN1A/NUP214/SMO/TRIM28/THOC6/DHX9/TXN/ANP32A/AKT1/POLR2D/NOTCH1/ZIC1/ING1/SEC13/MCM3AP/LMNA/NXF1/NOL6/SMAD3/XPO6/HDAC3/RRS1/CALR/ALYREF/SIRT7/POM121/NOP9/SMG5/CCHCR1/PPP1R10/NUP62/PHB2/EIF6/RBM15B/POM121C	63
GO:0051169	nuclear transport	63/2722	301/18722	0.00156694578245901	0.0375531773528999	0.0331697066435335	UPF1/KPNA6/RANBP3/ELAVL1/HYAL2/BCL3/SMG6/ALKBH5/AAAS/NUP188/ANKRD54/POLDIP3/PABPN1/RAE1/EMD/NUTF2/TSC2/LZTS2/SUFU/KPNB1/RANGRF/SUPT6H/DUSP16/RPS15/PARK7/SMG7/FAM53C/DDX39A/CDKN1A/NUP214/SMO/TRIM28/THOC6/DHX9/TXN/ANP32A/AKT1/POLR2D/NOTCH1/ZIC1/ING1/SEC13/MCM3AP/LMNA/NXF1/NOL6/SMAD3/XPO6/HDAC3/RRS1/CALR/ALYREF/SIRT7/POM121/NOP9/SMG5/CCHCR1/PPP1R10/NUP62/PHB2/EIF6/RBM15B/POM121C	63
GO:0034504	protein localization to nucleus	62/2722	290/18722	0.000984503205543442	0.0270987909986681	0.0239356297171173	TMEM98/KPNA6/ELAVL1/HYAL2/POLR1A/BCL3/NUP188/CARD10/SUN2/BMP7/NUTF2/ARL2BP/TSC2/TESK1/LZTS2/SUFU/KPNB1/COL1A1/RANGRF/BYSL/PARK7/STK11/FAM53C/CDKN1A/SOX9/GLIS2/NUP214/SMO/TRIM28/SESN2/DKC1/CCT7/TXN/TOR1A/WRAP53/AKT1/MEPCE/NOTCH1/CCT5/ZIC1/ING1/FLCN/SEC13/LMNA/MSX1/CCT2/SMAD3/HDAC3/ORMDL3/CTDNEP1/RRS1/CALR/MAGED1/NF2/MCRS1/POM121/SRC/PPP1R10/NUP62/ARL2/PHB2/POM121C	62
GO:0016050	vesicle organization	62/2722	300/18722	0.00232552144284695	0.0490824720075082	0.0433532210211973	SNX11/AP3D1/SEC23B/VPS18/PLEKHJ1/STX10/AKT2/GRIK5/GBF1/CORO1C/ACRBP/SCAP/TMEM9/SNX19/TBC1D20/TMEM175/NECTIN2/CHMP2A/CHMP1A/VPS25/VPS4A/CPLANE2/VAV3/BLOC1S1/DYSF/SERPINE2/TMEM127/TGFBRAP1/PREB/VPS37B/CSNK1D/MVB12A/SNAPIN/ARF1/CHMP7/ARFGAP2/LAMTOR1/PI4K2A/SEC13/ABCG1/VPS11/VPS28/SQSTM1/STX5/PEF1/PLEKHF1/VPS37C/TSNARE1/RNF26/CD34/CHMP6/VPS37D/SEC24C/F2R/IST1/TMED9/HGS/BLOC1S4/BLOC1S3/PHETA1/PLEKHM1/…	62
GO:0016197	endosomal transport	61/2722	230/18722	1.34829e+08	0.000203878197311317	0.000180080101672319	HEATR5B/EIPR1/AP3D1/RNF126/PTPN23/ERC1/RAB11FIP3/CMTM6/GGA1/MICALL1/ARFRP1/CCDC22/VPS35L/EHD4/PLEKHJ1/STX10/SNX8/YKT6/RGP1/GBF1/EHD1/CORO1C/RAB35/SNX17/GGA3/AP5S1/CHMP2A/CHMP1A/VPS25/TBC1D14/VPS4A/BLOC1S1/MVB12A/DENND2A/SNX12/CHMP7/LAMTOR1/VPS26B/VPS28/SQSTM1/STX5/MICALL2/VCP/ENTR1/TBC1D10B/ARHGAP1/UBE2O/CHMP6/BET1L/SCRIB/WASHC1/RAB11B/HGS/ARL4C/PHETA1/TRIM27/VPS16/VPS52/AP5Z1/MAGEL2/CHMP1B	61
GO:1903829	positive regulation of cellular protein localization	61/2722	276/18722	0.000444290229107638	0.0169814426382415	0.0149992493418394	ITGA3/EPHA3/USP36/CROCC/HYAL2/RNF31/ZDHHC8/CARD10/TM9SF4/NUTF2/PARD6A/AKT2/TESK1/RANGRF/CD81/HTRA2/PARK7/STK11/LRP1/GLIS2/SMO/ABHD17A/TRIM28/SESN2/DKC1/CCT7/NMT1/MEAK7/WRAP53/ERBB2/AKT1/SAE1/EPHA2/MEPCE/CCT5/ZIC1/ZDHHC5/RER1/UBE2J2/VPS11/VPS28/SQSTM1/BAP1/GPER1/MICALL2/ENTR1/CCT2/SMAD3/PTPN9/HDAC3/ORMDL3/HRAS/RHOG/ARIH2/CIB1/MCRS1/SRC/MYO1C/UBL5/HSPA1L/NUP62	61
GO:0006401	RNA catabolic process	61/2722	278/18722	0.000540949124713055	0.0188952580228718	0.0166896707483031	UPF1/ELAC2/RNH1/EDC4/MRTO4/THRAP3/ELAVL1/SMG6/EXOSC7/EXOSC5/KHSRP/PCBP4/ALKBH5/HNRNPM/GTPBP1/APEX1/CACNG7/DDX49/CASC3/SMG7/PPP1R8/AGO2/TRAF2/FXR2/LSM7/LSM4/HELZ2/DKC1/PUM1/DHX34/DHX9/TBRG4/EIF4A3/NT5C3B/AKT1/POLR2D/SIDT2/YTHDF1/NBAS/CARHSP1/TENT5B/FASTK/POLR2G/PYM1/ISG20/RNASEH2C/MYD88/ERN1/EXOSC4/SAMD4B/EDC3/MEX3D/RBM10/TENT5C/GSPT2/SND1/SMG5/SKIV2L/LSM2/RNPS1/ZSWIM8	61
GO:0060485	mesenchyme development	61/2722	291/18722	0.0017718173255789	0.0410196313398557	0.0362315317658158	SEMA3F/FUZ/EPHA3/TCOF1/TEAD2/FGFR1/EFNB1/BMP7/AMH/ENG/COL1A1/CORO1C/PTK7/SEMA5A/PDGFRB/ACVR1/TRIM62/MAD2L2/TBX2/SOX9/SMO/LAMA5/TRIM28/SPRY2/DAB2IP/MYC/ACVRL1/TGFB1I1/ZNF750/SEMA6C/ADAM15/OSR1/IL17RD/NOTCH1/DLG5/RADIL/ADIPOR1/PEF1/WNT4/MSX1/HEYL/SPRY1/NOS3/DCHS1/MESP1/SMAD3/SDHAF2/CTNNB1/VASN/SEMA4C/EFNA1/DAG1/RFLNB/BCL9L/POFUT2/SPRED3/HNRNPAB/SPRED2/NOTCH4/MCRIP1/FOXD1	61
GO:0071824	protein-DNA complex subunit organization	59/2722	241/18722	2.82512e+09	0.00259606866768725	0.0022930372928086	RNF4/SMARCD1/BAZ2A/SRCAP/SMARCB1/CABIN1/HIRA/CENPT/BRF2/PIH1D1/GRWD1/TAF6/ZNHIT1/UBTF/SUPT6H/UBN1/NAA60/H1-3/SOX9/SMARCA4/MYC/POLR1E/HMGA1/GTF2B/SMARCC2/GTF2E1/H4C8/MCM3AP/TAF6L/VPS72/H1-4/CENPX/H2BC4/H2AW/H2BC21/H1-10/BRF1/H1-2/H3-5/H2AX/H2BU1/H4C11/H4-16/H3C14/DAXX/BRD2/NAP1L4/H2BC15/H4C15/H4C14/H4C12/H4C6/H3C1/H4C9/H2BC3/H4C5/H4C4/H4C1/H4C2	59
GO:0046034	ATP metabolic process	59/2722	277/18722	0.00141050373870804	0.0353315017656356	0.031207360640314	BAD/UQCRC1/PKM/RHOA/ENO1/TIGAR/PGM1/MYH7/ATP5F1D/NDUFB7/TSPO/ABCD1/ANTKMT/OGDH/AK1/PPIF/GALK1/NDUFS8/ATP5F1B/GAPDH/TPI1/NDUFS7/PARK7/NDUFB3/COX6B1/UQCR11/ATP5IF1/ATP5MC2/UQCC2/NDUFB10/FOXK2/PFKL/NDUFS6/NDUFB9/SLC25A25/PFKM/FLCN/NDUFS2/ATP5MC1/JMJD8/FOXK1/NUDT2/NDUFB6/VCP/STOML2/NDUFV1/ATP5PD/SDHAF2/NDUFS5/INSR/COX8A/DNAJC30/CYC1/SHMT2/NDUFA6/ARL2/NDUFS3/PGAM4/EIF6	59
GO:1903362	regulation of cellular protein catabolic process	58/2722	255/18722	0.000280271286163073	0.0138211170112549	0.012207819126492	OSBPL7/RHBDF1/PSMC4/SIRT6/ARAF/KEAP1/PSMC5/PSME1/PSMC1/TRIB3/CCDC22/AXIN1/STUB1/ELOB/RNF40/SGTA/FZR1/RGP1/SUFU/CD81/USP5/PDCL3/PARK7/GIPC1/LRP1/PSMF1/DDA1/ATP5IF1/PSME3/HSPBP1/RNFT2/DAB2IP/ATRAID/RNF185/FURIN/CSNK1D/AKT1/COP1/VGLL4/GNA12/CCAR2/VPS11/UBQLN4/UBXN1/VCP/PSMC3/EFNA1/USP19/PSME3IP1/TRIB1/ARIH2/GBA/RAD23A/TMEM259/BCAP31/BAG6/TRIM39/CSNK1E	58
GO:0031330	negative regulation of cellular catabolic process	58/2722	262/18722	0.000579716344984943	0.0193443895452238	0.0170863764837667	POLDIP2/TIMP2/PHF23/THRAP3/USP36/ELAVL1/KDM4A/TIGAR/KLHL22/TSPO/TIMP1/TSC2/BMF/SGTA/MET/RGP1/SUFU/DAP/EIF4G1/PDCL3/QSOX1/PARK7/GIPC1/PSMF1/BECN1/TRAF2/DKC1/TBC1D14/DHX34/DHX9/DAB2IP/ATRAID/FURIN/FOXK2/AKT1/RUBCN/NBAS/TIMP4/TENT5B/CCAR2/UBQLN4/UBXN1/FOXK1/GOLGA2/EFNA1/USP19/PSME3IP1/MYD88/SMCR8/WDR6/WASHC1/RBM10/TENT5C/RNF5/EHMT2/BAG6/TRIM39/CPTP	58
GO:0006006	glucose metabolic process	57/2722	196/18722	1.10165e+07	2.63205e+09	2.32482e+09	BAD/H6PD/FAM3A/ENO1/TIGAR/PGM1/SLC25A1/BCKDK/AKT2/BRAT1/KAT2A/CPT1A/GAPDH/TPI1/AKR1A1/ATF4/SESN2/SELENOS/INPP5K/SLC37A4/KHK/G6PC3/FOXK2/IGFBP4/PFKL/SIK1/AKT1/DGKQ/SOGA1/PFKM/PHKG2/USF1/ADIPOR1/G6PD/CRTC2/LRP5/FOXK1/INPPL1/IGF2/MIDN/GPT/DDB1/IRS1/DCXR/INSR/GAA/PPP1CA/MST1/C1QTNF1/SLC25A10/C1QTNF12/PGP/IRS2/SIRT7/WDR5/SRC/LCMT1	57
GO:0032984	protein-containing complex disassembly	56/2722	224/18722	2.365e+09	0.00231575686012517	0.00204544544889676	UPF1/PHF23/SMARCD1/TBC1D25/JMJD4/MCOLN1/HDAC6/SMARCB1/SH3BP1/TRIOBP/TFIP11/NAPA/GRWD1/CRACD/SEMA5A/APC2/ARHGEF2/SMARCA4/MAP1S/CHMP2A/CHMP1A/EIF5A/VPS4A/NES/MYC/HMGA1/SMARCC2/IGF1R/KATNB1/SH3GL1/SNAPIN/RUBCN/CHMP7/UBQLN4/APEH/VCP/NCKAP5L/PYM1/INSR/PPP1CA/CFL1/SMCR8/GBA/FLII/GAK/H2AW/IST1/CIB1/GSPT2/CAPZA2/TECPR1/VPS16/TWF2/EIF5AL1/CHMP1B/MAP1LC3B2	56
GO:0045732	positive regulation of protein catabolic process	56/2722	231/18722	5.95098e+09	0.00458748093108072	0.00405199792515029	OSBPL7/PSMC4/SIRT6/KEAP1/PSMC5/GGA1/RHBDD3/SGSM3/PSMC1/TRIB3/CCDC22/AXIN1/STUB1/ELOB/RNF40/OAZ1/SGTA/FZR1/CD81/USP5/APC2/AREL1/LRP1/SOX9/GGA3/DDA1/ATP5IF1/HSPBP1/RNFT2/DAB2IP/RNF185/FURIN/CSNK1D/AKT1/COP1/VGLL4/ADAM8/LPCAT1/VPS11/VPS28/STX5/SOX17/VCP/PSMC3/DDB1/ATG4B/TRIB1/ARIH2/GBA/RAD23A/TMEM259/BCAP31/NDUFA13/WWP2/BAG6/CSNK1E	56
GO:0043543	protein acylation	56/2722	243/18722	0.000248551492516864	0.0130227900421336	0.0115026784902542	MED24/MBD3/SRCAP/BRPF3/ZDHHC8/SMARCB1/MRGBP/PORCN/KAT8/PIH1D1/OGDH/KAT2A/NAT9/NAA40/ING4/KANSL3/PARK7/DLST/NAA60/USP22/POR/NAT10/BLOC1S1/ZDHHC4/NMT1/ATAT1/GTF2B/GLYR1/ZDHHC7/FLCN/ZDHHC5/BRPF1/CTBP1/MCM3AP/DIP2A/ZDHHC12/CRTC2/TAF6L/RPS6KA4/PYGO2/ING5/TADA3/HCFC1/KAT5/TADA2B/ZDHHC24/RUVBL1/RUVBL2/THAP7/MCRS1/MSL1/WDR5/ZDHHC18/BAG6/NAA80/PCGF2	56
GO:0043122	regulation of I-kappaB kinase/NF-kappaB signaling	56/2722	249/18722	0.00047535319552301	0.0173264685958954	0.0153040014455626	RHOA/DDX1/GSTP1/FKBP1A/MUL1/TMEM101/RNF31/ABL1/CCDC22/TRADD/UBE2I/PYCARD/EEF1D/CACTIN/GAPDH/TRIM62/NEK6/TNFRSF10B/TRIM25/UNC5CL/RBCK1/IRF3/TRAF2/TICAM1/SLC44A2/EDA2R/CC2D1A/DAB2IP/MAPKBP1/BRD4/SLC35B2/TMED4/S100B/NLRX1/SQSTM1/JMJD8/INAVA/SHISA5/TRIM68/CTNNB1/FADD/TNIP2/CANT1/CXXC5/MYD88/RELA/C18orf32/PIDD1/SHARPIN/F2R/MAP3K3/TRIM39/TRIM27/NUP62/CPNE1/IKBKG	56
GO:0090150	establishment of protein localization to membrane	56/2722	260/18722	0.00140571230785933	0.0353315017656356	0.031207360640314	HSPA5/SEC61A1/BCS1L/BAX/TIMM13/GGA1/MICALL1/TOMM22/SAMM50/EMC9/ARFRP1/UBL4A/CSK/SGTA/AKT2/ATP13A1/SEC61B/PEX16/GGA3/ROMO1/EMC4/EMC8/INPP5K/TIMM10/ZDHHC4/NMT1/PEX5/VPS37B/ERBB2/TIMM29/SEC16A/TAOK2/TIMM8B/ZDHHC7/OXA1L/ZFAND2B/ZDHHC12/EMC10/PKDCC/SSR2/YIF1B/SRP68/VPS37C/ZDHHC24/HRAS/VPS37D/TIMM22/SCRIB/SRPRA/CIB1/RAB11B/NDUFA13/MYO1C/GET3/ZDHHC18/BAG6	56
GO:0015931	nucleobase-containing compound transport	54/2722	222/18722	7.25456e+09	0.00512962854990863	0.00453086226477783	UPF1/ZC3H3/SMG6/SLC35C2/KHSRP/ALKBH5/AAAS/NUP188/POLDIP3/SLC25A17/PABPN1/RAE1/ABCD1/SLC35A2/NUTF2/CASC3/SUPT6H/SLC29A1/SRSF7/SMG7/DDX39A/NUP214/TST/THOC6/NUP210/EIF5A/DHX9/LRRC8A/FLOT1/EIF4A3/POLR2D/SLC25A25/SIDT2/SEC13/SLC35B2/MCM3AP/NXF1/SLC29A4/NOL6/SLC25A6/SLC19A1/SLC35A4/SLC25A41/SLC35C1/ALYREF/HSF1/BICD2/POM121/MYO1C/SMG5/NUP62/EIF5AL1/RBM15B/POM121C	54
GO:0006399	tRNA metabolic process	53/2722	179/18722	1.60611e+07	3.68972e+09	3.25903e+09	ELAC2/LARS2/SARS1/FTSJ1/HSD17B10/EXOSC7/DDX1/AARS1/EARS2/TRMT1/POP4/PTCD1/MOCS3/AARS2/RPP40/GTPBP3/YARS1/NAT10/DUS3L/CTU1/TARS2/FARS2/TRPT1/WDR4/POLR3K/PARS2/ELP6/RPP25L/RPUSD4/TRMT61A/MARS1/URM1/LCMT2/DUS1L/PUSL1/ELP5/TSEN34/QARS1/POP7/CLP1/CTU2/PUS1/DALRD3/WDR6/FARSA/TSEN54/TRMT2B/LAGE3/VARS1/QTRT1/ADAT3/MARS2/TYW1B	53
GO:0045333	cellular respiration	53/2722	230/18722	0.000359230735158853	0.0157495144951451	0.013911120507136	NOS2/UQCRC1/RHOA/IDH3G/NOA1/ATP5F1D/NDUFB7/IDH3B/ABCD1/ANTKMT/OGDH/PPIF/NDUFS8/ATP5F1B/NDUFS7/PARK7/MTFR1L/NDUFB3/DLST/COX6B1/TRAP1/UQCR11/MYBBP1A/BLOC1S1/UQCC2/NDUFB10/AKT1/NDUFS6/MDH2/NDUFB9/SURF1/SLC25A25/SDHAF4/OXA1L/NDUFS2/UCN/NDUFB6/VCP/STOML2/NDUFV1/ATP5PD/SDHAF2/NDUFS5/PRELID1/MTLN/COX8A/DNAJC30/GBA/CYC1/SHMT2/NDUFA6/ARL2/NDUFS3	53
GO:0006402	mRNA catabolic process	53/2722	232/18722	0.00044809922062633	0.0169814426382415	0.0149992493418394	UPF1/RNH1/EDC4/MRTO4/THRAP3/ELAVL1/SMG6/EXOSC7/EXOSC5/KHSRP/PCBP4/ALKBH5/HNRNPM/GTPBP1/APEX1/CACNG7/CASC3/SMG7/AGO2/TRAF2/FXR2/LSM7/LSM4/HELZ2/PUM1/DHX34/DHX9/TBRG4/EIF4A3/NT5C3B/AKT1/POLR2D/YTHDF1/NBAS/CARHSP1/TENT5B/FASTK/POLR2G/PYM1/MYD88/ERN1/EXOSC4/SAMD4B/EDC3/MEX3D/RBM10/TENT5C/GSPT2/SND1/SMG5/SKIV2L/LSM2/RNPS1	53
GO:0032200	telomere organization	52/2722	159/18722	533231	1.99062e+08	1.75826e+08	UPF1/PNKP/PARP3/SMG6/XRCC1/MAP2K7/SIRT6/TINF2/TFIP11/TELO2/APEX1/ACD/DOT1L/CCNE1/STN1/GAR1/RPA2/DKC1/SLX1A/RPA1/PCNA/NAT10/CCT7/MYC/NABP2/WRAP53/TNKS1BP1/CCT5/NSMCE2/H4C8/RECQL4/CCT2/CTNNB1/CTC1/NOP10/H3-5/SRC/H4C11/H4-16/SMG5/PPP1R10/RTEL1/H4C15/H4C14/H4C12/H4C6/H3C1/H4C9/H4C5/H4C4/H4C1/H4C2	52
GO:0006403	RNA localization	52/2722	201/18722	1.67226e+09	0.00184970479808891	0.00163379425802455	UPF1/ZC3H3/SMG6/KHSRP/ALKBH5/AAAS/NUP188/POLDIP3/PABPN1/RAE1/PRPF6/NUTF2/PIH1D1/FBL/CASC3/SUPT6H/SRSF7/SMG7/DDX39A/NUP214/TST/DKC1/THOC6/NUP210/EIF5A/CCT7/DHX9/FLOT1/WRAP53/EIF4A3/POLR2D/SIDT2/CCT5/SEC13/MCM3AP/NXF1/NOL6/CCT2/RUVBL1/MEX3D/NOP10/RUVBL2/ALYREF/HSF1/BICD2/POM121/MYO1C/SMG5/NUP62/EIF5AL1/RBM15B/POM121C	52
GO:1903050	regulation of proteolysis involved in cellular protein catabolic process	51/2722	221/18722	0.00044255102724281	0.0169814426382415	0.0149992493418394	OSBPL7/RHBDF1/PSMC4/SIRT6/ARAF/KEAP1/PSMC5/PSME1/PSMC1/TRIB3/CCDC22/AXIN1/STUB1/ELOB/RNF40/SGTA/FZR1/SUFU/USP5/PDCL3/PARK7/GIPC1/PSMF1/DDA1/ATP5IF1/PSME3/HSPBP1/RNFT2/DAB2IP/RNF185/CSNK1D/AKT1/COP1/GNA12/CCAR2/UBQLN4/UBXN1/VCP/PSMC3/EFNA1/USP19/PSME3IP1/TRIB1/ARIH2/GBA/RAD23A/TMEM259/BCAP31/BAG6/TRIM39/CSNK1E	51
GO:0006457	protein folding	50/2722	212/18722	0.000291787145042197	0.0138321001375956	0.0122175202251587	FKBP4/GRN/HSPA5/NFYC/PDRG1/FKBP1A/ERP29/LTBP4/DNAJA3/SGTA/CDC37/BAG1/PPIF/AIP/LMAN2L/MOGS/PDCL3/HSPE1/QSOX1/PRDX4/TBCC/TRAP1/SDF2L1/MPDU1/SDF2/HSPBP1/CCT7/TOR1A/DNAJB5/UNC45A/TBCD/PFDN2/PDIA6/CCT5/PDIA4/TOR2A/CHCHD4/QSOX2/CCT2/PDIA3/ENGASE/NPPA/GAK/CALR/RUVBL2/P4HB/POFUT2/PFDN6/HSPA1L/ARL2	50
GO:0006333	chromatin assembly or disassembly	48/2722	177/18722	9.07518e+08	0.00106286365278165	0.000938798739545783	BAZ1B/SMARCD1/BAZ2A/SMARCB1/CABIN1/HIRA/GRWD1/UBN1/NAA60/H1-3/SOX9/SMARCA4/MAP1S/HMGA1/SMARCC2/CDAN1/MTA2/HIRIP3/H4C8/H1-4/PHF8/H2BC4/H2AW/H2BC21/H1-10/H1-2/H3-5/H2AX/H2BU1/H4C11/PHF2/H4-16/H3C14/DAXX/BRD2/NAP1L4/H2BC15/H4C15/H4C14/H4C12/H4C6/H3C1/H4C9/H2BC3/H4C5/H4C4/H4C1/H4C2	48
GO:0065004	protein-DNA complex assembly	48/2722	201/18722	0.000281079284205522	0.0138211170112549	0.012207819126492	RNF4/BAZ2A/SMARCB1/CABIN1/HIRA/CENPT/BRF2/PIH1D1/GRWD1/TAF6/UBTF/UBN1/NAA60/H1-3/SOX9/SMARCA4/POLR1E/GTF2B/H4C8/TAF6L/H1-4/CENPX/H2BC4/H2BC21/H1-10/BRF1/H1-2/H3-5/H2AX/H2BU1/H4C11/H4-16/H3C14/DAXX/BRD2/NAP1L4/H2BC15/H4C15/H4C14/H4C12/H4C6/H3C1/H4C9/H2BC3/H4C5/H4C4/H4C1/H4C2	48
GO:0016051	carbohydrate biosynthetic process	48/2722	202/18722	0.000317574376087117	0.0147984812018551	0.0130710985018016	FAM3A/PGM1/AKR1B1/NANS/SLC25A1/GYS1/AKT2/ISYNA1/KAT2A/TPI1/GBE1/AKR1A1/CHST8/ATF4/MPDU1/SESN2/SELENOS/INPP5K/SLC37A4/G6PC3/SIK1/AKT1/PGD/DGKQ/SOGA1/PHKG2/B3GNT7/ST3GAL2/B4GALT5/G6PD/ST6GALNAC6/CRTC2/PTH1R/GPER1/IGF2/GPT/DDB1/IRS1/CHST14/INSR/PPP1CA/MST1/SLC25A10/C1QTNF12/PGP/IRS2/SIRT7/WDR5	48
GO:0044242	cellular lipid catabolic process	47/2722	214/18722	0.0021575873448699	0.0476204374322811	0.04206184539385	LYPLA2/PNPLA6/GBA2/HSD17B10/ACADVL/ACOX3/CRAT/SLC25A17/ABHD12/ACOT8/ABCD1/GDPD3/PLA2G15/ECH1/ILVBL/AKT2/GCDH/CPT1A/PCCB/ACADS/LRP1/ECHS1/IVD/SESN2/SMPD2/SMPD4/ABHD2/AKT1/NEU3/ABHD6/SMPD1/SLC27A4/ECI1/IRS1/CPT1C/MTLN/ACER2/GBA/PNPLA2/FUCA1/IRS2/NEU4/NEU1/ABHD16A/NUDT19/DECR2/PLA2G4B	47
GO:0009451	RNA modification	46/2722	167/18722	8.87395e+08	0.00106008196540051	0.000936341750259918	RPUSD1/TSR3/FTSJ1/JMJD6/BUD23/HSD17B10/AARS1/ALKBH5/TRMT2A/PCIF1/TRMT1/FBL/FTSJ3/GAR1/MOCS3/AARS2/GTPBP3/DKC1/NAT10/CMTR1/DUS3L/CTU1/MEPCE/WDR4/ADAR/ELP6/RPUSD4/TRMT61A/TRUB2/URM1/LCMT2/DUS1L/PUSL1/ELP5/CTU2/PUS1/DALRD3/WDR6/NOP10/FBLL1/TRMT2B/QTRT1/FDXACB1/RBM15B/TYW1B/MRM1	46
GO:0043123	positive regulation of I-kappaB kinase/NF-kappaB signaling	46/2722	186/18722	0.000158857520052665	0.00921219385703462	0.00813688186514006	RHOA/DDX1/FKBP1A/MUL1/TMEM101/RNF31/ABL1/CCDC22/TRADD/UBE2I/EEF1D/GAPDH/TRIM62/NEK6/TNFRSF10B/TRIM25/UNC5CL/RBCK1/IRF3/TRAF2/TICAM1/SLC44A2/EDA2R/CC2D1A/BRD4/SLC35B2/TMED4/S100B/JMJD8/INAVA/SHISA5/TRIM68/CTNNB1/FADD/TNIP2/CANT1/CXXC5/MYD88/RELA/C18orf32/SHARPIN/F2R/MAP3K3/TRIM27/NUP62/IKBKG	46
GO:0061136	regulation of proteasomal protein catabolic process	45/2722	187/18722	0.000357927439650688	0.0157495144951451	0.013911120507136	OSBPL7/RHBDF1/PSMC4/SIRT6/ARAF/KEAP1/PSMC5/PSME1/PSMC1/TRIB3/STUB1/ELOB/RNF40/SGTA/FZR1/USP5/PARK7/GIPC1/PSMF1/DDA1/PSME3/HSPBP1/RNFT2/DAB2IP/RNF185/CSNK1D/AKT1/COP1/GNA12/CCAR2/UBQLN4/UBXN1/VCP/PSMC3/USP19/PSME3IP1/TRIB1/ARIH2/GBA/RAD23A/TMEM259/BCAP31/BAG6/TRIM39/CSNK1E	45
GO:0006323	DNA packaging	45/2722	199/18722	0.0014404072900856	0.0358481364320055	0.0316636900785484	NCAPH2/BAZ2A/CABIN1/HIRA/GRWD1/PHF13/UBN1/NAA60/H1-3/SOX9/CHMP1A/CDAN1/INCENP/H4C8/GPER1/H1-4/PHF8/BANF1/H2BC4/KMT5A/H2BC21/H1-10/H1-2/H3-5/H2AX/H2BU1/H4C11/PHF2/H4-16/H3C14/DAXX/BRD2/NAP1L4/H2BC15/H4C15/H4C14/H4C12/H4C6/H3C1/H4C9/H2BC3/H4C5/H4C4/H4C1/H4C2	45
GO:0006473	protein acetylation	45/2722	201/18722	0.00177933444779656	0.0410346125740883	0.0362447642851305	MED24/MBD3/SRCAP/BRPF3/SMARCB1/MRGBP/KAT8/PIH1D1/KAT2A/NAT9/NAA40/ING4/KANSL3/PARK7/NAA60/USP22/POR/NAT10/BLOC1S1/ATAT1/GTF2B/GLYR1/FLCN/BRPF1/CTBP1/MCM3AP/DIP2A/CRTC2/TAF6L/RPS6KA4/PYGO2/ING5/TADA3/HCFC1/KAT5/TADA2B/RUVBL1/RUVBL2/THAP7/MCRS1/MSL1/WDR5/BAG6/NAA80/PCGF2	45
GO:0006643	membrane lipid metabolic process	45/2722	203/18722	0.00218584864596959	0.0477205182282696	0.0421502440561627	PIGQ/GBA2/BAX/PIGS/CERS4/TECR/CERK/PIGH/PIGU/PLA2G15/PRKD2/PPP2R1A/HTRA2/PIGT/PEMT/CSNK1G2/B4GALNT1/SMPD2/SMPD4/ST6GALNAC4/DPM2/SUMF1/PGAP2/GAL3ST2/ST3GAL2/B4GALT5/ST6GALNAC6/PGAP3/NEU3/PIGO/HACD1/SMPD1/GLB1/ORMDL3/PIGG/GAL3ST3/ACER2/GBA/DPM3/FUCA1/PSAP/GPAA1/NEU4/NEU1/CPTP	45
GO:0034728	nucleosome organization	44/2722	167/18722	4.5042e+09	0.00373660645594141	0.00330044349699584	SMARCD1/SRCAP/SMARCB1/CABIN1/HIRA/GRWD1/ZNHIT1/SUPT6H/UBN1/NAA60/H1-3/SOX9/SMARCA4/HMGA1/SMARCC2/H4C8/MCM3AP/VPS72/H1-4/H2BC4/H2AW/H2BC21/H1-10/H1-2/H2AX/H2BU1/H4C11/H4-16/H3C14/DAXX/BRD2/NAP1L4/H2BC15/H4C15/H4C14/H4C12/H4C6/H3C1/H4C9/H2BC3/H4C5/H4C4/H4C1/H4C2	44
GO:0006479	protein methylation	44/2722	181/18722	0.000327038258604532	0.0147984812018551	0.0130710985018016	KDM4A/SETD1A/SMARCB1/PRMT5/ANTKMT/PIH1D1/DOT1L/FBL/SUPT6H/PHF1/RBBP5/EEF2KMT/PHF19/EEF1AKMT3/SNRPB/PRMT1/KMT5C/MEN1/SMYD5/SETD1B/BRD4/CARM1/NTMT1/CXXC1/LMNA/PYGO2/KMT2D/CTNNB1/COPRS/KMT5A/NELFA/SIRT7/TET3/H1-2/FBLL1/WDR5/PRMT6/NELFE/EHMT2/LCMT1/CSKMT/KMT2B/MLLT6/PAGR1	44
GO:0008213	protein alkylation	44/2722	181/18722	0.000327038258604532	0.0147984812018551	0.0130710985018016	KDM4A/SETD1A/SMARCB1/PRMT5/ANTKMT/PIH1D1/DOT1L/FBL/SUPT6H/PHF1/RBBP5/EEF2KMT/PHF19/EEF1AKMT3/SNRPB/PRMT1/KMT5C/MEN1/SMYD5/SETD1B/BRD4/CARM1/NTMT1/CXXC1/LMNA/PYGO2/KMT2D/CTNNB1/COPRS/KMT5A/NELFA/SIRT7/TET3/H1-2/FBLL1/WDR5/PRMT6/NELFE/EHMT2/LCMT1/CSKMT/KMT2B/MLLT6/PAGR1	44
GO:0009060	aerobic respiration	44/2722	189/18722	0.000868027641090943	0.0252913614645668	0.0223391760572416	UQCRC1/RHOA/IDH3G/ATP5F1D/NDUFB7/IDH3B/ABCD1/ANTKMT/OGDH/PPIF/NDUFS8/ATP5F1B/NDUFS7/PARK7/MTFR1L/NDUFB3/DLST/COX6B1/UQCR11/BLOC1S1/UQCC2/NDUFB10/AKT1/NDUFS6/MDH2/NDUFB9/SURF1/OXA1L/NDUFS2/UCN/NDUFB6/VCP/STOML2/NDUFV1/ATP5PD/SDHAF2/NDUFS5/COX8A/DNAJC30/CYC1/SHMT2/NDUFA6/ARL2/NDUFS3	44
GO:0007179	transforming growth factor beta receptor signaling pathway	44/2722	198/18722	0.00231124652162223	0.0489541683462751	0.0432398938647653	ITGA3/STRAP/HSPA5/DNM2/FKBP1A/PXN/LTBP4/GLG1/TAB1/C20orf27/STUB1/ENG/ZMIZ1/ACVR1/STK11/GIPC1/PMEPA1/ID1/MEN1/TGFBRAP1/SPRY2/LRRC32/EMILIN1/ACVRL1/FURIN/TGFB1I1/IL17RD/DUSP15/FLCN/RNF111/SKI/ZYX/SPRY1/COL1A2/SMAD3/LTBP3/VASN/COL3A1/FAM89B/CDH5/BCL9L/SPRED3/SRC/SPRED2	44
GO:0008033	tRNA processing	42/2722	127/18722	1.07496e+07	2.63205e+09	2.32482e+09	ELAC2/SARS1/FTSJ1/HSD17B10/DDX1/AARS1/TRMT1/POP4/PTCD1/MOCS3/AARS2/RPP40/GTPBP3/NAT10/DUS3L/CTU1/FARS2/TRPT1/WDR4/POLR3K/ELP6/RPP25L/RPUSD4/TRMT61A/URM1/LCMT2/DUS1L/PUSL1/ELP5/TSEN34/POP7/CLP1/CTU2/PUS1/DALRD3/WDR6/TSEN54/TRMT2B/LAGE3/QTRT1/ADAT3/TYW1B	42
GO:0006352	DNA-templated transcription, initiation	42/2722	130/18722	2.23504e+07	4.36409e+09	3.85469e+09	MED24/BAZ2A/GTF3C1/SMARCB1/MAZ/BRF2/PIH1D1/MED26/POLR2I/TAF6/UBTF/SRF/GTF2F1/SMARCA4/CDK4/POLR1E/GTF2B/POLR2D/GTF3C5/GTF2E1/H4C8/MED27/TAF6L/MED30/POLR2G/SNAPC5/MED16/MED12/BRF1/H4C11/GTF2E2/H4-16/CRCP/H4C15/H4C14/H4C12/H4C6/H4C9/H4C5/H4C4/H4C1/H4C2	42
GO:0035966	response to topologically incorrect protein	42/2722	159/18722	6.22109e+09	0.00458748093108072	0.00405199792515029	BAK1/HSPA5/TM7SF3/RNF126/NCK2/BAX/EDEM2/HDAC6/STUB1/BFAR/CREB3/CCND1/THBS4/AUP1/HSPE1/FBXO6/SDF2L1/ATF4/SELENOS/EDEM1/OS9/TOR1A/DAB2IP/DNAJB5/RNF185/TMBIM6/MANF/CREB3L1/AMFR/UBE2J2/VCP/TMEM129/DDIT3/ERN1/HSF1/PTPN1/QRICH1/DAXX/RNF5/HSPA1L/BAG6/ATF6B	42
GO:0018394	peptidyl-lysine acetylation	42/2722	169/18722	0.000267684939732217	0.0137834667674184	0.0121745636836467	MED24/MBD3/SRCAP/BRPF3/SMARCB1/MRGBP/KAT8/PIH1D1/KAT2A/NAA40/ING4/KANSL3/PARK7/NAA60/USP22/POR/BLOC1S1/ATAT1/GTF2B/GLYR1/FLCN/BRPF1/CTBP1/MCM3AP/DIP2A/CRTC2/TAF6L/RPS6KA4/PYGO2/ING5/TADA3/HCFC1/KAT5/TADA2B/RUVBL1/RUVBL2/THAP7/MCRS1/MSL1/WDR5/BAG6/PCGF2	42
GO:0072655	establishment of protein localization to mitochondrion	41/2722	120/18722	5.44424e+06	1.47811e+09	1.30557e+09	TOMM34/MIPEP/USP36/BCS1L/BAX/RNF31/TIMM13/TOMM22/TSPO/SAMM50/TIMM44/AIP/HTRA2/ROMO1/TIMM17B/TOMM40/ATP5IF1/TIMM10/NMT1/AKT1/SAE1/TIMM29/HAX1/TIMM8B/OXA1L/TOMM40L/UBE2J2/VPS11/CHCHD4/BAP1/MICALL2/PMPCA/PARL/DDIT3/TIMM22/ARIH2/BCAP31/NDUFA13/UBL5/HSPA1L/TIMM23	41
GO:0070585	protein localization to mitochondrion	41/2722	125/18722	1.9546e+07	4.09398e+09	3.6161e+09	TOMM34/MIPEP/USP36/BCS1L/BAX/RNF31/TIMM13/TOMM22/TSPO/SAMM50/TIMM44/AIP/HTRA2/ROMO1/TIMM17B/TOMM40/ATP5IF1/TIMM10/NMT1/AKT1/SAE1/TIMM29/HAX1/TIMM8B/OXA1L/TOMM40L/UBE2J2/VPS11/CHCHD4/BAP1/MICALL2/PMPCA/PARL/DDIT3/TIMM22/ARIH2/BCAP31/NDUFA13/UBL5/HSPA1L/TIMM23	41
GO:0071897	DNA biosynthetic process	41/2722	180/18722	0.0019766330031658	0.0444614764000654	0.0392716204881841	POLDIP2/PNKP/PARP3/RFC2/SMG6/MAP2K7/TINF2/TELO2/ACD/PRKD2/POLD2/STN1/GAR1/PDGFRB/POLM/WRNIP1/CDKN1A/CHTF18/DKC1/RPA1/PCNA/MEN1/NAT10/CCT7/MYC/ACVRL1/POLG/WRAP53/TNKS1BP1/CCT5/VCP/CCT2/PHB/TK1/CTNNB1/CHTF8/CTC1/NOP10/SRC/TFDP1/SMG5	41
GO:0001837	epithelial to mesenchymal transition	40/2722	157/18722	0.000212434242659948	0.0116410067101639	0.0102821866172058	FUZ/EPHA3/TCOF1/FGFR1/BMP7/ENG/COL1A1/ACVR1/TRIM62/MAD2L2/SOX9/TRIM28/SPRY2/DAB2IP/TGFB1I1/ZNF750/ADAM15/IL17RD/NOTCH1/DLG5/ADIPOR1/PEF1/WNT4/MSX1/HEYL/SPRY1/SMAD3/SDHAF2/CTNNB1/VASN/EFNA1/DAG1/RFLNB/BCL9L/POFUT2/SPRED3/HNRNPAB/SPRED2/NOTCH4/MCRIP1	40
GO:0007034	vacuolar transport	40/2722	157/18722	0.000212434242659948	0.0116410067101639	0.0102821866172058	M6PR/GRN/AP3D1/RNF215/MGRN1/MON1B/VPS18/CACNG7/LRP1/GGA3/BECN1/CHMP2A/CHMP1A/VPS25/VPS4A/TGFBRAP1/VPS37B/MVB12A/SNAPIN/ARF1/CHMP7/VIPAS39/VPS11/VPS28/TPCN2/MON1A/VCP/VPS37C/CHMP6/VPS37D/GAK/HGS/PIK3R4/IGF2R/PSAP/VPS16/AP4M1/VPS52/PLEKHM1/CHMP1B	40
GO:0018393	internal peptidyl-lysine acetylation	40/2722	158/18722	0.00024514543178926	0.0129579970272323	0.011445448571288	MED24/MBD3/SRCAP/BRPF3/SMARCB1/MRGBP/KAT8/PIH1D1/KAT2A/NAA40/ING4/KANSL3/PARK7/NAA60/USP22/POR/ATAT1/GTF2B/GLYR1/FLCN/BRPF1/CTBP1/MCM3AP/CRTC2/TAF6L/RPS6KA4/PYGO2/ING5/TADA3/HCFC1/KAT5/TADA2B/RUVBL1/RUVBL2/THAP7/MCRS1/MSL1/WDR5/BAG6/PCGF2	40
GO:0006475	internal protein amino acid acetylation	40/2722	160/18722	0.000324422121304822	0.0147984812018551	0.0130710985018016	MED24/MBD3/SRCAP/BRPF3/SMARCB1/MRGBP/KAT8/PIH1D1/KAT2A/NAA40/ING4/KANSL3/PARK7/NAA60/USP22/POR/ATAT1/GTF2B/GLYR1/FLCN/BRPF1/CTBP1/MCM3AP/CRTC2/TAF6L/RPS6KA4/PYGO2/ING5/TADA3/HCFC1/KAT5/TADA2B/RUVBL1/RUVBL2/THAP7/MCRS1/MSL1/WDR5/BAG6/PCGF2	40
GO:0050657	nucleic acid transport	40/2722	163/18722	0.000486476671285254	0.0173264685958954	0.0153040014455626	UPF1/ZC3H3/SMG6/KHSRP/ALKBH5/AAAS/NUP188/POLDIP3/PABPN1/RAE1/NUTF2/CASC3/SUPT6H/SRSF7/SMG7/DDX39A/NUP214/TST/THOC6/NUP210/EIF5A/DHX9/FLOT1/EIF4A3/POLR2D/SIDT2/SEC13/MCM3AP/NXF1/NOL6/ALYREF/HSF1/BICD2/POM121/MYO1C/SMG5/NUP62/EIF5AL1/RBM15B/POM121C	40
GO:0050658	RNA transport	40/2722	163/18722	0.000486476671285254	0.0173264685958954	0.0153040014455626	UPF1/ZC3H3/SMG6/KHSRP/ALKBH5/AAAS/NUP188/POLDIP3/PABPN1/RAE1/NUTF2/CASC3/SUPT6H/SRSF7/SMG7/DDX39A/NUP214/TST/THOC6/NUP210/EIF5A/DHX9/FLOT1/EIF4A3/POLR2D/SIDT2/SEC13/MCM3AP/NXF1/NOL6/ALYREF/HSF1/BICD2/POM121/MYO1C/SMG5/NUP62/EIF5AL1/RBM15B/POM121C	40
GO:0051236	establishment of RNA localization	40/2722	166/18722	0.000716847346689705	0.0226546518612572	0.0200102417243598	UPF1/ZC3H3/SMG6/KHSRP/ALKBH5/AAAS/NUP188/POLDIP3/PABPN1/RAE1/NUTF2/CASC3/SUPT6H/SRSF7/SMG7/DDX39A/NUP214/TST/THOC6/NUP210/EIF5A/DHX9/FLOT1/EIF4A3/POLR2D/SIDT2/SEC13/MCM3AP/NXF1/NOL6/ALYREF/HSF1/BICD2/POM121/MYO1C/SMG5/NUP62/EIF5AL1/RBM15B/POM121C	40
GO:0006888	endoplasmic reticulum to Golgi vesicle-mediated transport	39/2722	130/18722	4.67128e+08	0.000593650077270162	0.000524355069263978	SEC22C/SEC23B/KDELR1/COPE/YKT6/GBF1/RANGRF/ERGIC1/SCAP/LMAN2L/NRBP1/SEC22A/COPA/TBC1D20/ERGIC3/PREB/CSNK1D/ARF1/TEX261/SEC16A/HYOU1/SEC13/TMED4/STX5/PEF1/VCP/GOLGA2/TRAPPC2L/YIF1B/LMAN2/TRAPPC1/YIF1A/RAB1B/SEC24C/GAS1/COPG1/TMED9/BCAP31/TRAPPC4	39
GO:0034250	positive regulation of cellular amide metabolic process	39/2722	162/18722	0.000845158450402043	0.024867642483997	0.0219649165331348	ELAVL1/PKM/RHOA/BCL3/NCK2/JMJD4/POLDIP3/EIF3D/PCIF1/EIF4G1/AGO2/MIF4GD/FXR2/EIF5A/NAT10/CDK4/DHX9/UQCC2/EIF4A3/ERBB2/POLR2D/EIF2B5/YTHDF1/CDC123/ABCG1/UCN/RPUSD4/TRUB2/POLR2G/EFNA1/PYM1/RELA/RPS6KB2/EIF3C/PLXNB2/EIF6/EIF5AL1/MPV17L2/RCC1L	39
GO:0016571	histone methylation	38/2722	141/18722	8.59421e+09	0.00583332321168711	0.00515241674147273	KDM4A/SETD1A/SMARCB1/PRMT5/PIH1D1/DOT1L/FBL/SUPT6H/PHF1/RBBP5/PHF19/PRMT1/KMT5C/MEN1/SMYD5/SETD1B/BRD4/CARM1/NTMT1/CXXC1/LMNA/PYGO2/KMT2D/CTNNB1/COPRS/KMT5A/NELFA/SIRT7/TET3/H1-2/FBLL1/WDR5/PRMT6/NELFE/EHMT2/KMT2B/MLLT6/PAGR1	38
GO:0031497	chromatin assembly	38/2722	151/18722	0.000392497324260433	0.0161692714243048	0.0142818804583108	BAZ2A/CABIN1/HIRA/GRWD1/UBN1/NAA60/H1-3/SOX9/CDAN1/H4C8/H1-4/PHF8/H2BC4/H2BC21/H1-10/H1-2/H3-5/H2AX/H2BU1/H4C11/PHF2/H4-16/H3C14/DAXX/BRD2/NAP1L4/H2BC15/H4C15/H4C14/H4C12/H4C6/H3C1/H4C9/H2BC3/H4C5/H4C4/H4C1/H4C2	38
GO:0051168	nuclear export	38/2722	154/18722	0.000592431812196895	0.0196588623014003	0.0173641417703558	UPF1/RANBP3/SMG6/ALKBH5/NUP188/POLDIP3/PABPN1/RAE1/EMD/NUTF2/LZTS2/SUPT6H/DUSP16/RPS15/PARK7/SMG7/DDX39A/NUP214/THOC6/DHX9/TXN/POLR2D/MCM3AP/NXF1/NOL6/XPO6/RRS1/CALR/ALYREF/SIRT7/POM121/NOP9/SMG5/CCHCR1/NUP62/EIF6/RBM15B/POM121C	38
GO:1903364	positive regulation of cellular protein catabolic process	38/2722	155/18722	0.000676743913066329	0.0219684314823108	0.0194041218094304	OSBPL7/PSMC4/SIRT6/KEAP1/PSMC5/PSMC1/TRIB3/CCDC22/AXIN1/STUB1/ELOB/RNF40/SGTA/FZR1/CD81/USP5/LRP1/DDA1/ATP5IF1/HSPBP1/RNFT2/DAB2IP/RNF185/CSNK1D/AKT1/COP1/VGLL4/VPS11/VCP/PSMC3/TRIB1/ARIH2/GBA/RAD23A/TMEM259/BCAP31/BAG6/CSNK1E	38
GO:2001242	regulation of intrinsic apoptotic signaling pathway	38/2722	164/18722	0.00205257939634163	0.0459178154844514	0.0405579654423979	BAD/TMEM161A/NCK2/ENO1/BAX/ERP29/PYCARD/PIAS4/CREB3/PPIF/PTPMT1/HTRA2/PARK7/ARHGEF2/TXNDC12/PLAGL2/BECN1/TRAP1/SELENOS/EIF5A/TMBIM6/NOL3/AKT1/HYOU1/CREB3L1/CCAR2/SYVN1/MSX1/PLEKHF1/MAPK7/DDIT3/GRINA/P4HB/BCAP31/NDUFA13/PTPN1/SRC/NDUFS3	38
GO:0000723	telomere maintenance	37/2722	131/18722	3.57033e+09	0.00313611776713279	0.00277004806698028	UPF1/PNKP/PARP3/SMG6/XRCC1/MAP2K7/SIRT6/TINF2/TFIP11/TELO2/APEX1/ACD/CCNE1/STN1/GAR1/RPA2/DKC1/SLX1A/RPA1/PCNA/NAT10/CCT7/MYC/NABP2/WRAP53/TNKS1BP1/CCT5/NSMCE2/RECQL4/CCT2/CTNNB1/CTC1/NOP10/SRC/SMG5/PPP1R10/RTEL1	37
GO:0010675	regulation of cellular carbohydrate metabolic process	37/2722	146/18722	0.000401762411699248	0.0161692714243048	0.0142818804583108	BAD/FAM3A/TIGAR/BCKDK/AKT2/KAT2A/SESN2/SELENOS/INPP5K/KHK/FOXK2/IGFBP4/SIK1/AKT1/DGKQ/SOGA1/PHKG2/ADIPOR1/PTH1R/GPER1/FOXK1/IGF2/MIDN/GPT/DDB1/IRS1/INSR/PPP1CA/MST1/C1QTNF1/C1QTNF12/PGP/IRS2/SIRT7/WDR5/SRC/LCMT1	37
GO:0016573	histone acetylation	37/2722	152/18722	0.000910171561318554	0.0260117451471566	0.0229754714949816	MED24/MBD3/SRCAP/BRPF3/SMARCB1/MRGBP/KAT8/PIH1D1/KAT2A/NAA40/ING4/KANSL3/PARK7/NAA60/USP22/GTF2B/GLYR1/FLCN/BRPF1/CTBP1/MCM3AP/CRTC2/TAF6L/RPS6KA4/PYGO2/ING5/TADA3/HCFC1/KAT5/TADA2B/RUVBL1/RUVBL2/THAP7/MCRS1/MSL1/WDR5/PCGF2	37
GO:0090501	RNA phosphodiester bond hydrolysis	37/2722	152/18722	0.000910171561318554	0.0260117451471566	0.0229754714949816	ELAC2/SMG6/CPSF1/EXOSC7/EXOSC5/APEX1/SAMHD1/USB1/POP4/POLR2I/PPP1R8/RCL1/AGO2/RRP36/RPP40/INTS11/KRI1/HELZ2/DBR1/NOB1/ABT1/TUT1/CPSF7/CPSF4/POLR3K/ENDOG/TSEN34/ISG20/POP7/ERN1/EXOSC4/RRS1/EDC3/TBL3/NOP9/SND1/BOP1	37
GO:0051028	mRNA transport	36/2722	130/18722	7.10706e+09	0.0051145151693056	0.00451751302414543	UPF1/ZC3H3/SMG6/KHSRP/ALKBH5/AAAS/NUP188/POLDIP3/PABPN1/RAE1/NUTF2/CASC3/SUPT6H/SRSF7/SMG7/DDX39A/NUP214/THOC6/NUP210/EIF5A/DHX9/EIF4A3/POLR2D/SEC13/MCM3AP/NXF1/ALYREF/HSF1/BICD2/POM121/MYO1C/SMG5/NUP62/EIF5AL1/RBM15B/POM121C	36
GO:0045727	positive regulation of translation	36/2722	136/18722	0.000192256181213286	0.0107378656036105	0.00948446648608141	ELAVL1/PKM/RHOA/BCL3/NCK2/JMJD4/POLDIP3/EIF3D/PCIF1/EIF4G1/AGO2/MIF4GD/FXR2/EIF5A/NAT10/CDK4/DHX9/UQCC2/EIF4A3/ERBB2/POLR2D/EIF2B5/YTHDF1/CDC123/UCN/RPUSD4/TRUB2/POLR2G/PYM1/RPS6KB2/EIF3C/PLXNB2/EIF6/EIF5AL1/MPV17L2/RCC1L	36
GO:0006626	protein targeting to mitochondrion	35/2722	100/18722	2.5742e+07	4.65929e+09	4.11543e+09	TOMM34/MIPEP/USP36/RNF31/TIMM13/TOMM22/TSPO/SAMM50/TIMM44/AIP/HTRA2/ROMO1/TIMM17B/TOMM40/ATP5IF1/TIMM10/SAE1/TIMM29/HAX1/TIMM8B/TOMM40L/UBE2J2/VPS11/CHCHD4/BAP1/MICALL2/PMPCA/PARL/TIMM22/ARIH2/BCAP31/NDUFA13/UBL5/HSPA1L/TIMM23	35
GO:0010906	regulation of glucose metabolic process	35/2722	119/18722	2.25405e+09	0.00224390769098124	0.00198198301958779	BAD/FAM3A/TIGAR/BCKDK/AKT2/KAT2A/SESN2/SELENOS/INPP5K/KHK/FOXK2/IGFBP4/SIK1/AKT1/DGKQ/SOGA1/PHKG2/ADIPOR1/FOXK1/IGF2/MIDN/GPT/DDB1/IRS1/INSR/PPP1CA/MST1/C1QTNF1/C1QTNF12/PGP/IRS2/SIRT7/WDR5/SRC/LCMT1	35
GO:0030879	mammary gland development	35/2722	137/18722	0.000483764002524786	0.0173264685958954	0.0153040014455626	CAPN1/CAD/BAX/AKT2/CCND1/VEGFA/SLC29A1/UMPS/IGFBP5/TBX2/SOX9/SMO/AKT1/EPHA2/GPAT4/LRP5/WNT4/MSX1/TGFA/PYGO2/FASN/MTX1/STAT5B/SCRIB/IRS2/WNT7B/NCOR2/SRC/APRT/NOTCH4/DDR1/LBH/PHB2/NME1/ORAI1	35
GO:0010821	regulation of mitochondrion organization	35/2722	144/18722	0.00126772974573304	0.0325547890791776	0.028754765367811	BAD/DCN/BAK1/USP36/TIGAR/CTTN/BAX/MUL1/HDAC6/TSPO/TSC2/PYCARD/BMF/PPIF/VAT1/HTRA2/PARK7/ZNF205/KDR/ATP5IF1/NMT1/NOL3/RHOT2/AKT1/HAX1/FLCN/LMNA/SQSTM1/GPER1/PRELID1/PARL/SIRT7/PRMT6/SLC35F6/PGAM5	35
GO:0009411	response to UV	35/2722	149/18722	0.0023626550152241	0.049343141279488	0.0435834631442885	BAK1/TMEM161A/HYAL2/BCL3/MAP2K7/SDF4/BAX/MMP2/ACTR5/TIMP1/BMF/ERCC2/CCND1/STK11/CDKN1A/ATF4/PCNA/MEN1/MYC/AKT1/USF1/CCAR2/C9orf116/UVSSA/CASP7/SMPD1/MFAP4/TP53I13/DDB1/RELA/H2AW/RUVBL2/NSMCE3/HYAL3/DCUN1D3	35
GO:0036503	ERAD pathway	34/2722	107/18722	4.65055e+08	0.000593650077270162	0.000524355069263978	HSPA5/EDEM2/FOXRED2/STUB1/SGTA/SEC61B/AUP1/FBXO6/TRIM25/SDF2L1/SELENOS/EDEM1/UBAC2/RNFT2/OS9/TOR1A/RNF185/RCN3/AMFR/UBE2J2/UBXN1/SYVN1/TMUB1/VCP/TMUB2/TMEM129/USP19/MAN1B1/CALR/TMEM259/NPLOC4/BCAP31/RNF5/BAG6	34
GO:0140053	mitochondrial gene expression	34/2722	108/18722	5.84855e+08	0.000727778539681351	0.000642827115155556	ELAC2/LARS2/MRPS35/HSD17B10/MRPS34/NOA1/POLRMT/MTG2/EARS2/MRPL51/MRPS2/AARS2/MRPS7/MRPS12/TBRG4/TACO1/UQCC2/TARS2/MTG1/FASTK/RPUSD4/TRUB2/PUS1/TUFM/MRPS16/SHMT2/MRPS18B/MRPL23/MRPS17/MRPS6/MPV17L2/MRPL12/MRPS21/RCC1L	34
GO:0031929	TOR signaling	34/2722	126/18722	0.000192357545552708	0.0107378656036105	0.00948446648608141	ARAF/KLHL22/TELO2/NPRL3/TSC2/PIH1D1/NPRL2/LAMTOR2/STK11/KPTN/WDR24/SH3BP4/SESN2/TMEM127/MEAK7/RPTOR/AKT1/DGKQ/GNA12/LAMTOR1/FLCN/SEC13/PIP4P1/MLST8/HDAC3/GPR137/RPS6KB2/SMCR8/GBA/TNFAIP8L1/EIF4EBP1/LAMTOR4/AKT1S1/SPAAR	34
GO:0018022	peptidyl-lysine methylation	34/2722	131/18722	0.000423838286325041	0.0168112004980498	0.0148488790603727	KDM4A/SETD1A/SMARCB1/ANTKMT/PIH1D1/DOT1L/SUPT6H/PHF1/RBBP5/EEF2KMT/PHF19/EEF1AKMT3/KMT5C/MEN1/SMYD5/SETD1B/BRD4/CXXC1/LMNA/PYGO2/KMT2D/CTNNB1/KMT5A/NELFA/TET3/H1-2/WDR5/PRMT6/NELFE/EHMT2/CSKMT/KMT2B/MLLT6/PAGR1	34
GO:1903052	positive regulation of proteolysis involved in cellular protein catabolic process	34/2722	133/18722	0.000570654093230475	0.0191489713419417	0.0169137688661806	OSBPL7/PSMC4/SIRT6/KEAP1/PSMC5/PSMC1/TRIB3/CCDC22/AXIN1/STUB1/ELOB/RNF40/SGTA/FZR1/USP5/DDA1/ATP5IF1/HSPBP1/RNFT2/DAB2IP/RNF185/CSNK1D/AKT1/COP1/VCP/PSMC3/TRIB1/ARIH2/GBA/RAD23A/TMEM259/BCAP31/BAG6/CSNK1E	34
GO:0006986	response to unfolded protein	34/2722	137/18722	0.00100414591769924	0.0275126769101723	0.0243012039570671	BAK1/HSPA5/TM7SF3/NCK2/BAX/EDEM2/STUB1/BFAR/CREB3/CCND1/THBS4/HSPE1/FBXO6/ATF4/SELENOS/EDEM1/OS9/DAB2IP/DNAJB5/TMBIM6/MANF/CREB3L1/AMFR/UBE2J2/VCP/TMEM129/DDIT3/ERN1/HSF1/PTPN1/QRICH1/DAXX/HSPA1L/ATF6B	34
GO:0035967	cellular response to topologically incorrect protein	33/2722	116/18722	7.89524e+09	0.00542048976929597	0.00478777211904648	BAK1/HSPA5/TM7SF3/RNF126/NCK2/BAX/HDAC6/STUB1/BFAR/CREB3/CCND1/AUP1/SDF2L1/ATF4/SELENOS/OS9/TOR1A/DAB2IP/RNF185/TMBIM6/CREB3L1/AMFR/VCP/DDIT3/ERN1/HSF1/PTPN1/QRICH1/DAXX/RNF5/HSPA1L/BAG6/ATF6B	33
GO:0006334	nucleosome assembly	33/2722	129/18722	0.000673305958904247	0.0219684314823108	0.0194041218094304	CABIN1/HIRA/GRWD1/UBN1/NAA60/H1-3/SOX9/H4C8/H1-4/H2BC4/H2BC21/H1-10/H1-2/H2AX/H2BU1/H4C11/H4-16/H3C14/DAXX/BRD2/NAP1L4/H2BC15/H4C15/H4C14/H4C12/H4C6/H3C1/H4C9/H2BC3/H4C5/H4C4/H4C1/H4C2	33
GO:1905897	regulation of response to endoplasmic reticulum stress	31/2722	82/18722	1.70392e+07	3.76946e+09	3.32946e+09	NR1H3/BAK1/HSPA5/NCK2/BAX/ERP29/BFAR/SGTA/CREB3/PARK7/TXNDC12/NR1H2/SELENOS/RNFT2/DAB2IP/RNF185/TMBIM6/MANF/HYOU1/CREB3L1/UBXN1/SYVN1/USP19/DDIT3/ERN1/GRINA/TMEM259/BCAP31/PTPN1/BAG6/ATF6B	31
GO:0006664	glycolipid metabolic process	31/2722	100/18722	2.08925e+09	0.0021150992063521	0.00186820996629336	PIGQ/GBA2/BAX/PIGS/CERK/PIGH/PIGU/PIGT/B4GALNT1/ST6GALNAC4/DPM2/SUMF1/PGAP2/GAL3ST2/ST3GAL2/B4GALT5/ST6GALNAC6/PGAP3/NEU3/PIGO/SMPD1/GLB1/PIGG/GAL3ST3/GBA/DPM3/FUCA1/GPAA1/NEU4/NEU1/CPTP	31
GO:1903509	liposaccharide metabolic process	31/2722	101/18722	2.5992e+09	0.00246429335913541	0.00217664372412464	PIGQ/GBA2/BAX/PIGS/CERK/PIGH/PIGU/PIGT/B4GALNT1/ST6GALNAC4/DPM2/SUMF1/PGAP2/GAL3ST2/ST3GAL2/B4GALT5/ST6GALNAC6/PGAP3/NEU3/PIGO/SMPD1/GLB1/PIGG/GAL3ST3/GBA/DPM3/FUCA1/GPAA1/NEU4/NEU1/CPTP	31
GO:1901800	positive regulation of proteasomal protein catabolic process	31/2722	114/18722	0.000311385579998525	0.0146449296797732	0.0129354705922305	OSBPL7/PSMC4/SIRT6/KEAP1/PSMC5/PSMC1/TRIB3/STUB1/ELOB/RNF40/SGTA/FZR1/USP5/DDA1/HSPBP1/RNFT2/DAB2IP/RNF185/CSNK1D/AKT1/COP1/VCP/PSMC3/TRIB1/ARIH2/GBA/RAD23A/TMEM259/BCAP31/BAG6/CSNK1E	31
GO:0007006	mitochondrial membrane organization	31/2722	116/18722	0.000433149058937941	0.0169097995361851	0.0149359689260197	BAD/BAK1/BCS1L/BAX/MUL1/TIMM13/TOMM22/SAMM50/PPIF/ZNF205/ALKBH7/ROMO1/MTX2/ATP5IF1/TIMM10/NMT1/NOL3/RHOT2/TIMM29/TIMM8B/OXA1L/CHCHD6/LETM1/NAIF1/MTX1/MICOS13/TIMM22/TMEM11/NDUFA13/SLC35F6/RCC1L	31
GO:0098732	macromolecule deacylation	31/2722	116/18722	0.000433149058937941	0.0169097995361851	0.0149359689260197	LYPLA2/HDAC7/BAZ2A/SIRT6/HDAC6/ABHD12/PRKD2/MIER2/HDAC5/VEGFA/TRERF1/ABHD17A/CAMK2D/MTA2/MIDEAS/SKI/CCAR2/CTBP1/UCN/PHB/TADA3/HDAC3/BRMS1/MTA1/SIRT7/SPRED2/C6orf89/PRMT6/ABHD16A/PPT2/RBM14	31
GO:0033108	mitochondrial respiratory chain complex assembly	30/2722	93/18722	1.18579e+09	0.00136205925950945	0.00120307013290709	BCS1L/NDUFB7/SAMM50/DMAC2/NDUFS8/NDUFS7/NDUFB3/TACO1/UQCC2/COX17/NDUFB10/NDUFB11/NDUFB9/SURF1/SDHAF4/OXA1L/NDUFS2/CHCHD4/NDUFB6/SDHAF2/NDUFS5/NDUFA11/NDUFAF3/COX14/COA4/NDUFA6/NDUFA13/NDUFS3/NDUFAF8/SMIM20	30
GO:0032006	regulation of TOR signaling	30/2722	104/18722	0.000124283039086479	0.0080689412224298	0.00712707771054273	ARAF/KLHL22/TELO2/NPRL3/TSC2/PIH1D1/NPRL2/LAMTOR2/STK11/KPTN/WDR24/SH3BP4/SESN2/TMEM127/RPTOR/DGKQ/GNA12/LAMTOR1/FLCN/SEC13/PIP4P1/MLST8/HDAC3/GPR137/SMCR8/GBA/TNFAIP8L1/LAMTOR4/AKT1S1/SPAAR	30
GO:1903008	organelle disassembly	30/2722	114/18722	0.000701539724083255	0.0224143025224424	0.0197979476490667	USP36/MARK2/TIGAR/CTTN/MUL1/HDAC6/TSPO/TSC2/CDC37/GBF1/ATG2A/AMBRA1/HTRA2/PARK7/BECN1/ATP5IF1/WDR45B/RETREG3/HAX1/WIPI2/SQSTM1/STX5/TEX264/VCP/GOLGA2/ULK1/GBA/ATG9A/PHB2/MAP1LC3B2	30
GO:0034968	histone lysine methylation	30/2722	115/18722	0.00081932005937078	0.0245221396229522	0.0216597431935352	KDM4A/SETD1A/SMARCB1/PIH1D1/DOT1L/SUPT6H/PHF1/RBBP5/PHF19/KMT5C/MEN1/SMYD5/SETD1B/BRD4/CXXC1/LMNA/PYGO2/KMT2D/CTNNB1/KMT5A/NELFA/TET3/H1-2/WDR5/PRMT6/NELFE/EHMT2/KMT2B/MLLT6/PAGR1	30
GO:0001838	embryonic epithelial tube formation	30/2722	121/18722	0.00195718624452824	0.0444497088918905	0.039261226566242	DVL2/FUZ/MKS1/TEAD2/KDM2B/ABL1/BMP7/TSC2/SUFU/PFN1/KAT2A/PTK7/SOX9/RARA/OSR1/ADM/SKI/DVL3/WNT4/VANGL2/CTNNB1/SEMA4C/IRX1/IRX2/RARG/FZD2/SCRIB/MED12/PLXNB2/BRD2	30
GO:0042177	negative regulation of protein catabolic process	30/2722	121/18722	0.00195718624452824	0.0444497088918905	0.039261226566242	NOS2/TIMP2/TIMP1/SGTA/RGP1/SUFU/PDCL3/PARK7/MAD2L2/GIPC1/PSMF1/SERPINE2/DAB2IP/ATRAID/FURIN/SNX12/TIMP4/DEDD/CCAR2/UBXN1/SMAD3/PHB/EFNA1/USP19/PSME3IP1/RELA/ADGRB1/SF3B3/BAG6/TRIM39	30
GO:0072329	monocarboxylic acid catabolic process	30/2722	122/18722	0.00224142089410735	0.0477205182282696	0.0421502440561627	HSD17B10/ACADVL/ACOX3/CRAT/SLC25A17/ACOT8/ABCD1/PLA2G15/ECH1/ILVBL/AKT2/GCDH/CPT1A/PCCB/AKR1A1/ACADS/ECHS1/IVD/SESN2/ABHD2/AKT1/PGD/SLC27A4/ECI1/IRS1/CPT1C/MTLN/IRS2/NUDT19/DECR2	30
GO:0035601	protein deacylation	29/2722	112/18722	0.00112626761391219	0.030213497580536	0.0266867658628119	LYPLA2/HDAC7/BAZ2A/SIRT6/HDAC6/ABHD12/PRKD2/MIER2/HDAC5/VEGFA/TRERF1/ABHD17A/CAMK2D/MTA2/MIDEAS/SKI/CCAR2/CTBP1/UCN/PHB/TADA3/HDAC3/BRMS1/MTA1/SIRT7/SPRED2/C6orf89/PRMT6/RBM14	29
GO:0045638	negative regulation of myeloid cell differentiation	28/2722	90/18722	4.78915e+07	0.00386562195906674	0.00341439940413308	INHA/PRMT1/ZBTB46/RARA/PIAS3/MYC/TCTA/H4C8/CTNNB1/KLF13/GPR137/TRIB1/STAT5B/ZFPM1/CIB1/H4C11/H4-16/NME1/NME2/H4C15/H4C14/H4C12/H4C6/H4C9/H4C5/H4C4/H4C1/H4C2	28
GO:0009062	fatty acid catabolic process	28/2722	100/18722	0.000354321818634328	0.0157495144951451	0.013911120507136	HSD17B10/ACADVL/ACOX3/CRAT/SLC25A17/ACOT8/ABCD1/PLA2G15/ECH1/ILVBL/AKT2/GCDH/CPT1A/PCCB/ACADS/ECHS1/IVD/SESN2/ABHD2/AKT1/SLC27A4/ECI1/IRS1/CPT1C/MTLN/IRS2/NUDT19/DECR2	28
GO:2000278	regulation of DNA biosynthetic process	28/2722	106/18722	0.000975121292837671	0.0270201734619793	0.0238661889716778	PNKP/PARP3/RFC2/SMG6/MAP2K7/TINF2/ACD/PRKD2/STN1/PDGFRB/CDKN1A/CHTF18/DKC1/PCNA/MEN1/NAT10/CCT7/MYC/ACVRL1/WRAP53/CCT5/CCT2/CTNNB1/CHTF8/CTC1/SRC/TFDP1/SMG5	28
GO:0032543	mitochondrial translation	27/2722	76/18722	4.22542e+08	0.000571431134740429	0.000504729677816672	LARS2/MRPS35/MRPS34/NOA1/MTG2/EARS2/MRPL51/MRPS2/AARS2/MRPS7/MRPS12/TACO1/UQCC2/TARS2/MTG1/RPUSD4/TRUB2/TUFM/MRPS16/SHMT2/MRPS18B/MRPL23/MRPS17/MRPS6/MPV17L2/MRPS21/RCC1L	27
GO:0010507	negative regulation of autophagy	27/2722	85/18722	4.32363e+09	0.00363733401178964	0.00321275883001395	POLDIP2/PHF23/USP36/KDM4A/TIGAR/KLHL22/TSPO/TSC2/BMF/MET/DAP/EIF4G1/QSOX1/BECN1/TBC1D14/FOXK2/AKT1/RUBCN/UBQLN4/FOXK1/GOLGA2/SMCR8/WDR6/WASHC1/RNF5/EHMT2/CPTP	27
GO:0030433	ubiquitin-dependent ERAD pathway	27/2722	85/18722	4.32363e+09	0.00363733401178964	0.00321275883001395	HSPA5/EDEM2/FOXRED2/STUB1/SGTA/SEC61B/AUP1/FBXO6/TRIM25/SELENOS/EDEM1/OS9/RNF185/AMFR/UBE2J2/SYVN1/TMUB1/VCP/TMUB2/TMEM129/USP19/MAN1B1/CALR/NPLOC4/BCAP31/RNF5/BAG6	27
GO:0010717	regulation of epithelial to mesenchymal transition	27/2722	99/18722	0.000701812060268668	0.0224143025224424	0.0197979476490667	FUZ/EPHA3/BMP7/ENG/COL1A1/ACVR1/TRIM62/MAD2L2/SPRY2/DAB2IP/TGFB1I1/ZNF750/IL17RD/NOTCH1/ADIPOR1/SPRY1/SMAD3/SDHAF2/CTNNB1/VASN/EFNA1/DAG1/BCL9L/POFUT2/SPRED3/SPRED2/MCRIP1	27
GO:0007032	endosome organization	26/2722	82/18722	6.15555e+09	0.00458748093108072	0.00405199792515029	VPS18/PLEKHJ1/CORO1C/TMEM9/CHMP2A/CHMP1A/VPS25/VPS4A/TMEM127/VPS37B/MVB12A/CHMP7/LAMTOR1/PI4K2A/VPS11/VPS28/SQSTM1/PLEKHF1/VPS37C/RNF26/CHMP6/VPS37D/IST1/HGS/PHETA1/CHMP1B	26
GO:0046364	monosaccharide biosynthetic process	26/2722	82/18722	6.15555e+09	0.00458748093108072	0.00405199792515029	FAM3A/PGM1/AKR1B1/SLC25A1/KAT2A/TPI1/AKR1A1/ATF4/SESN2/SELENOS/SLC37A4/G6PC3/SIK1/PGD/DGKQ/SOGA1/G6PD/CRTC2/GPT/DDB1/MST1/SLC25A10/C1QTNF12/PGP/SIRT7/WDR5	26
GO:0006400	tRNA modification	26/2722	90/18722	0.000332760085342645	0.0149441803740723	0.0131997906429548	FTSJ1/HSD17B10/AARS1/TRMT1/MOCS3/AARS2/GTPBP3/NAT10/DUS3L/CTU1/WDR4/ELP6/RPUSD4/TRMT61A/URM1/LCMT2/DUS1L/PUSL1/ELP5/CTU2/PUS1/DALRD3/WDR6/TRMT2B/QTRT1/TYW1B	26
GO:0006497	protein lipidation	26/2722	92/18722	0.000484360917341081	0.0173264685958954	0.0153040014455626	PIGQ/ATG16L1/PIGS/ZDHHC8/PIGH/PIGU/PORCN/PIGT/ZDHHC4/NMT1/DPM2/WDR45B/PGAP2/ZDHHC7/DBI/ZDHHC5/WIPI2/ZDHHC12/PGAP3/PIGO/ZDHHC24/PIGG/GBA/DPM3/GPAA1/ZDHHC18	26
GO:0019080	viral gene expression	26/2722	94/18722	0.000693402455063083	0.0223875289950908	0.0197742993159384	PTBP1/CTDP1/EDEM2/SMARCB1/EIF3D/MON1B/EIF3B/SPCS1/MOGS/TRIM62/SMARCA4/EIF3G/INPP5K/DHX9/ST6GALNAC4/GTF2B/TARBP2/FURIN/ST3GAL2/USF1/RRP1B/MGAT4B/PSMC3/MAN1B1/PCBP2/TRIM27	26
GO:0042158	lipoprotein biosynthetic process	26/2722	96/18722	0.000977123299478909	0.0270201734619793	0.0238661889716778	PIGQ/ATG16L1/PIGS/ZDHHC8/PIGH/PIGU/PORCN/PIGT/ZDHHC4/NMT1/DPM2/WDR45B/PGAP2/ZDHHC7/DBI/ZDHHC5/WIPI2/ZDHHC12/PGAP3/PIGO/ZDHHC24/PIGG/GBA/DPM3/GPAA1/ZDHHC18	26
GO:0006476	protein deacetylation	26/2722	101/18722	0.00216057902965816	0.0476204374322811	0.04206184539385	HDAC7/BAZ2A/SIRT6/HDAC6/PRKD2/MIER2/HDAC5/VEGFA/TRERF1/CAMK2D/MTA2/MIDEAS/SKI/CCAR2/CTBP1/UCN/PHB/TADA3/HDAC3/BRMS1/MTA1/SIRT7/SPRED2/C6orf89/PRMT6/RBM14	26
GO:0042274	ribosomal small subunit biogenesis	25/2722	73/18722	1.96889e+09	0.00206318685950256	0.0018223571933044	TSR3/RPS5/ERCC2/BYSL/RPS15/RCL1/RRP36/RPP40/MRPS7/KRI1/UTP3/ERAL1/NAT10/UTP4/NOB1/ABT1/SURF6/DHX37/METTL17/RRS1/TBL3/RRP7A/NOP9/WDR46/PWP2	25
GO:0042147	retrograde transport, endosome to Golgi	25/2722	91/18722	0.000969032671938174	0.0270201734619793	0.0238661889716778	HEATR5B/EIPR1/RNF126/ERC1/GGA1/ARFRP1/PLEKHJ1/STX10/SNX8/YKT6/RGP1/GBF1/TBC1D14/DENND2A/SNX12/VPS26B/STX5/TBC1D10B/UBE2O/BET1L/WASHC1/PHETA1/TRIM27/VPS52/MAGEL2	25
GO:0034620	cellular response to unfolded protein	25/2722	96/18722	0.00219433777849339	0.0477205182282696	0.0421502440561627	BAK1/HSPA5/TM7SF3/NCK2/BAX/STUB1/BFAR/CREB3/CCND1/ATF4/SELENOS/OS9/DAB2IP/TMBIM6/CREB3L1/AMFR/VCP/DDIT3/ERN1/HSF1/PTPN1/QRICH1/DAXX/HSPA1L/ATF6B	25
GO:0070059	intrinsic apoptotic signaling pathway in response to endoplasmic reticulum stress	24/2722	63/18722	3.51144e+08	0.000487763854854988	0.000430828630686017	BAK1/NCK2/ATP2A3/BAX/ERP29/TRIB3/CREB3/PARK7/TXNDC12/TNFRSF10B/TRAF2/ATF4/SELENOS/DAB2IP/TMBIM6/HYOU1/CREB3L1/SYVN1/DDIT3/ERN1/GRINA/PTPN1/QRICH1/BAG6	24
GO:0000422	autophagy of mitochondrion	24/2722	81/18722	0.000367728720001389	0.0157495144951451	0.013911120507136	USP36/MARK2/TIGAR/CTTN/MUL1/HDAC6/TSPO/TSC2/CDC37/ATG2A/AMBRA1/HTRA2/PARK7/BECN1/ATP5IF1/WDR45B/HAX1/WIPI2/SQSTM1/ULK1/GBA/ATG9A/PHB2/MAP1LC3B2	24
GO:0061726	mitochondrion disassembly	24/2722	81/18722	0.000367728720001389	0.0157495144951451	0.013911120507136	USP36/MARK2/TIGAR/CTTN/MUL1/HDAC6/TSPO/TSC2/CDC37/ATG2A/AMBRA1/HTRA2/PARK7/BECN1/ATP5IF1/WDR45B/HAX1/WIPI2/SQSTM1/ULK1/GBA/ATG9A/PHB2/MAP1LC3B2	24
GO:0016575	histone deacetylation	24/2722	82/18722	0.000449199386713906	0.0169814426382415	0.0149992493418394	HDAC7/BAZ2A/SIRT6/HDAC6/PRKD2/MIER2/HDAC5/VEGFA/TRERF1/CAMK2D/MTA2/MIDEAS/SKI/CTBP1/UCN/PHB/TADA3/HDAC3/BRMS1/MTA1/SIRT7/C6orf89/PRMT6/RBM14	24
GO:0009199	ribonucleoside triphosphate metabolic process	24/2722	89/18722	0.00160179826182964	0.0379664326107477	0.0335347238441527	RHOA/ENO1/CAD/ATP5F1D/GTPBP1/NME3/NME4/ANTKMT/IMPDH1/ATP5F1B/ITPA/UCK1/ATP5MC2/UCK2/FLCN/ATP5MC1/NUDT2/VCP/STOML2/ATP5PD/DNAJC30/UCKL1/NME1/NME2	24
GO:0071166	ribonucleoprotein complex localization	23/2722	77/18722	0.00042499435379299	0.0168112004980498	0.0148488790603727	UPF1/SMG6/ALKBH5/POLDIP3/PABPN1/RAE1/PRPF31/SUPT6H/RPS15/SMG7/DDX39A/NUP214/THOC6/POLR2D/MCM3AP/NXF1/NOL6/RRS1/ALYREF/NOP9/SMG5/EIF6/RBM15B	23
GO:0019319	hexose biosynthetic process	23/2722	78/18722	0.000520922300073766	0.018302758225533	0.016166331690215	FAM3A/PGM1/AKR1B1/SLC25A1/KAT2A/TPI1/ATF4/SESN2/SELENOS/SLC37A4/G6PC3/SIK1/DGKQ/SOGA1/CRTC2/GPT/DDB1/MST1/SLC25A10/C1QTNF12/PGP/SIRT7/WDR5	23
GO:0032204	regulation of telomere maintenance	23/2722	80/18722	0.000770641058338438	0.0236053284177205	0.0208499486336964	UPF1/PNKP/SMG6/XRCC1/MAP2K7/SIRT6/TINF2/ACD/STN1/DKC1/SLX1A/NAT10/CCT7/MYC/NABP2/CCT5/CCT2/CTNNB1/CTC1/SRC/SMG5/PPP1R10/RTEL1	23
GO:0010833	telomere maintenance via telomere lengthening	23/2722	81/18722	0.000930416640782439	0.0262140499782713	0.0231541618848142	PNKP/SMG6/MAP2K7/TINF2/TELO2/ACD/STN1/GAR1/DKC1/SLX1A/RPA1/NAT10/CCT7/WRAP53/TNKS1BP1/CCT5/CCT2/CTNNB1/CTC1/NOP10/SRC/SMG5/RTEL1	23
GO:0006405	RNA export from nucleus	23/2722	84/18722	0.00159239569209317	0.0378939421070617	0.0334706949413754	UPF1/SMG6/ALKBH5/NUP188/POLDIP3/PABPN1/RAE1/SUPT6H/SMG7/DDX39A/NUP214/THOC6/DHX9/POLR2D/MCM3AP/NXF1/NOL6/ALYREF/POM121/SMG5/NUP62/RBM15B/POM121C	23
GO:0035924	cellular response to vascular endothelial growth factor stimulus	22/2722	73/18722	0.000490234922602767	0.0173264685958954	0.0153040014455626	DCN/ADGRA2/MAP2K3/PRKD2/CADM4/TSPAN12/VEGFA/PDGFRB/KDR/DLL4/RAMP2/CD63/SPRY2/DAB2IP/AKT1/NOTCH1/RELA/VEGFB/ERN1/GAS1/PTP4A3/MYO1C	22
GO:0006635	fatty acid beta-oxidation	22/2722	74/18722	0.000603160260754134	0.0197949243817827	0.0174843217287433	HSD17B10/ACADVL/ACOX3/CRAT/SLC25A17/ACOT8/ABCD1/ECH1/AKT2/GCDH/CPT1A/ACADS/ECHS1/IVD/SESN2/AKT1/ECI1/IRS1/CPT1C/MTLN/IRS2/DECR2	22
GO:0051881	regulation of mitochondrial membrane potential	22/2722	74/18722	0.000603160260754134	0.0197949243817827	0.0174843217287433	BAD/DCN/BAK1/BAX/SLC4A11/MUL1/ABL1/TSPO/ABCD1/AKT2/TUSC2/PARK7/KDR/ATP5IF1/RNF122/AKT1/VCP/STOML2/PRELID1/MTLN/PYCR1/SRC	22
GO:0006094	gluconeogenesis	22/2722	75/18722	0.000738001028411958	0.0229587507432533	0.0202788440482496	FAM3A/PGM1/SLC25A1/KAT2A/TPI1/ATF4/SESN2/SELENOS/SLC37A4/G6PC3/SIK1/DGKQ/SOGA1/CRTC2/GPT/DDB1/MST1/SLC25A10/C1QTNF12/PGP/SIRT7/WDR5	22
GO:0071426	ribonucleoprotein complex export from nucleus	22/2722	76/18722	0.000898162755487453	0.0259574129247909	0.0229274813113487	UPF1/SMG6/ALKBH5/POLDIP3/PABPN1/RAE1/SUPT6H/RPS15/SMG7/DDX39A/NUP214/THOC6/POLR2D/MCM3AP/NXF1/NOL6/RRS1/ALYREF/NOP9/SMG5/EIF6/RBM15B	22
GO:0098781	ncRNA transcription	21/2722	56/18722	1.874e+09	0.00199881701062832	0.00176550104545351	TCOF1/GTF3C1/SMARCB1/PIH1D1/SNAPC2/ELL/NPM3/NCL/GTF3C2/SMARCA4/CC2D1A/POLR1E/MEPCE/GTF3C5/DEDD/SNAPC4/MARS1/SNAPC5/POLR2L/BRF1/SIRT7	21
GO:0051205	protein insertion into membrane	21/2722	57/18722	2.56337e+08	0.00246429335913541	0.00217664372412464	BCS1L/BAX/TIMM13/TOMM22/SAMM50/EMC9/UBL4A/SGTA/ROMO1/EMC4/EMC8/TIMM10/NMT1/TIMM29/TIMM8B/OXA1L/EMC10/TIMM22/NDUFA13/GET3/BAG6	21
GO:0072665	protein localization to vacuole	21/2722	67/18722	0.000362773627799338	0.0157495144951451	0.013911120507136	M6PR/AP3D1/RNF215/MON1B/CACNG7/CD81/KPTN/GGA3/SH3BP4/VPS25/VPS4A/VPS37B/MEAK7/VPS28/MON1A/VPS37C/VPS37D/HGS/LAMTOR4/PIK3R4/AP4M1	21
GO:0007004	telomere maintenance via telomerase	21/2722	69/18722	0.00056420874338933	0.0190396543743755	0.0168172121431301	PNKP/SMG6/MAP2K7/TINF2/TELO2/ACD/STN1/GAR1/DKC1/RPA1/NAT10/CCT7/WRAP53/TNKS1BP1/CCT5/CCT2/CTNNB1/CTC1/NOP10/SRC/SMG5	21
GO:0032456	endocytic recycling	21/2722	73/18722	0.00126992564129389	0.0325547890791776	0.028754765367811	EIPR1/PTPN23/RAB11FIP3/CMTM6/MICALL1/CCDC22/VPS35L/EHD4/EHD1/RAB35/SNX17/GGA3/SNX12/MICALL2/ENTR1/ARHGAP1/SCRIB/WASHC1/RAB11B/ARL4C/VPS52	21
GO:0009201	ribonucleoside triphosphate biosynthetic process	21/2722	74/18722	0.00153411569773417	0.0375531773528999	0.0331697066435335	ENO1/CAD/ATP5F1D/NME3/NME4/ANTKMT/IMPDH1/ATP5F1B/UCK1/ATP5MC2/UCK2/FLCN/ATP5MC1/NUDT2/VCP/STOML2/ATP5PD/DNAJC30/UCKL1/NME1/NME2	21
GO:0006278	RNA-dependent DNA biosynthetic process	21/2722	75/18722	0.00184371584691504	0.0421935431173315	0.037268416312717	PNKP/SMG6/MAP2K7/TINF2/TELO2/ACD/STN1/GAR1/DKC1/RPA1/NAT10/CCT7/WRAP53/TNKS1BP1/CCT5/CCT2/CTNNB1/CTC1/NOP10/SRC/SMG5	21
GO:0071806	protein transmembrane transport	20/2722	59/18722	0.000152546065475545	0.00893291812828854	0.00789020516164533	HSPA5/SEC61A1/TOMM22/TIMM44/AKT2/SEC61B/PEX16/PEX6/ROMO1/TIMM17B/TOMM40/PEX5/PEX10/ZFAND2B/TOMM40L/CHCHD4/TIMM22/BLOC1S3/AP4M1/TIMM23	20
GO:0042255	ribosome assembly	20/2722	61/18722	0.000254573096932927	0.0132223052867858	0.0116789049137559	MRTO4/NLE1/RPS5/RPS15/MRPS2/MRPS7/PPAN/TRAF7/DHX30/ERAL1/NIP7/ABT1/DHX37/RRS1/DDX28/RRP7A/PWP2/EIF6/MPV17L2/BOP1	20
GO:0006360	transcription by RNA polymerase I	19/2722	55/18722	0.000166816427314183	0.00958071654180402	0.0084623879929017	DHX33/POLR1A/TCOF1/BAZ2A/SMARCB1/PIH1D1/ERCC2/UBTF/NCL/SMARCA4/ATF4/POLR1E/ERBB2/DEDD/MARS1/PHF8/POLR2L/MAF1/SIRT7	19
GO:0010257	NADH dehydrogenase complex assembly	19/2722	57/18722	0.000283410381439804	0.0138211170112549	0.012207819126492	BCS1L/NDUFB7/DMAC2/NDUFS8/NDUFS7/NDUFB3/NDUFB10/NDUFB11/NDUFB9/OXA1L/NDUFS2/NDUFB6/NDUFS5/NDUFA11/NDUFAF3/NDUFA6/NDUFA13/NDUFS3/NDUFAF8	19
GO:0032981	mitochondrial respiratory chain complex I assembly	19/2722	57/18722	0.000283410381439804	0.0138211170112549	0.012207819126492	BCS1L/NDUFB7/DMAC2/NDUFS8/NDUFS7/NDUFB3/NDUFB10/NDUFB11/NDUFB9/OXA1L/NDUFS2/NDUFB6/NDUFS5/NDUFA11/NDUFAF3/NDUFA6/NDUFA13/NDUFS3/NDUFAF8	19
GO:1903573	negative regulation of response to endoplasmic reticulum stress	18/2722	44/18722	1.8374e+09	0.0019954160229266	0.00176249704493169	NR1H3/HSPA5/NCK2/BFAR/SGTA/CREB3/PARK7/TXNDC12/NR1H2/SELENOS/TMBIM6/HYOU1/CREB3L1/UBXN1/SYVN1/GRINA/PTPN1/ATF6B	18
GO:0032527	protein exit from endoplasmic reticulum	18/2722	48/18722	7.29982e+08	0.00512962854990863	0.00453086226477783	EDEM2/TM9SF4/SEC61B/RANGRF/CD81/AUP1/SELENOS/EDEM1/UBAC2/OS9/PREB/SEC16A/SEC13/SYVN1/VCP/TMEM129/NPLOC4/BCAP31	18
GO:0000387	spliceosomal snRNP assembly	18/2722	50/18722	0.000134941576284263	0.00839589619943651	0.00741586820544658	STRAP/GEMIN5/PRMT5/PRPF6/PRPF31/PRPF19/USP4/SNRPC/SNRPD2/SNRPB/LSM4/AAR2/GEMIN6/CD2BP2/PRPF8/SART1/GEMIN4/LSM2	18
GO:0030490	maturation of SSU-rRNA	18/2722	50/18722	0.000134941576284263	0.00839589619943651	0.00741586820544658	TSR3/ERCC2/BYSL/RCL1/RRP36/RPP40/KRI1/UTP3/NAT10/UTP4/NOB1/ABT1/DHX37/RRS1/TBL3/NOP9/WDR46/PWP2	18
GO:0030219	megakaryocyte differentiation	18/2722	57/18722	0.000844293002175017	0.024867642483997	0.0219649165331348	SRF/PRMT1/H4C8/ZFPM1/CIB1/H4C11/H4-16/PRMT6/EIF6/H4C15/H4C14/H4C12/H4C6/H4C9/H4C5/H4C4/H4C1/H4C2	18
GO:0051568	histone H3-K4 methylation	18/2722	59/18722	0.00132121457712483	0.0337248490135324	0.0297882476857833	SETD1A/PIH1D1/RBBP5/MEN1/SETD1B/CXXC1/PYGO2/KMT2D/CTNNB1/NELFA/TET3/H1-2/WDR5/PRMT6/NELFE/EHMT2/KMT2B/PAGR1	18
GO:0006383	transcription by RNA polymerase III	17/2722	46/18722	0.000142000804477065	0.00862834222448581	0.00762118149728566	GTF3C1/BRF2/SNAPC2/ELL/GTF3C2/POLR3GL/PRDX5/RPTOR/GTF3C5/POLR3K/SNAPC4/NAB2/SNAPC5/POLR2L/MAF1/BRF1/CRCP	17
GO:0016925	protein sumoylation	17/2722	53/18722	0.000957478678955316	0.0268498598563385	0.0237157555667114	HDAC7/HMG20B/MUL1/UBE2I/PIAS4/ZMIZ1/PARK7/TRPM4/TRIM28/PIAS3/CBX4/SAE1/NSMCE2/CTNNB1/RELA/TRIM27/ZBED1	17
GO:0045652	regulation of megakaryocyte differentiation	16/2722	36/18722	1.52731e+09	0.00172124932276848	0.00152033300831207	PRMT1/H4C8/CIB1/H4C11/H4-16/PRMT6/EIF6/H4C15/H4C14/H4C12/H4C6/H4C9/H4C5/H4C4/H4C1/H4C2	16
GO:0072666	establishment of protein localization to vacuole	16/2722	49/18722	0.00107930980485953	0.0293032612019363	0.0258827786696458	M6PR/AP3D1/RNF215/MON1B/CACNG7/GGA3/VPS25/VPS4A/VPS37B/VPS28/MON1A/VPS37C/VPS37D/HGS/PIK3R4/AP4M1	16
GO:0038202	TORC1 signaling	16/2722	50/18722	0.00137588775790876	0.0349709684169746	0.0308889112772171	KLHL22/TELO2/NPRL3/PIH1D1/STK11/KPTN/SESN2/RPTOR/DGKQ/FLCN/SEC13/PIP4P1/MLST8/GPR137/SMCR8/SPAAR	16
GO:0065002	intracellular protein transmembrane transport	16/2722	51/18722	0.0017381692181842	0.040397216887993	0.0356817699018603	HSPA5/SEC61A1/TIMM44/AKT2/SEC61B/PEX16/PEX6/ROMO1/TIMM17B/TOMM40/PEX5/PEX10/ZFAND2B/TOMM40L/CHCHD4/TIMM23	16
GO:0006890	retrograde vesicle-mediated transport, Golgi to endoplasmic reticulum	16/2722	52/18722	0.00217701823415394	0.0477205182282696	0.0421502440561627	ARF5/COG4/KDELR1/COPE/GBF1/ERGIC1/BNIP1/COPA/ERGIC3/TMEM115/SCYL1/NBAS/RER1/LMAN2/BET1L/BICD2	16
GO:0006336	DNA replication-independent nucleosome assembly	15/2722	33/18722	2.02467e+09	0.00208505882338374	0.00184167610788889	CABIN1/HIRA/UBN1/H4C8/H4C11/H4-16/H4C15/H4C14/H4C12/H4C6/H4C9/H4C5/H4C4/H4C1/H4C2	15
GO:0034724	DNA replication-independent nucleosome organization	15/2722	34/18722	3.13743e+09	0.00279699793668348	0.00247051268579795	CABIN1/HIRA/UBN1/H4C8/H4C11/H4-16/H4C15/H4C14/H4C12/H4C6/H4C9/H4C5/H4C4/H4C1/H4C2	15
GO:0019068	virion assembly	15/2722	35/18722	4.75512e+09	0.00386562195906674	0.00341439940413308	SPCS1/TBC1D20/CHMP2A/CHMP1A/VPS4A/VPS37B/MVB12A/CHMP7/LRSAM1/VPS28/VPS37C/RAB1B/CHMP6/VPS37D/CHMP1B	15
GO:0000462	maturation of SSU-rRNA from tricistronic rRNA transcript (SSU-rRNA, 5.8S rRNA, LSU-rRNA)	15/2722	37/18722	0.000102869008843807	0.00690378190813552	0.00609792397782569	ERCC2/BYSL/RCL1/RRP36/RPP40/KRI1/UTP3/UTP4/ABT1/DHX37/RRS1/TBL3/NOP9/WDR46/PWP2	15
GO:0006418	tRNA aminoacylation for protein translation	15/2722	41/18722	0.000392944562295395	0.0161692714243048	0.0142818804583108	LARS2/SARS1/AARS1/EARS2/AARS2/YARS1/TARS2/FARS2/PARS2/MARS1/QARS1/DALRD3/FARSA/VARS1/MARS2	15
GO:0006284	base-excision repair	15/2722	43/18722	0.00070548951518821	0.0224143025224424	0.0197979476490667	PNKP/FAM168A/NTHL1/XRCC1/UNG/APEX1/MPG/ADPRS/RPA2/SMUG1/RPA1/PCNA/POLG/APEX2/PRMT6	15
GO:0043039	tRNA aminoacylation	15/2722	44/18722	0.000928155703379559	0.0262140499782713	0.0231541618848142	LARS2/SARS1/AARS1/EARS2/AARS2/YARS1/TARS2/FARS2/PARS2/MARS1/QARS1/DALRD3/FARSA/VARS1/MARS2	15
GO:0043038	amino acid activation	15/2722	45/18722	0.00120740200817768	0.0312199662114515	0.0275757524036753	LARS2/SARS1/AARS1/EARS2/AARS2/YARS1/TARS2/FARS2/PARS2/MARS1/QARS1/DALRD3/FARSA/VARS1/MARS2	15
GO:0006998	nuclear envelope organization	15/2722	47/18722	0.00198003561399923	0.0444614764000654	0.0392716204881841	NSFL1C/SUN2/EMD/UBE2I/NEK6/CHMP2A/VPS4A/TOR1A/CHMP7/LMNA/LEMD2/GPER1/REEP4/TMEM43/CTDNEP1	15
GO:0032008	positive regulation of TOR signaling	15/2722	47/18722	0.00198003561399923	0.0444614764000654	0.0392716204881841	KLHL22/TELO2/PIH1D1/LAMTOR2/WDR24/RPTOR/LAMTOR1/FLCN/SEC13/PIP4P1/MLST8/HDAC3/GPR137/SMCR8/LAMTOR4	15
GO:0045653	negative regulation of megakaryocyte differentiation	14/2722	18/18722	313994	1.33963e+08	1.18326e+08	PRMT1/H4C8/CIB1/H4C11/H4-16/H4C15/H4C14/H4C12/H4C6/H4C9/H4C5/H4C4/H4C1/H4C2	14
GO:0036258	multivesicular body assembly	14/2722	30/18722	2.64794e+09	0.00247127327873832	0.00218280889847057	CHMP2A/CHMP1A/VPS25/VPS4A/VPS37B/MVB12A/CHMP7/VPS28/VPS37C/CHMP6/VPS37D/IST1/HGS/CHMP1B	14
GO:0036257	multivesicular body organization	14/2722	31/18722	4.18405e+09	0.00362193082806862	0.00319915361411966	CHMP2A/CHMP1A/VPS25/VPS4A/VPS37B/MVB12A/CHMP7/VPS28/VPS37C/CHMP6/VPS37D/IST1/HGS/CHMP1B	14
GO:0006356	regulation of transcription by RNA polymerase I	14/2722	34/18722	0.000143011197090925	0.00862834222448581	0.00762118149728566	DHX33/SMARCB1/PIH1D1/UBTF/NCL/SMARCA4/ATF4/ERBB2/DEDD/MARS1/PHF8/POLR2L/MAF1/SIRT7	14
GO:0009303	rRNA transcription	14/2722	34/18722	0.000143011197090925	0.00862834222448581	0.00762118149728566	TCOF1/GTF3C1/SMARCB1/PIH1D1/NPM3/NCL/GTF3C2/SMARCA4/POLR1E/GTF3C5/DEDD/MARS1/BRF1/SIRT7	14
GO:0007007	inner mitochondrial membrane organization	14/2722	38/18722	0.000561835860988764	0.0190396543743755	0.0168172121431301	TIMM13/SAMM50/ROMO1/MTX2/TIMM10/TIMM29/TIMM8B/CHCHD6/LETM1/MTX1/MICOS13/TIMM22/TMEM11/NDUFA13	14
GO:0010719	negative regulation of epithelial to mesenchymal transition	14/2722	38/18722	0.000561835860988764	0.0190396543743755	0.0168172121431301	FUZ/TRIM62/MAD2L2/SPRY2/DAB2IP/ZNF750/IL17RD/ADIPOR1/SPRY1/SDHAF2/VASN/EFNA1/SPRED3/SPRED2	14
GO:0090151	establishment of protein localization to mitochondrial membrane	13/2722	30/18722	0.000132470298052759	0.00839589619943651	0.00741586820544658	BCS1L/BAX/TIMM13/TOMM22/SAMM50/ROMO1/TIMM10/NMT1/TIMM29/TIMM8B/OXA1L/TIMM22/NDUFA13	13
GO:0006335	DNA replication-dependent nucleosome assembly	13/2722	32/18722	0.000289241524595156	0.0138211170112549	0.012207819126492	H4C8/H4C11/H4-16/H4C15/H4C14/H4C12/H4C6/H3C1/H4C9/H4C5/H4C4/H4C1/H4C2	13
GO:0034723	DNA replication-dependent nucleosome organization	13/2722	32/18722	0.000289241524595156	0.0138211170112549	0.012207819126492	H4C8/H4C11/H4-16/H4C15/H4C14/H4C12/H4C6/H3C1/H4C9/H4C5/H4C4/H4C1/H4C2	13
GO:1902235	regulation of endoplasmic reticulum stress-induced intrinsic apoptotic signaling pathway	13/2722	32/18722	0.000289241524595156	0.0138211170112549	0.012207819126492	NCK2/ERP29/CREB3/PARK7/TXNDC12/SELENOS/TMBIM6/HYOU1/CREB3L1/SYVN1/DDIT3/GRINA/PTPN1	13
GO:0045454	cell redox homeostasis	13/2722	35/18722	0.000803846400861979	0.0243724596565919	0.0215275349245003	NOS2/TXN2/APEX1/GSR/PRDX1/PRDX4/PRDX5/SELENOS/TXN/NOS3/PRDX2/DDIT3/TXNRD2	13
GO:1905898	positive regulation of response to endoplasmic reticulum stress	13/2722	35/18722	0.000803846400861979	0.0243724596565919	0.0215275349245003	BAK1/NCK2/BAX/SGTA/RNFT2/DAB2IP/RNF185/DDIT3/ERN1/TMEM259/BCAP31/PTPN1/BAG6	13
GO:0000154	rRNA modification	13/2722	37/18722	0.0014626145688896	0.035951427242706	0.0317549240601025	RPUSD1/TSR3/BUD23/FBL/FTSJ3/GAR1/DKC1/NAT10/RPUSD4/NOP10/FBLL1/FDXACB1/MRM1	13
GO:0000184	nuclear-transcribed mRNA catabolic process, nonsense-mediated decay	13/2722	37/18722	0.0014626145688896	0.035951427242706	0.0317549240601025	UPF1/SMG6/CASC3/SMG7/HELZ2/DHX34/EIF4A3/NBAS/PYM1/GSPT2/SMG5/SKIV2L/RNPS1	13
GO:0006623	protein targeting to vacuole	13/2722	37/18722	0.0014626145688896	0.035951427242706	0.0317549240601025	M6PR/AP3D1/RNF215/MON1B/GGA3/VPS4A/VPS37B/MON1A/VPS37C/VPS37D/HGS/PIK3R4/AP4M1	13
GO:0046755	viral budding	2722-12-01	26/18722	0.000114655329997464	0.00752567347335003	0.00664722399013638	CHMP2A/CHMP1A/VPS4A/VPS37B/MVB12A/CHMP7/LRSAM1/VPS28/VPS37C/CHMP6/VPS37D/CHMP1B	12
GO:0006515	protein quality control for misfolded or incompletely synthesized proteins	2722-12-01	28/18722	0.000272257751137349	0.0138211170112549	0.012207819126492	RNF126/HDAC6/STUB1/AUP1/CLPP/SDF2L1/TOR1A/RNF185/VCP/LONP1/RNF5/BAG6	12
GO:0030970	retrograde protein transport, ER to cytosol	2722-12-01	29/18722	0.000403351990996386	0.0161692714243048	0.0142818804583108	EDEM2/SEC61B/AUP1/SELENOS/EDEM1/UBAC2/OS9/SYVN1/VCP/TMEM129/NPLOC4/BCAP31	12
GO:1903513	endoplasmic reticulum to cytosol transport	2722-12-01	29/18722	0.000403351990996386	0.0161692714243048	0.0142818804583108	EDEM2/SEC61B/AUP1/SELENOS/EDEM1/UBAC2/OS9/SYVN1/VCP/TMEM129/NPLOC4/BCAP31	12
GO:0006506	GPI anchor biosynthetic process	2722-12-01	32/18722	0.0011508366796411	0.030213497580536	0.0266867658628119	PIGQ/PIGS/PIGH/PIGU/PIGT/DPM2/PGAP2/PGAP3/PIGO/PIGG/DPM3/GPAA1	12
GO:0006482	protein demethylation	2722-12-01	33/18722	0.00157178877251381	0.0375531773528999	0.0331697066435335	KDM4A/JMJD6/KDM2B/HSF4/KDM5C/KDM4B/KDM6B/ALKBH4/PHF8/KDM2A/PHF2/PPME1	12
GO:0006505	GPI anchor metabolic process	2722-12-01	33/18722	0.00157178877251381	0.0375531773528999	0.0331697066435335	PIGQ/PIGS/PIGH/PIGU/PIGT/DPM2/PGAP2/PGAP3/PIGO/PIGG/DPM3/GPAA1	12
GO:0008214	protein dealkylation	2722-12-01	33/18722	0.00157178877251381	0.0375531773528999	0.0331697066435335	KDM4A/JMJD6/KDM2B/HSF4/KDM5C/KDM4B/KDM6B/ALKBH4/PHF8/KDM2A/PHF2/PPME1	12
GO:0071763	nuclear membrane organization	2722-12-01	33/18722	0.00157178877251381	0.0375531773528999	0.0331697066435335	NSFL1C/EMD/UBE2I/NEK6/CHMP2A/VPS4A/TOR1A/CHMP7/GPER1/REEP4/TMEM43/CTDNEP1	12
GO:0016242	negative regulation of macroautophagy	2722-12-01	34/18722	0.002111656621945	0.0468881970367192	0.0414150772419813	POLDIP2/PHF23/USP36/TIGAR/TSC2/QSOX1/BECN1/AKT1/RUBCN/UBQLN4/SMCR8/EHMT2	12
GO:0039702	viral budding via host ESCRT complex	2722-11-01	21/18722	5.15427e+09	0.00410486020731948	0.0036257120831611	CHMP2A/CHMP1A/VPS4A/VPS37B/MVB12A/CHMP7/VPS28/VPS37C/CHMP6/VPS37D/CHMP1B	11
GO:0043162	ubiquitin-dependent protein catabolic process via the multivesicular body sorting pathway	2722-11-01	23/18722	0.000149123534028345	0.00881895909654755	0.00778954822876565	RNF126/PTPN23/HDAC6/VPS25/VPS4A/VPS37B/MVB12A/VPS28/UBAP1/VPS37C/VPS37D	11
GO:1902410	mitotic cytokinetic process	2722-11-01	23/18722	0.000149123534028345	0.00881895909654755	0.00778954822876565	RHOA/CHMP2A/CHMP1A/VPS4A/ARF1/CHMP7/CNTROB/CHMP6/KLHDC8B/NUP62/CHMP1B	11
GO:0036003	positive regulation of transcription from RNA polymerase II promoter in response to stress	2722-11-01	24/18722	0.000239244777998453	0.0128739554863492	0.0113712169495329	HSPA5/GCN1/VEGFA/ATF4/SESN2/NOTCH1/CREB3L1/MAPK7/DDIT3/HSF1/ATF6B	11
GO:0051204	protein insertion into mitochondrial membrane	2722-11-01	25/18722	0.000371338507871792	0.0157495144951451	0.013911120507136	BAX/TIMM13/TOMM22/SAMM50/ROMO1/TIMM10/NMT1/TIMM29/TIMM8B/TIMM22/NDUFA13	11
GO:0000469	cleavage involved in rRNA processing	2722-11-01	27/18722	0.000821099602308795	0.0245221396229522	0.0216597431935352	EXOSC7/RCL1/RRP36/RPP40/KRI1/NOB1/ABT1/RRS1/TBL3/NOP9/BOP1	11
GO:0018126	protein hydroxylation	2722-11-01	27/18722	0.000821099602308795	0.0245221396229522	0.0216597431935352	JMJD6/JMJD4/PLOD1/PLOD3/P3H3/PRDX4/EGLN1/FKBP10/VIPAS39/P4HTM/P4HB	11
GO:0050686	negative regulation of mRNA processing	2722-11-01	29/18722	0.00164854847106406	0.0389200791212079	0.0343770540335887	PTBP1/U2AF2/PCBP4/RNF40/SRSF9/SRSF7/RBM42/RBM10/SUPT5H/NELFE/RNPS1	11
GO:0098780	response to mitochondrial depolarisation	2722-10-01	19/18722	0.000108539241707558	0.00720338767465825	0.00636255765424889	MUL1/HDAC6/CDC37/AMBRA1/HTRA2/BECN1/ATP5IF1/GPS2/SQSTM1/GBA	10
GO:1902236	negative regulation of endoplasmic reticulum stress-induced intrinsic apoptotic signaling pathway	2722-10-01	20/18722	0.000188818607711767	0.0107378656036105	0.00948446648608141	CREB3/PARK7/TXNDC12/SELENOS/TMBIM6/HYOU1/CREB3L1/SYVN1/GRINA/PTPN1	10
GO:0045943	positive regulation of transcription by RNA polymerase I	2722-10-01	23/18722	0.000770501535870925	0.0236053284177205	0.0208499486336964	DHX33/SMARCB1/PIH1D1/UBTF/NCL/SMARCA4/ATF4/ERBB2/MARS1/PHF8	10
GO:0071218	cellular response to misfolded protein	2722-10-01	23/18722	0.000770501535870925	0.0236053284177205	0.0208499486336964	RNF126/HDAC6/STUB1/AUP1/SDF2L1/TOR1A/RNF185/VCP/RNF5/BAG6	10
GO:0000466	maturation of 5.8S rRNA from tricistronic rRNA transcript (SSU-rRNA, 5.8S rRNA, LSU-rRNA)	2722-10-01	24/18722	0.00114997064863697	0.030213497580536	0.0266867658628119	EXOSC7/PES1/FTSJ3/RCL1/RPP40/KRI1/ABT1/RRS1/NOP9/BOP1	10
GO:0033233	regulation of protein sumoylation	2722-10-01	25/18722	0.00166905874248043	0.0389425307376391	0.0343968849396049	HMG20B/MUL1/UBE2I/PIAS4/ZMIZ1/PARK7/PIAS3/SAE1/CTNNB1/RELA	10
GO:0051788	response to misfolded protein	2722-10-01	25/18722	0.00166905874248043	0.0389425307376391	0.0343968849396049	RNF126/HDAC6/STUB1/AUP1/SDF2L1/TOR1A/RNF185/VCP/RNF5/BAG6	10
GO:0070199	establishment of protein localization to chromosome	2722-10-01	25/18722	0.00166905874248043	0.0389425307376391	0.0343968849396049	ACD/PIH1D1/DKC1/CCT7/NABP2/WRAP53/CCT5/LRWD1/CCT2/RUVBL2	10
GO:0006517	protein deglycosylation	2722-10-01	26/18722	0.0023624874325851	0.049343141279488	0.0435834631442885	EDEM2/MAN2B1/PARK7/EDEM1/RNF185/AMFR/SYVN1/ENGASE/MAN1B1/RNF5	10
GO:0001522	pseudouridine synthesis	2722-09-01	18/18722	0.000399820011175561	0.0161692714243048	0.0142818804583108	RPUSD1/TSR3/GAR1/DKC1/RPUSD4/TRUB2/PUSL1/PUS1/NOP10	9
GO:0042790	nucleolar large rRNA transcription by RNA polymerase I	2722-09-01	18/18722	0.000399820011175561	0.0161692714243048	0.0142818804583108	TCOF1/SMARCB1/PIH1D1/NCL/SMARCA4/POLR1E/DEDD/MARS1/SIRT7	9
GO:1902001	fatty acid transmembrane transport	2722-09-01	18/18722	0.000399820011175561	0.0161692714243048	0.0142818804583108	SLC27A5/ABCD1/AKT2/CPT1A/SLC2A1/SLC27A1/AKT1/SLC25A20/IRS2	9
GO:0009220	pyrimidine ribonucleotide biosynthetic process	2722-09-01	22/18722	0.00236250943911574	0.049343141279488	0.0435834631442885	CAD/NME3/NME4/UMPS/UCK1/UCK2/UCKL1/NME1/NME2	9
GO:0000478	endonucleolytic cleavage involved in rRNA processing	2722-08-01	15/18722	0.000487507608882317	0.0173264685958954	0.0153040014455626	RCL1/RPP40/KRI1/ABT1/RRS1/TBL3/NOP9/BOP1	8
GO:0000479	endonucleolytic cleavage of tricistronic rRNA transcript (SSU-rRNA, 5.8S rRNA, LSU-rRNA)	2722-08-01	15/18722	0.000487507608882317	0.0173264685958954	0.0153040014455626	RCL1/RPP40/KRI1/ABT1/RRS1/TBL3/NOP9/BOP1	8
GO:0006098	pentose-phosphate shunt	2722-08-01	15/18722	0.000487507608882317	0.0173264685958954	0.0153040014455626	H6PD/TIGAR/PGLS/PGD/RPIA/G6PD/TKT/TALDO1	8
GO:0009209	pyrimidine ribonucleoside triphosphate biosynthetic process	2722-08-01	15/18722	0.000487507608882317	0.0173264685958954	0.0153040014455626	CAD/NME3/NME4/UCK1/UCK2/UCKL1/NME1/NME2	8
GO:0006740	NADPH regeneration	2722-08-01	16/18722	0.000851029273648978	0.024917636526987	0.0220090749201686	H6PD/TIGAR/PGLS/PGD/RPIA/G6PD/TKT/TALDO1	8
GO:0071816	tail-anchored membrane protein insertion into ER membrane	2722-08-01	17/18722	0.0014035258903446	0.0353315017656356	0.031207360640314	EMC9/UBL4A/SGTA/EMC4/EMC8/EMC10/GET3/BAG6	8
GO:0009208	pyrimidine ribonucleoside triphosphate metabolic process	2722-08-01	18/18722	0.00220649059367984	0.0477205182282696	0.0421502440561627	CAD/NME3/NME4/UCK1/UCK2/UCKL1/NME1/NME2	8
GO:0045039	protein insertion into mitochondrial inner membrane	2722-07-01	12/18722	0.000549922707044275	0.0189866377408986	0.0167703839836076	TIMM13/ROMO1/TIMM10/TIMM29/TIMM8B/TIMM22/NDUFA13	7
GO:0071712	ER-associated misfolded protein catabolic process	2722-07-01	12/18722	0.000549922707044275	0.0189866377408986	0.0167703839836076	AUP1/SDF2L1/TOR1A/RNF185/VCP/RNF5/BAG6	7
GO:0006241	CTP biosynthetic process	2722-07-01	14/18722	0.00182337496952859	0.0418885334345933	0.0369990095031469	NME3/NME4/UCK1/UCK2/UCKL1/NME1/NME2	7
GO:0015911	long-chain fatty acid import across plasma membrane	2722-06-01	10/18722	0.00116341946149728	0.030213497580536	0.0266867658628119	SLC27A5/AKT2/SLC2A1/SLC27A1/AKT1/IRS2	6
GO:0031118	rRNA pseudouridine synthesis	2722-06-01	10/18722	0.00116341946149728	0.030213497580536	0.0266867658628119	RPUSD1/TSR3/GAR1/DKC1/RPUSD4/NOP10	6
GO:0097084	vascular associated smooth muscle cell development	2722-06-01	10/18722	0.00116341946149728	0.030213497580536	0.0266867658628119	ENG/VEGFA/RAMP2/NOTCH1/ADM/EFEMP2	6
GO:1904896	ESCRT complex disassembly	2722-06-01	10/18722	0.00116341946149728	0.030213497580536	0.0266867658628119	CHMP2A/CHMP1A/VPS4A/CHMP7/IST1/CHMP1B	6
GO:1904903	ESCRT III complex disassembly	2722-06-01	10/18722	0.00116341946149728	0.030213497580536	0.0266867658628119	CHMP2A/CHMP1A/VPS4A/CHMP7/IST1/CHMP1B	6
GO:0000394	RNA splicing, via endonucleolytic cleavage and ligation	2722-06-01	11/18722	0.00224501349776389	0.0477205182282696	0.0421502440561627	DDX1/TRPT1/TSEN34/CLP1/ERN1/TSEN54	6
GO:0010918	positive regulation of mitochondrial membrane potential	2722-06-01	11/18722	0.00224501349776389	0.0477205182282696	0.0421502440561627	BAD/AKT2/AKT1/VCP/STOML2/MTLN	6
GO:0032000	positive regulation of fatty acid beta-oxidation	2722-06-01	11/18722	0.00224501349776389	0.0477205182282696	0.0421502440561627	ABCD1/AKT2/CPT1A/IRS1/MTLN/IRS2	6
GO:0060767	epithelial cell proliferation involved in prostate gland development	2722-06-01	11/18722	0.00224501349776389	0.0477205182282696	0.0421502440561627	WDR77/STK11/SOX9/SERPINF1/NOTCH1/CTNNB1	6

## Sheet: GO_brown_BP
ID	Description	GeneRatio	BgRatio	pvalue	p.adjust	qvalue	geneID	Count
GO:0050804	modulation of chemical synaptic transmission	140/1304	439/18722	2.7499e-42	9.27449e-39	7.933e-39	PRKAR2B/CACNG3/SYN1/MAPK8IP2/SYT7/NCDN/CYP46A1/CAMK2B/PRKCZ/SYT1/CAMK2A/RIMS1/MEF2C/JPH4/STX1B/SYNGR1/RIMS4/CELF4/SYP/FGF14/HTR2A/RAB3A/STX1A/CRHR2/NPTX2/DNM1/NCS1/APBA1/PPP3CB/CPEB3/NEURL1/LGI1/RAPGEF2/ASIC1/CUX2/NR2E1/RASGRF2/EPHA4/DLGAP3/RIMS3/RGS4/SLC8A2/PTK2B/PHF24/IQSEC2/GRM4/PRKCG/YWHAH/LRRC4/UNC13A/SLC6A6/DLG4/SNAP25/SYT4/STXBP1/UNC13C/ITPKA/PREPL/PPP3CA/CLSTN3/PPFIA2/MCTP2/ADCYAP1/CACNG8…	140
GO:0099177	regulation of trans-synaptic signaling	140/1304	440/18722	3.77857e-42	9.27449e-39	7.933e-39	PRKAR2B/CACNG3/SYN1/MAPK8IP2/SYT7/NCDN/CYP46A1/CAMK2B/PRKCZ/SYT1/CAMK2A/RIMS1/MEF2C/JPH4/STX1B/SYNGR1/RIMS4/CELF4/SYP/FGF14/HTR2A/RAB3A/STX1A/CRHR2/NPTX2/DNM1/NCS1/APBA1/PPP3CB/CPEB3/NEURL1/LGI1/RAPGEF2/ASIC1/CUX2/NR2E1/RASGRF2/EPHA4/DLGAP3/RIMS3/RGS4/SLC8A2/PTK2B/PHF24/IQSEC2/GRM4/PRKCG/YWHAH/LRRC4/UNC13A/SLC6A6/DLG4/SNAP25/SYT4/STXBP1/UNC13C/ITPKA/PREPL/PPP3CA/CLSTN3/PPFIA2/MCTP2/ADCYAP1/CACNG8…	140
GO:0034765	regulation of ion transmembrane transport	120/1304	491/18722	2.90541e-21	2.03752e-18	1.74281e-18	HECW1/CACNG3/CACNA1G/CACNA2D2/MAPK8IP2/EHD3/NEDD4L/CACNB1/KCNAB2/GNB5/PTPN3/TMEM38A/KCNQ2/MEF2C/OPRK1/TESC/NOS1/KCNH4/JPH4/CACNA1I/KCNK10/NALCN/FGF14/JPH1/SCN1B/TSPAN13/ASIC2/KCNA1/OPRM1/CLIC5/RASGRF2/PDE4D/KCNC4/RGS4/FKBP1B/PTK2B/HPCA/KCNS1/YWHAH/KCNC1/FGF13/DPP6/RGN/KCNC3/DLG4/CHRM3/KCNH3/ISCU/SCN2A/BIN1/HECW2/HCN4/KCNH5/STAC2/CACNG8/ATP1B1/KCNH1/CALM2/SNCA/ANK2/CRHBP/CACNA1B/SCN2B/ADRA2A/CACNA…	120
GO:0042391	regulation of membrane potential	114/1304	434/18722	1.07889e-22	8.82712e-20	7.55034e-20	CACNA1G/MAPK8IP2/GABRA3/EHD3/GABRA1/ADRB1/NEDD4L/PKP2/PRKCZ/KCNAB2/PTPN3/TRPC5/RIMS1/MEF2C/KCNK2/KCNH4/STX1B/CACNA1I/KCNK10/RIMS4/CELF4/GLRA2/NALCN/FGF14/ATP1A3/SCN1B/STX1A/ASIC2/CNTNAP1/GABRA4/GLRB/ASIC1/CUX2/KCNA1/OPRM1/GABRG2/OPRD1/RIMS3/RGS4/SLC8A2/FKBP1B/GOT1/PTK2B/CHRNA2/YWHAH/KCNC1/FGF13/DLG4/KCNH3/KCNK1/SCN2A/BIN1/HCN4/PPP3CA/KCNH5/ADCYAP1/ATP1B1/KCNH1/SNCA/ANK2/GABRB2/NLGN4X/SCN2B/CACNA1…	114
GO:0050808	synapse organization	106/1304	426/18722	6.26101e-18	2.79412e-15	2.38997e-15	ARHGAP44/SYN1/CDKL5/GABRA1/CBLN4/CAMK2B/CTNNA2/NGEF/CACNB1/SDK2/SNCB/ADD2/PAK3/MEF2C/DLG3/LZTS3/NEFH/SYNDIG1/DRP2/RAB3A/NEURL1/ASIC2/GLRB/NECTIN1/CUX2/WASF1/CDH9/GABRG2/EPHA4/DLGAP3/ADGRL2/SLC8A2/EFNB2/LRFN1/LRRC4/FGF13/KIF1A/UNC13A/DLG4/PCDH8/UNC13C/ITPKA/ZNF365/CLSTN3/PPFIA2/NTRK3/CBLN2/PPFIA4/SNCA/GABRB2/NLGN4X/INA/LRRC4C/KIRREL3/CNTN5/CDH8/ANK3/GABRA2/HOMER1/LGI2/WNT7A/LRFN2/NPTN/NRG1/CLSTN2/…	106
GO:0023061	signal release	104/1304	463/18722	2.20449e-13	8.3245e-11	7.12042e-11	SYN1/SYT7/SYT13/NNAT/PTPRN/SYT1/CAMK2A/RIMS1/MEF2C/AACS/CADPS2/OPRK1/OXCT1/RPH3A/RAPGEF4/STX1B/CHGA/RIMS4/HRH3/SNPH/SLC32A1/SYP/HTR2A/SMPD3/RAB3A/STX1A/NCS1/APBA1/PPP3CB/ASIC1/LIN7A/OPRM1/OTOF/RIMS3/FKBP1B/ACVR1C/GRM4/NAPB/PRKCG/SYT5/UNC13A/SNAP25/SYT4/STXBP1/UNC13C/PREPL/RBP4/PPP3CA/PPFIA2/MCTP2/ADCYAP1/TNFRSF11A/MPC2/EPHA5/SNCA/CRHBP/CPLX2/HTR2C/CAMK2G/DOC2A/ADRA2A/WNT7A/PTPRN2/RAB11FIP1/SYN2/K…	104
GO:0061564	axon development	95/1304	467/18722	8.85708e-08	2.07045e-05	1.77097e-05	ARX/MYCBP2/CDKL5/NRXN3/RTN4R/FSTL4/CTNNA2/TRPC5/PLXNA2/PAK3/EPHA6/DPYSL2/NEFH/RPS6KA5/MCF2/RAB3A/SCN1B/EPHB6/LHX2/PPP3CB/LGI1/NECTIN1/NR2E1/UNC5A/EPHA4/PLPPR4/STMN1/B4GALT6/FKBP1B/EFNB2/BCL11B/RNF6/CHN1/FGF13/OLFM1/VSTM2L/ATP8A2/CNTN6/CHL1/SEMA4F/TBR1/STXBP1/KIAA0319/CNTN4/SLIT2/EPHA5/LRRC4C/PAK1/ANK3/FEZF2/THY1/UCHL1/NCAM2/WNT7A/KIF5A/NPTN/UNC5D/KALRN/SPTBN4/BRSK1/CHRNB2/LMTK2/ADCY1/LRTM2/APBB1/…	95
GO:0007409	axonogenesis	91/1304	418/18722	4.76512e-09	1.1696e-06	1.00042e-06	ARX/MYCBP2/CDKL5/NRXN3/RTN4R/FSTL4/CTNNA2/TRPC5/PLXNA2/PAK3/EPHA6/DPYSL2/NEFH/RPS6KA5/MCF2/RAB3A/SCN1B/EPHB6/LHX2/PPP3CB/LGI1/NECTIN1/NR2E1/UNC5A/EPHA4/PLPPR4/STMN1/B4GALT6/EFNB2/BCL11B/RNF6/CHN1/FGF13/OLFM1/VSTM2L/ATP8A2/CNTN6/CHL1/SEMA4F/TBR1/STXBP1/KIAA0319/CNTN4/SLIT2/EPHA5/LRRC4C/PAK1/ANK3/FEZF2/THY1/UCHL1/WNT7A/KIF5A/NPTN/UNC5D/KALRN/SPTBN4/BRSK1/CHRNB2/LMTK2/ADCY1/LRTM2/APBB1/NDEL1/MAP1A/I…	91
GO:0006887	exocytosis	87/1304	352/18722	3.95945e-12	1.29579e-09	1.10837e-09	CACNA1G/ARHGAP44/SYN1/SYT7/SYT13/RAB27B/SYT1/NSF/RIMS1/CADPS2/RAPGEF4/STX1B/SYNGR1/CACNA1I/VTI1B/CHGA/RIMS4/SNPH/SYP/HTR2A/SMPD3/RAB3A/STX1A/NCS1/APBA1/PPP3CB/LIN7A/OTOF/RIMS3/ARFGEF2/NAPB/PRKCG/SYNGR3/SYT5/UNC13A/SNAP25/SYT4/STXBP1/SYTL2/UNC13C/PREPL/ANXA3/PPFIA2/SYT16/RAB15/EXOC6B/STXBP5L/SNCA/CRHBP/CPLX2/SYTL5/PAK1/DOC2A/ADRA2A/RAB3C/WNT7A/RAB11FIP1/SYN2/STEAP2/KCNB1/DMTN/SYNJ1/CALM3/VSNL1/PRS…	87
GO:0010975	regulation of neuron projection development	86/1304	445/18722	0.000246646	0.0403596	0.0345218	HECW1/ARHGAP44/CDKL5/LRRC7/RTN4R/NEDD4L/FSTL4/CAMK2B/CTNNA2/NGEF/TRPC5/PLXNA2/PAK3/LZTS3/STX1B/MCF2/NDRG4/STMN2/SCN1B/NCS1/RAPGEF2/CUX2/NR2E1/FIG4/EPHA4/PLPPR5/FKBP1B/BCL11A/PTK2B/PACSIN1/EFNB2/RNF6/YWHAH/CHN1/FGF13/KIF1A/SNAP25/ATP8A2/SEMA4F/TBR1/KIAA0319/ITPKA/ZNF365/HECW2/PPP3CA/PPFIA2/NTRK3/ADCYAP1/SLIT2/SLC39A12/CAMK2G/LRRC4C/PAK1/SPOCK1/THY1/WNT7A/NPTN/BRSK1/CHRNB2/SERPINI1/APBB1/NDEL1/ISLR…	86
GO:0006836	neurotransmitter transport	81/1304	208/18722	4.83699e-26	5.9362e-23	5.07757e-23	SYN1/SLC6A13/SLC6A7/SYT7/SYT1/CAMK2A/SLC6A15/RIMS1/MEF2C/CADPS2/RPH3A/NOS1/SLC17A6/STX1B/RIMS4/HRH3/SNPH/SLC32A1/SYP/HTR2A/SLC17A7/SLC1A6/RAB3A/STX1A/NCS1/APBA1/SLC1A2/ASIC1/LIN7A/SLC6A12/OTOF/RIMS3/SV2C/GRM4/NAPB/PRKCG/SYNGR3/SYT5/UNC13A/SLC6A6/SLC6A11/SNAP25/SYT4/STXBP1/UNC13C/PREPL/PPFIA2/MCTP2/SNCA/CPLX2/DOC2A/ADRA2A/GABRA2/WNT7A/PTPRN2/SYN2/SYNJ1/CALM3/BRSK1/STXBP5/ADCY1/PRKCB/CPLX1/RAB3B/P2…	81
GO:0099003	vesicle-mediated transport in synapse	80/1304	200/18722	1.4016e-26	2.29349e-23	1.96175e-24	SYN1/SYT7/RAB27B/SNAP91/SYT1/SNCB/AMPH/RIMS1/CADPS2/EPS15/RAPGEF4/SLC17A6/STX1B/RIMS4/SNPH/SLC32A1/SYNDIG1/SYP/FGF14/HTR2A/SLC17A7/RAB3A/STX1A/DNM1/NCS1/APBA1/SH3GL2/PPP3CB/OTOF/DNAJC6/RIMS3/HPCA/PACSIN1/NAPB/PRKCG/SYT5/UNC13A/CALY/SNAP25/STXBP1/UNC13C/PREPL/PPFIA2/GRIP2/SNCA/CPLX2/NLGN4X/DOC2A/ADRA2A/WNT7A/SYN2/SYNJ1/CALM3/BRSK1/BSN/STXBP5/ADCY1/PRKCB/NSG1/CPLX1/RAB3B/P2RY1/CLSTN1/SYT12/SNCG/RIM…	80
GO:1904062	regulation of cation transmembrane transport	76/1304	357/18722	7.90845e-05	0.0143787	0.012299	HECW1/CACNG3/MAPK8IP2/EHD3/NEDD4L/CACNB1/KCNAB2/GNB5/PTPN3/TMEM38A/MEF2C/OPRK1/TESC/NOS1/JPH4/FGF14/JPH1/SCN1B/TSPAN13/KCNA1/OPRM1/RASGRF2/PDE4D/RGS4/FKBP1B/PTK2B/HPCA/KCNS1/YWHAH/KCNC1/FGF13/DPP6/RGN/DLG4/ISCU/BIN1/HECW2/STAC2/CACNG8/ATP1B1/CALM2/SNCA/ANK2/CRHBP/SCN2B/ADRA2A/CACNA1C/ANK3/HOMER1/GPD1L/CACNA2D1/THY1/JPH3/KCNS2/CALM3/S100A1/SHANK1/KCNC2/SCN3B/CACNG2/KCNAB1/PRKCE/PRNP/AMIGO1/KCNIP1/…	76
GO:0001505	regulation of neurotransmitter levels	74/1304	213/18722	8.90347e-19	4.37071e-16	3.73852e-16	SYN1/SLC6A13/SYT7/SYT1/CAMK2A/RIMS1/MOXD1/MEF2C/CADPS2/RPH3A/NOS1/STX1B/RIMS4/HRH3/SNPH/SLC32A1/SYP/HTR2A/SLC1A6/RAB3A/STX1A/NCS1/APBA1/SLC1A2/ASIC1/LIN7A/SLC6A12/OTOF/RIMS3/GRM4/NAPB/PRKCG/SYNGR3/SYT5/UNC13A/SLC6A11/SNAP25/SYT4/GAD2/STXBP1/UNC13C/PREPL/PPFIA2/MCTP2/SNCA/CPLX2/DOC2A/ADRA2A/GABRA2/WNT7A/PTPRN2/SYN2/SYNJ1/CALM3/BRSK1/STXBP5/ADCY1/PRKCB/CPLX1/RAB3B/P2RY1/SYT12/SNCG/MCTP1/RIMS2/PPFIA…	74
GO:0010959	regulation of metal ion transport	74/1304	406/18722	1.53964	193.798	165.766	HECW1/EHD3/NEDD4L/PKP2/CAMK2B/CACNB1/KCNAB2/GNB5/PTPN3/CAMK2A/ATP2B1/TMEM38A/OPRK1/TESC/NOS1/JPH4/FGF14/HTR2A/JPH1/SCN1B/TSPAN13/KCNA1/PDE4D/OPRD1/RGS4/FKBP1B/PTK2B/HPCA/KCNS1/YWHAH/MCHR1/KCNC1/FGF13/DPP6/RGN/ISCU/BIN1/HECW2/ADCYAP1/STAC2/ATP1B1/CALM2/SNCA/ANK2/CAMK2G/SCN2B/ADRA2A/CACNA1C/ANK3/HOMER1/GPD1L/CACNA2D1/THY1/JPH3/KCNS2/CALM3/SPTBN4/S100A1/ADORA1/KCNC2/SCN3B/KCNAB1/PRKCE/PRNP/GRIN1/AMI…	74
GO:0099504	synaptic vesicle cycle	73/1304	181/18722	2.11742e-23	2.07888e-20	1.77819e-20	SYN1/SYT7/RAB27B/SNAP91/SYT1/SNCB/AMPH/RIMS1/CADPS2/RAPGEF4/SLC17A6/STX1B/RIMS4/SNPH/SLC32A1/SYNDIG1/SYP/FGF14/HTR2A/SLC17A7/RAB3A/STX1A/DNM1/NCS1/APBA1/SH3GL2/PPP3CB/OTOF/DNAJC6/RIMS3/PACSIN1/NAPB/PRKCG/SYT5/UNC13A/SNAP25/STXBP1/UNC13C/PREPL/PPFIA2/SNCA/CPLX2/NLGN4X/DOC2A/ADRA2A/WNT7A/SYN2/SYNJ1/CALM3/BRSK1/BSN/STXBP5/ADCY1/PRKCB/CPLX1/RAB3B/P2RY1/SYT12/SNCG/RIMS2/CDK5R1/PPFIA3/BTBD9/SYN3/BACE1/…	73
GO:0006813	potassium ion transport	72/1304	241/18722	3.12889e-13	1.09712e-10	9.3843e-11	NEDD4L/SLC9A7/KCNAB2/TMEM38A/NSF/KCNQ2/KCNK2/OPRK1/NOS1/KCNH4/KCNK10/NALCN/HTR2A/ATP1A3/KCNN1/KCNT1/KCNA1/SLC9A2/KCNC4/RGS4/PTK2B/KCNS1/SLC12A5/KCNC1/DPP6/KCNC3/SNAP25/KCNH3/KCNK1/BIN1/HCN4/KCNH5/ADCYAP1/ATP1B1/KCNH1/ANK2/ADRA2A/ANK3/KCNJ16/SLC24A2/KCNMA1/KCNS2/KCNJ6/KCNB1/KCNJ9/KCNF1/KCNJ3/ADORA1/HCN1/KCNV1/KCNC2/KCNJ4/KCNAB1/KCNG3/KCND3/PRNP/KCNA3/KCNA2/AMIGO1/KCNIP1/KCNA4/KCNB2/KCNQ3/KCNJ12/KC…	72
GO:0050890	cognition	71/1304	296/18722	1.00683e-06	0.000197702	0.000169106	PRKAR2B/MAPK8IP2/NRXN3/PRKCZ/BRINP1/MEF2C/KCNK2/OPRK1/JPH4/KCNK10/HRH3/PAK5/HTR2A/NDRG4/NPTX2/PPP3CB/CPEB3/ASIC1/CUX2/SOBP/SLC8A2/SLC12A5/ATP8A1/PRKCG/TMOD2/FGF13/LDLR/PPP1R1B/DLG4/SNAP25/SCN2A/TBR1/PAK6/PLK2/CRHBP/NLGN4X/CAMK4/JPH3/NRGN/GRIA1/SLC24A2/NPTN/SYNJ1/BRSK1/CHRNB2/SHANK1/SHANK2/GPR155/ADORA1/ADCY1/MAP1A/CHRM1/GRM5/RGS14/NEUROD2/PRNP/CNTNAP2/NPAS4/GRIN1/GPR88/GRIN2A/BTBD9/DRD1/GABRA5/CC…	71
GO:0034329	cell junction assembly	71/1304	420/18722	236.449	21495	18385.9	GABRA1/CDH10/CBLN4/PKP2/SDK2/ADD2/CAMSAP3/CDH7/MEF2C/EPB41L3/SYNDIG1/ASIC2/CNTNAP1/RAPGEF2/NECTIN1/CUX2/CDH9/GABRG2/ADGRL2/PTK2B/GJB6/EFNB2/LRFN1/LRRC4/FGF13/CLDN10/APC/CLSTN3/NTRK3/CBLN2/SNCA/ANK2/CDH18/GABRB2/NLGN4X/KIRREL3/CDH22/CNTN5/MPP7/CDH8/GABRA2/LGI2/THY1/CDH12/WNT7A/NPTN/NRG1/CLSTN2/DMTN/CHRNB2/SHANK2/BSN/DLC1/LRFN5/LRTM2/GABRB3/CLSTN1/CNTNAP2/LINGO2/NPAS4/SLITRK1/SLITRK4/AMIGO1/EFNA5/D…	71
GO:0006816	calcium ion transport	71/1304	422/18722	298.339	25693.8	21977.4	CACNG3/CACNA1G/CACNA2D2/EHD3/CAMK2B/CACNB1/ATP2B3/GNB5/CAMK2A/ATP2B1/TRPC5/TMEM38A/NOS1/JPH4/CACNA1I/NALCN/FGF14/HTR2A/JPH1/TSPAN13/NCS1/ASIC1/OPRM1/PDE4D/OPRD1/RGS4/SLC8A2/FKBP1B/PTK2B/HPCA/MCHR1/RGN/TRPC4/BIN1/PPP3CA/STAC2/CACNG8/ATP1B1/CALM2/SNCA/ANK2/HTR2C/CACNA1B/CAMK2G/ADRA2A/ITPR1/CACNA1C/HOMER1/CACNA2D1/THY1/JPH3/SLC24A2/ATP2B2/CACNA2D3/CALM3/S100A1/CHRNB2/PRKCB/CACNG2/PRKCE/PRNP/GRIN1/SL…	71
GO:0048167	regulation of synaptic plasticity	69/1304	198/18722	9.94213e-17	4.06716e-14	3.47887e-15	SYT7/NCDN/CYP46A1/CAMK2B/PRKCZ/CAMK2A/RIMS1/MEF2C/JPH4/SYNGR1/SYP/FGF14/RAB3A/CRHR2/PPP3CB/CPEB3/NEURL1/RAPGEF2/NR2E1/RASGRF2/EPHA4/RIMS3/SLC8A2/PTK2B/PRKCG/YWHAH/DLG4/SNAP25/STXBP1/UNC13C/ITPKA/SLC4A10/CNTN4/SNCA/PLK2/CPLX2/JPH3/NRGN/GRIA1/SLC24A2/NPTN/KCNB1/BRSK1/SHANK2/ADORA1/ADCY1/MAP1A/NSG1/GRM5/RGS14/YWHAG/NEUROD2/PRNP/CALB2/SYT12/NPAS4/MCTP1/RIMS2/GRIN1/PPFIA3/GRIN2A/SORCS2/ERC2/RELN/SIPA1…	69
GO:0051960	regulation of nervous system development	69/1304	443/18722	21245.7	1.33559e+06	1.1424e+06	CDKL5/RTN4R/FSTL4/CAMK2B/TRPC5/PLXNA2/PAK3/BRINP1/SYNDIG1/MCF2/LHX2/NEURL1/ASIC2/RAPGEF2/CUX2/OPRM1/NR2E1/FIG4/SLC25A12/EPHA4/ADGRL2/RNF6/YWHAH/FGF13/LDLR/SEMA4F/BIN1/KIAA0319/ITPKA/ZNF365/PPP3CA/CLSTN3/NTRK3/ADCYAP1/CBLN2/DLX1/SLIT2/PAK1/FEZF2/LGI4/THY1/WNT7A/NPTN/IL34/CLSTN2/SYNJ1/LRTM2/NDEL1/ISLR2/MAP2K1/RGS14/SEMA3E/TPPP/MAP6/CLSTN1/LINGO2/FOXG1/CDK5R1/SLITRK1/SLITRK4/AMIGO1/FLRT2/RELN/SEMA4A…	69
GO:0032409	regulation of transporter activity	67/1304	310/18722	0.00426208	0.634017	0.542311	HECW1/CACNG3/MAPK8IP2/EHD3/NEDD4L/CACNB1/GNB5/PTPN3/MEF2C/TESC/NOS1/JPH4/FGF14/NDFIP2/JPH1/SCN1B/KCNA1/OPRM1/RASGRF2/PDE4D/FKBP1B/PTK2B/HPCA/KCNS1/SYNGR3/YWHAH/KCNC1/FGF13/RGN/DLG4/CHRM3/HECW2/STAC2/CACNG8/ATP1B1/CALM2/SNCA/ANK2/CRHBP/SCN2B/ADRA2A/ANK3/HOMER1/GPD1L/CACNA2D1/JPH3/KCNS2/CALM3/S100A1/SHANK1/KCNC2/SCN3B/CACNG2/GRM5/KCNAB1/PRKCE/PRNP/AMIGO1/RELN/TCAF1/RYR2/STK39/CALM1/PRRT1/FXYD7/SHIS…	67
GO:0045055	regulated exocytosis	66/1304	230/18722	5.80757e-11	1.67702e-07	1.43445e-07	CACNA1G/SYN1/SYT7/SYT13/SYT1/RIMS1/CADPS2/RAPGEF4/STX1B/SYNGR1/CACNA1I/CHGA/RIMS4/SNPH/SYP/HTR2A/RAB3A/STX1A/NCS1/APBA1/PPP3CB/OTOF/RIMS3/NAPB/PRKCG/SYNGR3/SYT5/UNC13A/SNAP25/SYT4/STXBP1/UNC13C/PREPL/ANXA3/PPFIA2/RAB15/SNCA/CRHBP/CPLX2/DOC2A/ADRA2A/WNT7A/RAB11FIP1/SYN2/STEAP2/KCNB1/DMTN/SYNJ1/CALM3/STXBP5/ADCY1/PRKCB/CPLX1/P2RY1/CDK5R2/SYT12/RIMS2/PPFIA3/BACE1/PCLO/ERC2/CALM1/GRIN3A/SCAMP5/SYT3/D…	66
GO:0007611	learning or memory	66/1304	255/18722	2.95492e-07	6.5935e-05	5.63979e-05	PRKAR2B/MAPK8IP2/NRXN3/PRKCZ/BRINP1/MEF2C/KCNK2/OPRK1/JPH4/KCNK10/PAK5/HTR2A/NDRG4/NPTX2/PPP3CB/CPEB3/ASIC1/CUX2/SLC8A2/SLC12A5/ATP8A1/PRKCG/TMOD2/FGF13/LDLR/PPP1R1B/DLG4/SNAP25/SCN2A/TBR1/PAK6/PLK2/CRHBP/NLGN4X/CAMK4/JPH3/NRGN/GRIA1/SLC24A2/NPTN/SYNJ1/BRSK1/CHRNB2/SHANK1/SHANK2/ADCY1/MAP1A/GRM5/RGS14/NEUROD2/PRNP/CNTNAP2/NPAS4/GRIN1/GPR88/GRIN2A/BTBD9/DRD1/GABRA5/CCK/PRKAR1B/RELN/TAFA2/PRRT1/SHA…	66
GO:0022898	regulation of transmembrane transporter activity	65/1304	278/18722	0.000184347	0.00312056	0.0266919	HECW1/CACNG3/MAPK8IP2/EHD3/NEDD4L/CACNB1/GNB5/PTPN3/MEF2C/TESC/NOS1/JPH4/FGF14/JPH1/SCN1B/KCNA1/OPRM1/RASGRF2/PDE4D/FKBP1B/PTK2B/HPCA/KCNS1/YWHAH/KCNC1/FGF13/RGN/DLG4/CHRM3/HECW2/STAC2/CACNG8/ATP1B1/CALM2/SNCA/ANK2/CRHBP/SCN2B/ADRA2A/ANK3/HOMER1/GPD1L/CACNA2D1/JPH3/KCNS2/CALM3/S100A1/SHANK1/KCNC2/SCN3B/CACNG2/GRM5/KCNAB1/PRKCE/PRNP/AMIGO1/RELN/TCAF1/RYR2/STK39/CALM1/PRRT1/FXYD7/SHISA9/SHANK3	65
GO:0071805	potassium ion transmembrane transport	64/1304	219/18722	9.46136e-10	2.58032e-07	2.2071e-07	NEDD4L/SLC9A7/KCNAB2/TMEM38A/KCNQ2/KCNK2/OPRK1/KCNH4/KCNK10/NALCN/ATP1A3/KCNN1/KCNT1/KCNA1/SLC9A2/KCNC4/RGS4/KCNS1/SLC12A5/KCNC1/DPP6/KCNC3/SNAP25/KCNH3/KCNK1/BIN1/HCN4/KCNH5/ATP1B1/KCNH1/ANK2/ANK3/KCNJ16/SLC24A2/KCNMA1/KCNS2/KCNJ6/KCNB1/KCNJ9/KCNF1/KCNJ3/HCN1/KCNV1/KCNC2/KCNJ4/KCNAB1/KCNG3/KCND3/PRNP/KCNA3/KCNA2/AMIGO1/KCNIP1/KCNA4/KCNB2/KCNQ3/KCNJ12/KCNK12/KCNH7/KCNQ5/KCNIP4/STK39/SLC9A6/SLC12A8	64
GO:0032412	regulation of ion transmembrane transporter activity	64/1304	267/18722	8.75357e-05	0.0153469	0.0131271	HECW1/CACNG3/MAPK8IP2/EHD3/NEDD4L/CACNB1/GNB5/PTPN3/MEF2C/TESC/NOS1/JPH4/FGF14/JPH1/SCN1B/KCNA1/OPRM1/RASGRF2/PDE4D/FKBP1B/PTK2B/HPCA/KCNS1/YWHAH/KCNC1/FGF13/RGN/DLG4/CHRM3/HECW2/STAC2/CACNG8/ATP1B1/CALM2/ANK2/CRHBP/SCN2B/ADRA2A/ANK3/HOMER1/GPD1L/CACNA2D1/JPH3/KCNS2/CALM3/S100A1/SHANK1/KCNC2/SCN3B/CACNG2/GRM5/KCNAB1/PRKCE/PRNP/AMIGO1/RELN/TCAF1/RYR2/STK39/CALM1/PRRT1/FXYD7/SHISA9/SHANK3	64
GO:0072503	cellular divalent inorganic cation homeostasis	64/1304	486/18722	6.11899e+07	1.63251e+09	1.39638e+09	PTGER3/ATP2B3/ATP2B1/TRPC5/TMEM38A/NOS1/JPH4/HTR2A/SLC30A4/JPH1/NCS1/CCKBR/PDE4D/SLC30A3/SLC8A2/FKBP1B/GOT1/PTK2B/VAPB/MCHR1/RGN/DLG4/GPR12/TRPC4/RAP1GDS1/ADCYAP1/ATP1B1/CALM2/SNCA/ANK2/HTR2C/SLC39A4/SLC39A12/ITPR1/CACNA1C/GRM1/CACNA2D1/THY1/JPH3/GRIA1/SLC24A2/NPTN/ATP2B2/CALM3/GNG3/ADORA1/PRKCB/GRM5/P2RY1/ADRA1B/PRKCE/PRNP/CALB2/ADCY5/GRIN1/SLC8A1/GRIN2A/DRD1/SLC39A10/RYR2/CALM1/RYR3/MT1M/GRIN2B	64
GO:0007269	neurotransmitter secretion	62/1304	145/18722	1.07519e-19	5.86456e-17	5.0163e-17	SYN1/SYT7/SYT1/CAMK2A/RIMS1/MEF2C/CADPS2/RPH3A/STX1B/RIMS4/HRH3/SNPH/SLC32A1/SYP/HTR2A/RAB3A/STX1A/NCS1/APBA1/ASIC1/LIN7A/OTOF/RIMS3/GRM4/NAPB/PRKCG/SYT5/UNC13A/SNAP25/SYT4/STXBP1/UNC13C/PREPL/PPFIA2/MCTP2/SNCA/CPLX2/DOC2A/ADRA2A/WNT7A/PTPRN2/SYN2/SYNJ1/CALM3/BRSK1/STXBP5/ADCY1/PRKCB/CPLX1/P2RY1/SYT12/SNCG/MCTP1/RIMS2/PPFIA3/SYN3/BACE1/PCLO/ERC2/CALM1/GRIN3A/DOC2B	62
GO:0099643	signal release from synapse	62/1304	145/18722	1.07519e-19	5.86456e-17	5.0163e-17	SYN1/SYT7/SYT1/CAMK2A/RIMS1/MEF2C/CADPS2/RPH3A/STX1B/RIMS4/HRH3/SNPH/SLC32A1/SYP/HTR2A/RAB3A/STX1A/NCS1/APBA1/ASIC1/LIN7A/OTOF/RIMS3/GRM4/NAPB/PRKCG/SYT5/UNC13A/SNAP25/SYT4/STXBP1/UNC13C/PREPL/PPFIA2/MCTP2/SNCA/CPLX2/DOC2A/ADRA2A/WNT7A/PTPRN2/SYN2/SYNJ1/CALM3/BRSK1/STXBP5/ADCY1/PRKCB/CPLX1/P2RY1/SYT12/SNCG/MCTP1/RIMS2/PPFIA3/SYN3/BACE1/PCLO/ERC2/CALM1/GRIN3A/DOC2B	62
GO:0070588	calcium ion transmembrane transport	61/1304	312/18722	13.557	1415.98	1211.17	CACNG3/CACNA1G/CACNA2D2/EHD3/CACNB1/ATP2B3/GNB5/ATP2B1/TRPC5/TMEM38A/NOS1/JPH4/CACNA1I/NALCN/FGF14/HTR2A/JPH1/TSPAN13/NCS1/ASIC1/OPRM1/PDE4D/SLC8A2/FKBP1B/PTK2B/HPCA/RGN/TRPC4/BIN1/STAC2/CACNG8/ATP1B1/CALM2/SNCA/ANK2/HTR2C/CACNA1B/ADRA2A/ITPR1/CACNA1C/CACNA2D1/THY1/JPH3/SLC24A2/ATP2B2/CACNA2D3/CALM3/S100A1/CACNG2/PRKCE/PRNP/GRIN1/SLC8A1/GRIN2A/DRD1/CACNA1E/RYR2/CALM1/GRIN3A/RYR3/GRIN2B	61
GO:0003012	muscle system process	61/1304	452/18722	4.85142e+07	1.36033e+09	1.16356e+09	CACNA1G/EHD3/NEDD4L/PTGER3/PKP2/CAMK2B/MAP2K4/ATP2B1/TMEM38A/NOS1/CHGA/HTR2A/SCN1B/CAMTA2/KCNA1/PDE4D/RGS4/FKBP1B/TMOD2/FGF13/ATP8A2/CHRM3/BIN1/HCN4/RAP1GDS1/PPP3CA/STAC2/ATP1B1/CALM2/GRIP2/ANK2/MLIP/CAMK2G/PAK1/SCN2B/ADRA2A/CACNA1C/HOMER1/GPD1L/CACNA2D1/SORBS2/KCNMA1/CALM3/CHRNB2/KCNJ3/ADORA1/GUCY1A1/SCN3B/APBB1/P2RY1/ADRA1B/KCND3/SSTR2/CHRM2/KCNB2/SLC8A1/SETD3/KCNJ12/RYR2/CALM1/INPP5F	61
GO:0019932	second-messenger-mediated signaling	59/1304	312/18722	150.713	14227.9	12170	GUCY1B1/PDE4A/INPP5A/TMEM38A/RAPGEF3/NOS1/RAPGEF4/RASD2/NCALD/PPP3CB/RUNDC3A/RAPGEF2/CAMKK2/CAP2/PDE4D/PEX5L/SLC8A2/FKBP1B/PTK2B/HPCA/RGN/CHRM3/PPP3CA/MCTP2/CDH13/ADCYAP1/ATP1B1/CALM2/EPHA5/ANK2/HTR2C/ITPR1/CACNA1C/GPR61/NRG1/HTR5A/DMTN/CALM3/GUCY1A1/ADCY1/KCNC2/GRM5/PDE7B/KSR2/NEUROD2/CAMTA1/PRNP/RCAN2/MCTP1/RIMS2/GRIN1/SLC8A1/GRIN2A/PCLO/PDE2A/RYR2/CALM1/PPP3R1/GRIN2B	59
GO:0055074	calcium ion homeostasis	59/1304	460/18722	3.90528e+08	8.05505e+08	6.88994e+07	PTGER3/ATP2B3/ATP2B1/TRPC5/TMEM38A/NOS1/JPH4/HTR2A/JPH1/NCS1/CCKBR/PDE4D/SLC8A2/FKBP1B/GOT1/PTK2B/VAPB/MCHR1/RGN/DLG4/GPR12/TRPC4/RAP1GDS1/ADCYAP1/ATP1B1/CALM2/SNCA/ANK2/HTR2C/ITPR1/CACNA1C/GRM1/CACNA2D1/THY1/JPH3/GRIA1/SLC24A2/NPTN/ATP2B2/CALM3/GNG3/CAMK2N1/ADORA1/PRKCB/GRM5/P2RY1/ADRA1B/PRKCE/PRNP/CALB2/ADCY5/GRIN1/SLC8A1/GRIN2A/DRD1/RYR2/CALM1/RYR3/GRIN2B	59
GO:1990778	protein localization to cell periphery	58/1304	333/18722	7416.4	520101	444872	CACNG3/ARHGAP44/EHD3/PKP2/PRKCZ/NSF/STX7/EPB41L3/TESC/STX1B/VTI1B/CLIP3/RAB3A/LGI1/RAPGEF2/LIN7A/OPTN/ACSL3/IQSEC2/PACSIN1/FGF13/DPP6/EFR3A/DLG4/SNAP25/MRAP2/STXBP1/PREPL/RAB15/RAB40B/STAC2/ATP1B1/GRIP2/ANK2/ANK3/RAB3C/BAG4/KCNB1/SPTBN4/CNST/TTC7B/SCN3B/TUB/CACNG2/TSPAN5/NSG1/CPLX1/RAB3B/P2RY1/PRKCE/CLSTN1/PRNP/ZDHHC22/KCNB2/GRIN2A/ZDHHC23/KCNIP4/MYO5A	58
GO:0010038	response to metal ion	58/1304	373/18722	631589	2.71971e+07	2.32632e+07	CACNA1G/SYT7/SYT13/NEDD4L/MAPK9/SYT1/RASGRP2/MEF2C/CPNE6/MAP1LC3A/GLRA2/SMPD3/SLC30A4/SOD3/KCNA1/RASAL1/SLC30A3/SLC25A12/GOT1/PTK2B/HPCA/ANXA11/CPNE5/KCNC1/SYT5/ASS1/DLG4/SYT4/PPP3CA/CPNE8/SLC13A5/KCNH1/CALM2/CPNE9/SNCA/CRHBP/DLG2/ANK3/QDPR/HOMER1/KCNMA1/DMTN/CALM3/ADCY1/KCNC2/APBB1/CACNG2/NEUROD2/PRNP/SYT12/CPNE7/BACE1/CPNE4/RYR2/CALM1/RYR3/MT1M/SYT3	58
GO:0043254	regulation of protein-containing complex assembly	58/1304	427/18722	7.46883e+07	1.90961e+09	1.6334e+09	MAPK9/CYFIP2/CTNNA2/PRKCZ/NAV3/SPTB/ADD2/CAMSAP3/PAK3/CARMIL1/MAPRE3/STX1B/STMN2/TUBB4A/CLIP3/RAB3A/STX1A/WASF1/OPRD1/STMN1/DNAJC15/PTK2B/EML2/NAPB/TMOD2/CALY/VILL/BIN1/STXBP1/SLAIN1/LMO4/SLIT2/SNCA/SLC39A12/PAK1/MPP7/BAG4/NRG1/DMTN/TPPP3/CARMIL2/SPTBN4/CDC42EP3/SEPTIN8/STXBP5/DACT1/STXBP6/WNT10B/PRKCE/TPPP/SSH3/CDK5R1/INPP5J/CCK/CYRIA/FCHSD1/SVIP/FMN1	58
GO:0006874	cellular calcium ion homeostasis	58/1304	448/18722	3.51535e+08	7.43831e+09	6.36241e+08	PTGER3/ATP2B3/ATP2B1/TRPC5/TMEM38A/NOS1/JPH4/HTR2A/JPH1/NCS1/CCKBR/PDE4D/SLC8A2/FKBP1B/GOT1/PTK2B/VAPB/MCHR1/RGN/DLG4/GPR12/TRPC4/RAP1GDS1/ADCYAP1/ATP1B1/CALM2/SNCA/ANK2/HTR2C/ITPR1/CACNA1C/GRM1/CACNA2D1/THY1/JPH3/GRIA1/SLC24A2/NPTN/ATP2B2/CALM3/GNG3/ADORA1/PRKCB/GRM5/P2RY1/ADRA1B/PRKCE/PRNP/CALB2/ADCY5/GRIN1/SLC8A1/GRIN2A/DRD1/RYR2/CALM1/RYR3/GRIN2B	58
GO:0051051	negative regulation of transport	58/1304	470/18722	1.52377e+09	0.000267148868574452	0.000228507646909219	HECW1/NEDD4L/PTGER3/GNB5/OPRK1/NOS1/CD200/STX1B/CHGA/HRH3/HTR2A/NDFIP2/NECAB2/ASIC1/OPRM1/RGS4/FKBP1B/PTK2B/ACVR1C/PACSIN1/DLG4/SYT4/ISCU/BIN1/HECW2/PPP3CA/ADCYAP1/CALM2/SNCA/CRHBP/ADRA2A/ANK3/RAB11FIP1/BAG4/NRG1/CABP1/KCNB1/DMTN/CALM3/VSNL1/ADORA1/PRKCB/STXBP6/KCNAB1/P2RY1/PKIA/PRKCE/MCTP1/INSIG1/CD47/SIRPA/SVIP/STK39/CALM1/SCAMP5/SREBF2/SIAH3/SRCIN1	58
GO:0030900	forebrain development	57/1304	379/18722	2.86251e+06	1.08931e+07	9.31748e+07	ARX/PHLPP2/RTN4R/TYRO3/SLC32A1/APLP1/LHX2/LHX6/RAPGEF2/SLC1A2/KCNA1/PHACTR1/NR2E1/CHD5/SATB2/NPY/BCL11B/KCNC1/FGF13/KIF1A/MAS1/EMX1/TBR1/ANXA3/SSTR1/ADCYAP1/SLC4A10/DLX1/SLIT2/EPHA5/KIRREL3/DIXDC1/FEZF2/NRGN/WNT7A/NRG1/HTR5A/CHRNB2/NEUROD6/DLC1/HPRT1/KCNC2/NDEL1/EMX2/CDK5R2/CNTNAP2/FOXG1/CDK5R1/SSTR2/SLC8A1/DRD1/POU3F1/RTN4RL1/RELN/PLXNA4/SHANK3/NEFL	57
GO:0016358	dendrite development	56/1304	243/18722	0.0869827	11.2368	9.61146	HECW1/ARHGAP44/CDKL5/MAPK8IP2/PREX2/NEDD4L/FSTL4/CAMK2B/CTNNA2/NGEF/CAMK2A/TRPC5/ACTL6B/PAK3/MEF2C/LZTS3/RBFOX2/MCF2/CPEB3/NEURL1/RAPGEF2/CUX2/PHACTR1/NR2E1/EPHA4/BCL11A/SLC12A5/PACSIN1/YWHAH/KIF1A/SULT4A1/DLG4/KIAA0319/ITPKA/ZNF365/HECW2/PPP3CA/PPFIA2/IQSEC1/PLK2/FEZF2/WNT7A/CHRNB2/SHANK1/HPRT1/MAP1A/MAP6/KNDC1/CDK5R1/CAMK1D/RELN/SIPA1L1/GRIN3A/ITSN1/SHANK3/SRCIN1	56
GO:0016049	cell growth	56/1304	482/18722	0.0001127936585397	0.00155099179207672	0.00132665164061585	CDKL5/RTN4R/NEDD4L/FSTL4/CYFIP2/MAP2K4/PRKCZ/SYT1/RASGRP2/TRPC5/CDHR2/RIMS1/EPB41L3/DPYSL2/CPNE6/NDRG3/PAK5/LHX2/SH3GL2/PPP3CB/LGI1/RASAL1/WASF1/RGS4/BCL11A/PTK2B/CPNE5/NRN1/RNF6/FGF13/UNC13A/OLFM1/SYT4/SEMA4F/EMX1/DNAJB2/KIAA0319/PAK6/CLSTN3/CPNE9/SLIT2/PAK1/SPOCK1/SORBS2/NDEL1/ISLR2/SEMA3E/CLSTN1/RIMS2/CDK5R1/SLIT3/SEMA4A/SLC9A6/L1CAM/SYT3/PLXNA4	56
GO:0017157	regulation of exocytosis	55/1304	202/18722	5.12614e-05	0.00967855	0.00827862	CACNA1G/SYN1/SYT7/SYT13/RAB27B/SYT1/NSF/CADPS2/RAPGEF4/STX1B/CACNA1I/RIMS4/SYP/HTR2A/SMPD3/RAB3A/STX1A/NCS1/APBA1/RIMS3/PRKCG/SYT5/SYT4/STXBP1/PREPL/PPFIA2/RAB15/STXBP5L/SNCA/CPLX2/DOC2A/ADRA2A/RAB3C/WNT7A/KCNB1/CALM3/VSNL1/STXBP5/ADCY1/PRKCB/LGI3/STXBP6/CPLX1/RAB3B/P2RY1/CDK5R2/SYT12/RIMS2/BACE1/PCLO/CALM1/GRIN3A/SCAMP5/SYT3/DOC2B	55
GO:0050803	regulation of synapse structure or activity	55/1304	218/18722	0.000219443	0.0336639	0.287947	ARHGAP44/CDKL5/CAMK2B/CTNNA2/NGEF/PAK3/MEF2C/LZTS3/SLC17A6/STX1B/SYNDIG1/SLC17A7/NEURL1/ASIC2/NECTIN1/CUX2/EPHA4/ADGRL2/LRFN1/KIF1A/PCDH8/ITPKA/CLSTN3/PPFIA2/NTRK3/CBLN2/SNCA/CDH8/HOMER1/WNT7A/LRFN2/CLSTN2/CHRNB2/CAMKV/LRFN5/C1QL3/LRTM2/FRMPD4/NEUROD2/CLSTN1/PRNP/LINGO2/CDK5R1/SLITRK1/SLITRK4/AMIGO1/FLRT2/RELN/SEMA4A/SIPA1L1/ITSN1/VSTM5/SHANK3/GRIN2B/SRCIN1	55
GO:0016311	dephosphorylation	55/1304	417/18722	3.56856e+08	7.46827e+09	6.38804e+09	PHLPP2/INPP4A/PTPRU/INPP5A/PTPN3/PPP2R2C/NUAK1/MEF2C/PTPN4/PPP1R16B/MTMR8/PPP3CB/PTPN5/PPM1H/HDDC2/FIG4/PPP1R7/DNAJC6/PLPPR5/PLPPR4/PPP4R4/FKBP1B/PLPPR3/RGN/PPP1R1B/DUSP26/PPP3CA/CALM2/THNSL2/NCEH1/CAMK2G/MTMR12/PTPRR/LRRK1/PTPRN2/PPARGC1B/BAG4/SYNJ1/CALM3/SGPP2/ADORA1/LRRC2/DLC1/PDP1/CAMTA1/SSH3/PPP2R2D/DUSP8/INPP5J/PTPRT/SLC39A10/CALM1/INPP5F/PTPN20/PPP3R1	55
GO:0050767	regulation of neurogenesis	53/1304	364/18722	2.52878e+06	7.80741e+07	6.67813e+07	CDKL5/RTN4R/FSTL4/CAMK2B/TRPC5/PLXNA2/PAK3/BRINP1/MCF2/LHX2/NEURL1/RAPGEF2/CUX2/OPRM1/NR2E1/EPHA4/RNF6/YWHAH/FGF13/LDLR/SEMA4F/BIN1/KIAA0319/ITPKA/ZNF365/PPP3CA/NTRK3/ADCYAP1/DLX1/SLIT2/PAK1/FEZF2/THY1/WNT7A/NPTN/IL34/SYNJ1/NDEL1/ISLR2/MAP2K1/RGS14/SEMA3E/MAP6/FOXG1/CDK5R1/SLITRK1/AMIGO1/RELN/SEMA4A/L1CAM/PLXNA4/SHANK3/NEFL	53
GO:0033674	positive regulation of kinase activity	53/1304	467/18722	0.000304513030679336	0.00375591574775091	0.00321264871563045	CAMKK1/PRKCZ/EPHA6/DLG3/MAPRE3/DOCK3/TYRO3/EEF1A2/HTR2A/EPHB6/NEURL1/CCNY/MMD/FBXW7/RAPGEF2/MADD/TPD52L1/EPHA4/SLC8A2/PTK2B/FGF13/MAS1/MAP3K10/DLG4/DSTYK/AGAP2/NTRK3/ADCYAP1/TNFRSF11A/LMO4/CALM2/EPHA5/SNCA/DGKZ/PAK1/ADRA2A/NRG1/IL34/CALM3/ADORA1/NEK10/LMTK2/MAP4K2/GRM5/MAP2K1/CDK5R2/PRNP/CDK5R1/EPHA10/EFNA5/RELN/CALM1/SRCIN1	53
GO:0050807	regulation of synapse organization	52/1304	211/18722	0.00478225	6.34488	5.42714	ARHGAP44/CDKL5/CAMK2B/CTNNA2/NGEF/PAK3/MEF2C/LZTS3/SYNDIG1/NEURL1/ASIC2/NECTIN1/CUX2/EPHA4/ADGRL2/LRFN1/KIF1A/PCDH8/ITPKA/CLSTN3/PPFIA2/NTRK3/CBLN2/SNCA/CDH8/HOMER1/WNT7A/LRFN2/CLSTN2/CHRNB2/CAMKV/LRFN5/C1QL3/LRTM2/FRMPD4/NEUROD2/CLSTN1/PRNP/LINGO2/CDK5R1/SLITRK1/SLITRK4/AMIGO1/FLRT2/RELN/SEMA4A/SIPA1L1/ITSN1/VSTM5/SHANK3/GRIN2B/SRCIN1	52
GO:0051480	regulation of cytosolic calcium ion concentration	52/1304	353/18722	2.26033e+07	7.1128e+07	6.08398e+08	PTGER3/ATP2B3/ATP2B1/TRPC5/TMEM38A/NOS1/JPH4/HTR2A/JPH1/NCS1/CCKBR/PDE4D/SLC8A2/FKBP1B/GOT1/PTK2B/MCHR1/DLG4/TRPC4/ADCYAP1/CALM2/SNCA/ANK2/HTR2C/ITPR1/CACNA1C/GRM1/CACNA2D1/THY1/JPH3/GRIA1/SLC24A2/NPTN/ATP2B2/CALM3/GNG3/ADORA1/GRM5/P2RY1/ADRA1B/PRKCE/PRNP/CALB2/ADCY5/GRIN1/SLC8A1/GRIN2A/DRD1/RYR2/CALM1/RYR3/GRIN2B	52
GO:0060078	regulation of postsynaptic membrane potential	50/1304	137/18722	1.19829e-09	3.09601e-07	2.64819e-07	MAPK8IP2/GABRA3/GABRA1/ADRB1/PRKCZ/RIMS1/MEF2C/STX1B/CELF4/GLRA2/FGF14/STX1A/GABRA4/GLRB/CUX2/KCNA1/OPRM1/GABRG2/RGS4/SLC8A2/PTK2B/CHRNA2/DLG4/PPP3CA/ADCYAP1/SNCA/GABRB2/NLGN4X/GABRA2/GRM1/WNT7A/GRIA1/CHRNB2/SHANK1/GABRB1/ADORA1/CHRM1/GRM5/NPAS4/RIMS2/GRIN1/GABRG3/GRIN2A/GABRA5/RGS7BP/GABRD/RELN/GRIN3A/SHANK3/GRIN2B	50
GO:0006814	sodium ion transport	50/1304	245/18722	419.578	34328.4	29363.1	HECW1/CACNA1G/SLC6A13/SLC6A7/NEDD4L/PKP2/SLC9A7/PTPN3/SLC6A15/TESC/NOS1/SLC17A6/CACNA1I/NALCN/FGF14/SLC17A7/ATP1A3/SCN1B/ASIC2/ASIC1/SLC6A12/SLC9A2/SLC8A2/YWHAH/FGF13/SLC6A6/SLC6A11/KCNK1/SCN2A/HECW2/HCN4/SLC13A5/ATP1B1/SLC4A10/KLHL3/SHROOM2/SCN2B/ANK3/GPD1L/SLC24A2/SPTBN4/HCN1/SCN3B/PRKCE/SLC8A1/SCN8A/SLC6A17/STK39/SLC9A6/FXYD7	50
GO:0006936	muscle contraction	50/1304	347/18722	7.54747e+07	1.91972e+09	1.64204e+09	CACNA1G/EHD3/NEDD4L/PTGER3/PKP2/ATP2B1/TMEM38A/NOS1/CHGA/HTR2A/SCN1B/KCNA1/PDE4D/FKBP1B/TMOD2/FGF13/ATP8A2/CHRM3/BIN1/HCN4/RAP1GDS1/STAC2/ATP1B1/CALM2/GRIP2/ANK2/SCN2B/ADRA2A/CACNA1C/HOMER1/GPD1L/CACNA2D1/KCNMA1/CALM3/CHRNB2/KCNJ3/ADORA1/GUCY1A1/SCN3B/APBB1/ADRA1B/KCND3/SSTR2/CHRM2/KCNB2/SLC8A1/SETD3/KCNJ12/RYR2/CALM1	50
GO:0009306	protein secretion	50/1304	359/18722	2.07464e+08	4.60834e+09	3.94177e+09	SYT7/NNAT/PTPRN/CBLN4/AACS/OXCT1/RAPGEF4/CD200/CHGA/NAGPA/RAB3A/STX1A/PPP3CB/OPRM1/FKBP1B/ACVR1C/SNAP25/RBP4/PPP3CA/RAB15/ADCYAP1/MPC2/STXBP5L/EPHA5/CAMK2G/ADRA2A/RAB3C/PTPRN2/RAB11FIP1/KCNB1/COPG2/DMTN/CAMK2N1/VSNL1/STXBP5/APBB1/CPLX1/RAB3B/MYRIP/GPR27/PRKCE/C2CD2L/ADCY5/SNCG/TVP23C/RIMS2/EFNA5/PCLO/DOC2B/SRCIN1	50
GO:0035592	establishment of protein localization to extracellular region	50/1304	360/18722	2.25033e+08	4.97606e+09	4.25631e+09	SYT7/NNAT/PTPRN/CBLN4/AACS/OXCT1/RAPGEF4/CD200/CHGA/NAGPA/RAB3A/STX1A/PPP3CB/OPRM1/FKBP1B/ACVR1C/SNAP25/RBP4/PPP3CA/RAB15/ADCYAP1/MPC2/STXBP5L/EPHA5/CAMK2G/ADRA2A/RAB3C/PTPRN2/RAB11FIP1/KCNB1/COPG2/DMTN/CAMK2N1/VSNL1/STXBP5/APBB1/CPLX1/RAB3B/MYRIP/GPR27/PRKCE/C2CD2L/ADCY5/SNCG/TVP23C/RIMS2/EFNA5/PCLO/DOC2B/SRCIN1	50
GO:0071692	protein localization to extracellular region	50/1304	368/18722	4.24433e+08	8.60967e+09	7.36434e+09	SYT7/NNAT/PTPRN/CBLN4/AACS/OXCT1/RAPGEF4/CD200/CHGA/NAGPA/RAB3A/STX1A/PPP3CB/OPRM1/FKBP1B/ACVR1C/SNAP25/RBP4/PPP3CA/RAB15/ADCYAP1/MPC2/STXBP5L/EPHA5/CAMK2G/ADRA2A/RAB3C/PTPRN2/RAB11FIP1/KCNB1/COPG2/DMTN/CAMK2N1/VSNL1/STXBP5/APBB1/CPLX1/RAB3B/MYRIP/GPR27/PRKCE/C2CD2L/ADCY5/SNCG/TVP23C/RIMS2/EFNA5/PCLO/DOC2B/SRCIN1	50
GO:0032535	regulation of cellular component size	50/1304	382/18722	1.20782e+09	0.000216394566411359	0.000185094600768709	CDKL5/RTN4R/FSTL4/CYFIP2/CTNNA2/SPTB/TRPC5/CDHR2/ADD2/PAK3/CARMIL1/DPYSL2/WASF1/CHMP3/PTK2B/SLC12A5/RNF6/TMOD2/FGF13/OLFM1/RAP1GAP2/SEMA4F/VILL/BIN1/KIAA0319/SLIT2/PAK1/WNT7A/KCNMA1/BAG4/DMTN/CARMIL2/SPTBN4/CDC42EP3/NDEL1/ISLR2/RAB3B/SEMA3E/PRKCE/SSH3/CDK5R1/SEMA4A/CYRIA/FCHSD1/L1CAM/PLXNA4/SLC12A8/FMN1/SHANK3/NEFL	50
GO:1902903	regulation of supramolecular fiber organization	50/1304	382/18722	1.20782e+09	0.000216394566411359	0.000185094600768709	CYFIP2/CTNNA2/NAV3/SPTB/ADD2/CAMSAP3/PAK3/RAPGEF3/CARMIL1/MAPRE3/SPEF1/STMN2/TUBB4A/CLIP3/WASF1/RGS4/STMN1/PTK2B/EML2/CGNL1/TMOD2/TTBK2/FGF13/LDLR/APC/VILL/BIN1/SLAIN1/SLIT2/SNCA/SLC39A12/PAK1/BAG4/DMTN/CARMIL2/SPTBN4/SHANK1/CDC42EP3/DLC1/MAP1A/PRKCE/SYNPO/SSH3/CDK5R1/INPP5J/CD47/CYRIA/FCHSD1/FMN1/SHANK3	50
GO:0031346	positive regulation of cell projection organization	49/1304	353/18722	2.88055e+06	6.22935e+09	5.32832e+09	CDKL5/LRRC7/CAMK2B/TRPC5/PLXNA2/PAK3/CARMIL1/NDRG4/STMN2/SCN1B/NEURL1/RAPGEF2/CUX2/RIPOR2/FIG4/EPHA4/PLPPR5/FKBP1B/PTK2B/PACSIN1/DLG4/ATP8A2/APC/ITPKA/NTRK3/ADCYAP1/SLIT2/TENM2/PAK1/NPTN/CARMIL2/CDC42EP3/SERPINI1/APBB1/ATMIN/NDEL1/ISLR2/MAP2K1/MAP6/ENC1/NEGR1/SLITRK1/AMIGO1/CAMK1D/RELN/L1CAM/TENM3/PLXNA4/NEFL	49
GO:0032970	regulation of actin filament-based process	49/1304	396/18722	6.37758e+09	0.000948712678385864	0.000811488002504789	ARHGAP44/RHOBTB2/CYFIP2/PKP2/CTNNA2/SPTB/ADD2/PAK3/RAPGEF3/CARMIL1/WASF1/PDE4D/RGS4/STMN1/PTK2B/CGNL1/TMOD2/FGF13/VILL/BIN1/HCN4/NTRK3/SLIT2/EPHA5/ANK2/PAK1/DIXDC1/CACNA1C/BAG4/DMTN/CARMIL2/SPTBN4/SHANK1/CDC42EP3/ADORA1/DLC1/SEMA3E/PRKCE/SYNPO/RND1/SSH3/CDK5R1/EFNA5/CD47/CYRIA/FCHSD1/RYR2/FMN1/SHANK3	49
GO:0007416	synapse assembly	48/1304	179/18722	0.0177637	0.249148	0.213111	GABRA1/CBLN4/SDK2/ADD2/MEF2C/SYNDIG1/ASIC2/NECTIN1/CUX2/CDH9/GABRG2/ADGRL2/EFNB2/LRFN1/LRRC4/FGF13/CLSTN3/NTRK3/CBLN2/SNCA/GABRB2/NLGN4X/KIRREL3/CNTN5/GABRA2/LGI2/WNT7A/NPTN/NRG1/CLSTN2/CHRNB2/SHANK2/BSN/LRFN5/LRTM2/GABRB3/CLSTN1/LINGO2/NPAS4/SLITRK1/SLITRK4/AMIGO1/DRD1/FLRT2/PCLO/SEMA4A/VSTM5/SHANK3	48
GO:1903522	regulation of blood circulation	48/1304	256/18722	24907.3	1.4911e+06	1.27542e+06	CACNA1G/EHD3/ADRB1/CELF2/PKP2/ATP2B3/ATP2B1/TMEM38A/NOS1/CHGA/HTR2A/ATP1A3/SCN1B/ASIC2/PDE4D/HRH2/RGS4/SLC8A2/FKBP1B/FGF13/CHRM3/BIN1/HCN4/ATP1B1/CALM2/ANK2/SCN2B/ADRA2A/CACNA1C/THRB/GPD1L/CACNA2D1/ATP2B2/CALM3/SPTBN4/S100A1/KCNJ3/ADORA1/SCN3B/ADRA1B/KCND3/HOPX/HTR1A/CHRM2/SLC8A1/KCNJ12/RYR2/CALM1	48
GO:0043270	positive regulation of ion transport	48/1304	275/18722	298931	1.45292e+07	1.24277e+07	CACNG3/EHD3/PKP2/SYT1/CAMK2A/ATP2B1/OPRK1/TESC/NOS1/FGF14/SCN1B/KCNA1/MCHR1/KCNC1/RGN/STXBP1/TNFRSF11A/STAC2/ATP1B1/CALM2/SNCA/ANK2/ADRA2A/ANK3/HOMER1/GPD1L/CACNA2D1/THY1/CALM3/S100A1/CHRNB2/ADORA1/KCNC2/SCN3B/CACNG2/CHRM1/RAB3B/P2RY1/GRIN1/AMIGO1/DRD1/CCK/RELN/TCAF1/RYR2/STK39/CALM1/SHANK3	48
GO:0009914	hormone transport	47/1304	306/18722	2.48644e+06	7.72526e+08	6.60786e+08	SYT7/NNAT/PTPRN/AACS/OPRK1/OXCT1/RAPGEF4/SLC7A8/CHGA/SMPD3/CRYM/STX1A/PPP3CB/FKBP1B/ACVR1C/SNAP25/RBP4/PPP3CA/ADCYAP1/MPC2/EPHA5/CRHBP/HTR2C/CAMK2G/ADRA2A/PTPRN2/RAB11FIP1/KCNB1/CAMK2N1/VSNL1/ADORA1/SCG5/NKX3-1/CPLX1/P2RY1/MYRIP/GPR27/PRKCE/C2CD2L/ADCY5/RIMS2/HTR1A/EFNA5/PCLO/SELENOM/ITSN1/DOC2B	47
GO:0007015	actin filament organization	47/1304	441/18722	0.00239684751455591	0.0225837321477063	0.0193171527135337	GAS7/RHOBTB2/CYFIP2/CTNNA2/SPTB/ADD2/PAK3/RAPGEF3/CARMIL1/MYO15A/PHACTR1/WASF1/RGS4/STMN1/PTK2B/PACSIN1/CGNL1/TMOD2/MICAL2/VILL/BIN1/ARRB1/SHROOM3/SLIT2/SHROOM2/PAK1/SORBS2/PPARGC1B/ELMO1/BAG4/DMTN/CARMIL2/SPTBN4/SHANK1/CDC42EP3/DLC1/CORO6/PRKCE/SYNPO/RND1/SSH3/CD47/MYO5A/CYRIA/FCHSD1/FMN1/SHANK3	47
GO:0016079	synaptic vesicle exocytosis	46/1304	105/18722	7.12407e-12	2.18575e-10	1.8696e-09	SYN1/SYT7/SYT1/RIMS1/CADPS2/STX1B/RIMS4/SNPH/SYP/HTR2A/RAB3A/STX1A/NCS1/APBA1/OTOF/RIMS3/NAPB/PRKCG/SYT5/UNC13A/SNAP25/STXBP1/UNC13C/PREPL/PPFIA2/SNCA/CPLX2/DOC2A/ADRA2A/WNT7A/SYNJ1/CALM3/STXBP5/ADCY1/PRKCB/CPLX1/P2RY1/SYT12/RIMS2/PPFIA3/BACE1/PCLO/ERC2/CALM1/GRIN3A/DOC2B	46
GO:0050806	positive regulation of synaptic transmission	46/1304	164/18722	0.0114017	1.6462	1.40809	CACNG3/CYP46A1/PRKCZ/SYT1/RIMS1/STX1B/STX1A/CRHR2/LGI1/NR2E1/RASGRF2/EPHA4/RIMS3/SLC8A2/PTK2B/PRKCG/DLG4/SNAP25/STXBP1/CLSTN3/ADCYAP1/CACNG8/SNCA/PLK2/NRGN/SLC24A2/NPTN/CLSTN2/SHANK2/ADORA1/ADCY1/CACNG2/NSG1/RGS14/PRKCE/CLSTN1/PRNP/CALB2/SYT12/RIMS2/GRIN2A/DRD1/RELN/PRRT1/SHANK3/GRIN2B	46
GO:0007188	adenylate cyclase-modulating G protein-coupled receptor signaling pathway	46/1304	233/18722	9846.97	662175	566396	ADRB1/PTGER3/GLP2R/OPRK1/CHGA/HRH3/APLP1/CRHR2/RAPGEF2/OPRM1/PDE4D/VIPR1/OPRD1/ADGRL2/GRM4/GNAZ/MCHR1/GPR12/CHRM3/MRAP2/GNAL/ADCYAP1/PRKACB/ADRA2A/GRM1/GPR26/GNA14/GNAQ/HTR5A/ADORA1/GRM2/NPY1R/ADCY1/CHRM1/GRM5/P2RY1/ADRA1B/RXFP1/ADCY5/HTR1A/SSTR2/CHRM4/CHRM2/DRD1/PDE2A/GRM3	46
GO:0072659	protein localization to plasma membrane	46/1304	284/18722	6.74444e+06	2.34812e+08	2.00848e+08	ARHGAP44/EHD3/PKP2/PRKCZ/NSF/STX7/EPB41L3/TESC/VTI1B/CLIP3/RAB3A/RAPGEF2/OPTN/ACSL3/PACSIN1/FGF13/DPP6/EFR3A/MRAP2/STXBP1/PREPL/RAB15/RAB40B/STAC2/ATP1B1/GRIP2/ANK2/ANK3/RAB3C/BAG4/KCNB1/SPTBN4/CNST/TTC7B/SCN3B/TSPAN5/NSG1/RAB3B/P2RY1/PRKCE/PRNP/ZDHHC22/KCNB2/ZDHHC23/KCNIP4/MYO5A	46
GO:0045936	negative regulation of phosphate metabolic process	46/1304	441/18722	0.00398808923403333	0.0344674824821649	0.0294820013983673	PRKAR2B/MLXIPL/PRKCZ/PPP1R16B/SH3GL2/PDE4D/PPP4R4/FKBP1B/HPCA/CBFA2T3/MAS1/RGN/PPP1R1B/DUSP26/APC/ARRB1/NTRK3/CALM2/SLIT2/SNCA/GPD1L/THY1/LRRK1/UCHL1/GNAQ/BAG4/DMTN/ZFYVE28/CALM3/CAMK2N1/CAMK2N2/TERF2IP/PIP4K2C/RGS14/YWHAG/PKIA/PRNP/SLC8A1/INPP5J/PRKAR1B/PTPRT/ADARB1/SIRPA/CALM1/INPP5F/SRCIN1	46
GO:0010563	negative regulation of phosphorus metabolic process	46/1304	442/18722	0.004160210666946	0.0357036261609054	0.0305393455105771	PRKAR2B/MLXIPL/PRKCZ/PPP1R16B/SH3GL2/PDE4D/PPP4R4/FKBP1B/HPCA/CBFA2T3/MAS1/RGN/PPP1R1B/DUSP26/APC/ARRB1/NTRK3/CALM2/SLIT2/SNCA/GPD1L/THY1/LRRK1/UCHL1/GNAQ/BAG4/DMTN/ZFYVE28/CALM3/CAMK2N1/CAMK2N2/TERF2IP/PIP4K2C/RGS14/YWHAG/PKIA/PRNP/SLC8A1/INPP5J/PRKAR1B/PTPRT/ADARB1/SIRPA/CALM1/INPP5F/SRCIN1	46
GO:0035725	sodium ion transmembrane transport	45/1304	178/18722	1.66588	204.445	174.874	HECW1/CACNA1G/SLC6A13/SLC6A7/NEDD4L/SLC9A7/PTPN3/SLC6A15/TESC/NOS1/CACNA1I/NALCN/FGF14/SLC17A7/ATP1A3/SCN1B/ASIC2/ASIC1/SLC6A12/SLC9A2/SLC8A2/YWHAH/FGF13/SLC6A6/SLC6A11/KCNK1/SCN2A/HECW2/HCN4/ATP1B1/SLC4A10/SHROOM2/SCN2B/ANK3/GPD1L/SLC24A2/HCN1/SCN3B/PRKCE/SLC8A1/SCN8A/SLC6A17/STK39/SLC9A6/FXYD7	45
GO:0048588	developmental cell growth	45/1304	234/18722	38558.8	2.20099e+06	1.88263e+06	CDKL5/RTN4R/NEDD4L/FSTL4/CYFIP2/MAP2K4/PRKCZ/SYT1/TRPC5/RIMS1/DPYSL2/CPNE6/LHX2/SH3GL2/PPP3CB/RASAL1/WASF1/RGS4/BCL11A/CPNE5/NRN1/RNF6/FGF13/UNC13A/OLFM1/SYT4/SEMA4F/EMX1/KIAA0319/PAK6/CPNE9/SLIT2/PAK1/SORBS2/NDEL1/ISLR2/SEMA3E/RIMS2/CDK5R1/SLIT3/SEMA4A/SLC9A6/L1CAM/SYT3/PLXNA4	45
GO:0003015	heart process	45/1304	251/18722	393281	1.80431e+07	1.54333e+07	CACNA1G/EHD3/ADRB1/CELF2/NEDD4L/PKP2/ATP2B3/ATP2B1/RPS6KA2/TMEM38A/NOS1/CHGA/ATP1A3/SCN1B/PDE4D/RGS4/SLC8A2/FKBP1B/PPCS/FGF13/BIN1/HCN4/ATP1B1/CALM2/ANK2/SCN2B/CACNA1C/THRB/GPD1L/CACNA2D1/ATP2B2/CALM3/SPTBN4/S100A1/KCNJ3/ADORA1/SCN3B/ADRA1B/KCND3/HOPX/CHRM2/SLC8A1/KCNJ12/RYR2/CALM1	45
GO:0046879	hormone secretion	45/1304	295/18722	5.42802e+07	1.48034e+09	1.26622e+09	SYT7/NNAT/PTPRN/AACS/OPRK1/OXCT1/RAPGEF4/CHGA/SMPD3/STX1A/PPP3CB/FKBP1B/ACVR1C/SNAP25/RBP4/PPP3CA/ADCYAP1/MPC2/EPHA5/CRHBP/HTR2C/CAMK2G/ADRA2A/PTPRN2/RAB11FIP1/KCNB1/CAMK2N1/VSNL1/ADORA1/SCG5/NKX3-1/CPLX1/P2RY1/MYRIP/GPR27/PRKCE/C2CD2L/ADCY5/RIMS2/HTR1A/EFNA5/PCLO/SELENOM/ITSN1/DOC2B	45
GO:0043087	regulation of GTPase activity	45/1304	348/18722	4.36887e+09	0.000678695535288593	0.000580526956989031	ARHGAP44/CDKL5/RTN4R/ADRB1/NGEF/RASGRP2/GNB5/PLXNA2/RAP1GAP/RAPGEF3/DOCK9/ADAP1/TBC1D9/RAPGEF2/ELMOD1/RASAL1/TBC1D30/RIPOR2/EPHA4/RGS4/STMN1/PTK2B/CHN1/RGN/RAP1GAP2/RGS8/ARRB1/RAP1GDS1/NTRK3/ADCYAP1/IQSEC1/EPHA5/RABGAP1L/THY1/PTPRN2/NDEL1/MAPRE2/SGSM1/RGS14/FGD6/RGS6/RGS7/EFNA5/SIPA1L1/PLXNA4	45
GO:0007612	learning	44/1304	144/18722	0.00150063	0.237632	0.20326	PRKAR2B/MAPK8IP2/NRXN3/OPRK1/JPH4/PAK5/NDRG4/NPTX2/PPP3CB/ASIC1/SLC8A2/SLC12A5/ATP8A1/FGF13/PPP1R1B/DLG4/SNAP25/TBR1/PAK6/NLGN4X/JPH3/NRGN/SLC24A2/NPTN/SYNJ1/BRSK1/CHRNB2/SHANK1/SHANK2/MAP1A/GRM5/RGS14/NEUROD2/CNTNAP2/NPAS4/GRIN1/GPR88/GRIN2A/DRD1/GABRA5/CCK/RELN/TAFA2/SHANK3	44
GO:2001257	regulation of cation channel activity	44/1304	184/18722	27.1685	277.854	2376.65	CACNG3/MAPK8IP2/EHD3/CACNB1/GNB5/MEF2C/NOS1/JPH4/FGF14/JPH1/SCN1B/KCNA1/OPRM1/RASGRF2/PDE4D/FKBP1B/PTK2B/HPCA/KCNS1/KCNC1/FGF13/DLG4/STAC2/CACNG8/CALM2/ANK2/CRHBP/ANK3/HOMER1/CACNA2D1/JPH3/KCNS2/CALM3/S100A1/SHANK1/KCNC2/CACNG2/KCNAB1/AMIGO1/RELN/CALM1/PRRT1/SHISA9/SHANK3	44
GO:0007411	axon guidance	44/1304	227/18722	46424.6	2.57258e+06	2.20047e+06	ARX/MYCBP2/NRXN3/PLXNA2/EPHA6/DPYSL2/RPS6KA5/SCN1B/EPHB6/LHX2/LGI1/NECTIN1/UNC5A/EPHA4/EFNB2/BCL11B/CHN1/VSTM2L/CNTN6/CHL1/SEMA4F/TBR1/CNTN4/SLIT2/EPHA5/FEZF2/KIF5A/NPTN/UNC5D/KALRN/LRTM2/KIF5C/SEMA3E/FOXG1/CDK5R1/EPHA10/SLIT3/EFNA5/FLRT2/RELN/SEMA4A/L1CAM/CRPPA/PLXNA4	44
GO:0097485	neuron projection guidance	44/1304	228/18722	53729	2.86691e+06	2.45223e+06	ARX/MYCBP2/NRXN3/PLXNA2/EPHA6/DPYSL2/RPS6KA5/SCN1B/EPHB6/LHX2/LGI1/NECTIN1/UNC5A/EPHA4/EFNB2/BCL11B/CHN1/VSTM2L/CNTN6/CHL1/SEMA4F/TBR1/CNTN4/SLIT2/EPHA5/FEZF2/KIF5A/NPTN/UNC5D/KALRN/LRTM2/KIF5C/SEMA3E/FOXG1/CDK5R1/EPHA10/SLIT3/EFNA5/FLRT2/RELN/SEMA4A/L1CAM/CRPPA/PLXNA4	44
GO:0060047	heart contraction	44/1304	241/18722	327741	1.57734e+07	1.34918e+07	CACNA1G/EHD3/ADRB1/CELF2/NEDD4L/PKP2/ATP2B3/ATP2B1/RPS6KA2/TMEM38A/NOS1/CHGA/ATP1A3/SCN1B/PDE4D/RGS4/SLC8A2/FKBP1B/FGF13/BIN1/HCN4/ATP1B1/CALM2/ANK2/SCN2B/CACNA1C/THRB/GPD1L/CACNA2D1/ATP2B2/CALM3/SPTBN4/S100A1/KCNJ3/ADORA1/SCN3B/ADRA1B/KCND3/HOPX/CHRM2/SLC8A1/KCNJ12/RYR2/CALM1	44
GO:0051962	positive regulation of nervous system development	44/1304	272/18722	1.34456e+07	4.42984e+07	3.78909e+08	CDKL5/CAMK2B/TRPC5/PLXNA2/PAK3/SYNDIG1/NEURL1/ASIC2/CUX2/OPRM1/EPHA4/ADGRL2/BIN1/ITPKA/ZNF365/CLSTN3/CBLN2/SLIT2/PAK1/WNT7A/NPTN/IL34/CLSTN2/SYNJ1/LRTM2/NDEL1/ISLR2/MAP2K1/RGS14/MAP6/CLSTN1/LINGO2/FOXG1/SLITRK1/SLITRK4/AMIGO1/FLRT2/RELN/SEMA4A/L1CAM/VSTM5/PLXNA4/SHANK3/NEFL	44
GO:0001558	regulation of cell growth	44/1304	414/18722	0.00340726926993552	0.030578217268946	0.02615529128793	CDKL5/RTN4R/NEDD4L/FSTL4/SYT1/RASGRP2/TRPC5/CDHR2/RIMS1/EPB41L3/DPYSL2/CPNE6/NDRG3/PAK5/LGI1/RASAL1/RGS4/BCL11A/PTK2B/CPNE5/RNF6/FGF13/UNC13A/OLFM1/SYT4/SEMA4F/DNAJB2/KIAA0319/CLSTN3/CPNE9/SLIT2/PAK1/SPOCK1/NDEL1/ISLR2/SEMA3E/CLSTN1/RIMS2/CDK5R1/SLIT3/SEMA4A/L1CAM/SYT3/PLXNA4	44
GO:0060560	developmental growth involved in morphogenesis	43/1304	234/18722	402702	1.83043e+06	1.56567e+07	CDKL5/RTN4R/NEDD4L/FSTL4/CYFIP2/PRKCZ/SYT1/TRPC5/RIMS1/DPYSL2/CPNE6/LHX2/SH3GL2/PPP3CB/RASAL1/WASF1/BCL11A/CPNE5/NRN1/RNF6/FGF13/UNC13A/OLFM1/SYT4/SEMA4F/EMX1/KIAA0319/PAK6/CPNE9/SLIT2/PAK1/NDEL1/ISLR2/SEMA3E/RIMS2/CDK5R1/SLIT3/SEMA4A/SLC9A6/L1CAM/SYT3/PLXNA4/FMN1	43
GO:0051258	protein polymerization	43/1304	296/18722	3.56789e+08	7.46827e+09	6.38804e+09	GAS7/CYFIP2/CTNNA2/NAV3/SPTB/ADD2/CAMSAP3/PAK3/CARMIL1/MAPRE3/STMN2/TUBB4A/CLIP3/WASF1/CHMP3/STMN1/PTK2B/EML2/TMOD2/FGF13/VILL/BIN1/SLAIN1/SLIT2/SNCA/SLC39A12/PAK1/BAG4/DMTN/TPPP3/CARMIL2/SPTBN4/CDC42EP3/NDEL1/PRKCE/TPPP/SSH3/CDK5R1/INPP5J/CYRIA/FCHSD1/FMN1/NEFL	43
GO:0051047	positive regulation of secretion	43/1304	310/18722	1.16809e+09	0.000211592451032364	0.000180987077905908	CACNA1G/SYT7/RAB27B/NNAT/SYT1/AACS/CADPS2/OPRK1/OXCT1/STX1B/CACNA1I/SMPD3/RAB3A/STX1A/NCS1/PPP3CB/ACSL3/SYT4/STXBP1/RBP4/RAB15/ADCYAP1/TNFRSF11A/MPC2/SNCA/KCNB1/CHRNB2/CAMK2N1/VSNL1/ADORA1/STXBP5/APBB1/NKX3-1/P2RY1/MYRIP/GPR27/PRKCE/CDK5R2/C2CD2L/CCK/SCAMP5/ITSN1/DOC2B	43
GO:0070997	neuron death	43/1304	361/18722	0.000399796578351799	0.00469180339378829	0.00401316673731846	MAP2K4/INPP5A/TRPC5/SNCB/PAK3/MEF2C/PPP1R13B/CD200/TYRO3/CHGA/TRIM2/FBXW7/NCOA7/LANCL1/DHCR24/PTK2B/CIT/GRM4/EFNB2/PRKCG/VSTM2L/AGAP2/FAIM2/SCN2A/STXBP1/ARRB1/DLX1/SNCA/GABRB2/BTBD10/THRB/KCNB1/TBC1D24/ADORA1/OXR1/PRNP/SNCG/CDK5R1/GABRA5/BACE1/ADARB1/GRIN2B/NEFL	43
GO:0045860	positive regulation of protein kinase activity	43/1304	386/18722	0.00155843381719149	0.0158065115880021	0.0135202098668483	CAMKK1/PRKCZ/DLG3/MAPRE3/DOCK3/HTR2A/NEURL1/CCNY/MMD/FBXW7/RAPGEF2/MADD/TPD52L1/EPHA4/SLC8A2/PTK2B/FGF13/MAS1/MAP3K10/DLG4/AGAP2/NTRK3/ADCYAP1/TNFRSF11A/CALM2/SNCA/PAK1/ADRA2A/NRG1/IL34/CALM3/ADORA1/NEK10/MAP4K2/GRM5/MAP2K1/CDK5R2/PRNP/CDK5R1/EFNA5/RELN/CALM1/SRCIN1	43
GO:0008016	regulation of heart contraction	42/1304	206/18722	22498.1	1.3706e+06	1.17235e+06	CACNA1G/EHD3/ADRB1/CELF2/PKP2/ATP2B3/ATP2B1/TMEM38A/NOS1/CHGA/ATP1A3/SCN1B/PDE4D/RGS4/SLC8A2/FKBP1B/FGF13/BIN1/HCN4/ATP1B1/CALM2/ANK2/SCN2B/CACNA1C/THRB/GPD1L/CACNA2D1/ATP2B2/CALM3/SPTBN4/S100A1/KCNJ3/ADORA1/SCN3B/ADRA1B/KCND3/HOPX/CHRM2/SLC8A1/KCNJ12/RYR2/CALM1	42
GO:0098657	import into cell	42/1304	227/18722	493609	2.20284e+07	1.88422e+07	SLC6A13/SLC9A7/NOS1/SLC7A8/SLC1A6/ATP1A3/SLC1A2/SLC6A12/SLC9A2/RGS4/SLC8A2/ACSL3/SLC12A5/SYNGR3/SLC6A6/SLC6A11/SNAP25/ISCU/HCN4/ATP1B1/SNCA/SLC39A4/SLC39A12/GRM1/KCNJ16/CACNA2D1/SLC24A2/STEAP2/KCNJ6/KCNJ9/KCNJ3/KCNJ4/RAB3B/LRRC8C/PRNP/SLC8A1/KCNJ12/DRD1/SLC39A10/SLC9A6/SLC12A8/NOX5	42
GO:0098656	anion transmembrane transport	42/1304	245/18722	4.89041e+06	1.73964e+07	1.48801e+07	SLC6A13/GABRA3/GABRA1/SLC9A7/SLC26A4/SLC17A6/SLC7A8/GLRA2/SLC25A14/SLC17A7/SLC1A6/GABRA4/GLRB/SLC1A2/GABRG2/SLC9A2/SLC25A12/RGS4/SLC12A5/ANO3/ADAMTS8/SLC13A5/MPC2/SLC4A10/GABRB2/ANO4/GABRA2/GRM1/SLC24A2/GABRB1/GABRB3/GRM5/LRRC8C/ANO5/PRNP/GABRG3/GABRA5/GABRD/TCAF1/SLC9A6/SLC12A8/GABRQ	42
GO:0051924	regulation of calcium ion transport	42/1304	255/18722	1.54992e+07	5.07236e+08	4.33868e+08	EHD3/CAMK2B/CACNB1/GNB5/CAMK2A/ATP2B1/TMEM38A/NOS1/JPH4/FGF14/JPH1/TSPAN13/PDE4D/OPRD1/RGS4/FKBP1B/PTK2B/HPCA/MCHR1/RGN/BIN1/STAC2/ATP1B1/CALM2/SNCA/ANK2/CAMK2G/ADRA2A/CACNA1C/HOMER1/CACNA2D1/THY1/JPH3/CALM3/S100A1/PRKCE/PRNP/GRIN1/SLC8A1/DRD1/RYR2/CALM1	42
GO:0007204	positive regulation of cytosolic calcium ion concentration	42/1304	319/18722	5.11398e+09	0.00077987555711454	0.000667071993938073	PTGER3/TRPC5/TMEM38A/NOS1/JPH4/HTR2A/JPH1/CCKBR/PDE4D/SLC8A2/FKBP1B/PTK2B/MCHR1/DLG4/ADCYAP1/CALM2/SNCA/ANK2/HTR2C/ITPR1/CACNA1C/GRM1/CACNA2D1/THY1/JPH3/SLC24A2/NPTN/CALM3/GNG3/P2RY1/ADRA1B/PRKCE/PRNP/ADCY5/GRIN1/SLC8A1/GRIN2A/DRD1/RYR2/CALM1/RYR3/GRIN2B	42
GO:0018209	peptidyl-serine modification	42/1304	338/18722	0.000188611862872686	0.00245595659109288	0.00210071958955506	CAMK1G/MLXIPL/MAPK9/PRKCZ/PDK3/CAMK2A/RPS6KA2/RAPGEF3/NLK/NOS1/MAST3/GALNT16/RPS6KA5/MAST1/PDE4D/OPRD1/PRKCG/TTBK2/MAP3K10/NTRK3/SNCA/PLK2/PAK1/CAMK4/GPD1L/MAPK13/BAG4/DMTN/SPTBN4/BRSK1/CAMKV/LMTK2/STK32C/PRKCB/TERF2IP/MGAT5B/PRKCE/CDK5R1/CAMK1D/INPP5J/STK39/INPP5F	42
GO:0021537	telencephalon development	41/1304	248/18722	1.95742e+07	6.31326e+08	5.40009e+08	ARX/PHLPP2/RTN4R/SLC32A1/LHX2/LHX6/SLC1A2/KCNA1/PHACTR1/NR2E1/NPY/BCL11B/FGF13/MAS1/EMX1/TBR1/ANXA3/DLX1/SLIT2/EPHA5/KIRREL3/DIXDC1/FEZF2/NRGN/NRG1/HTR5A/NEUROD6/HPRT1/NDEL1/EMX2/CDK5R2/CNTNAP2/FOXG1/CDK5R1/SLC8A1/DRD1/RTN4RL1/RELN/PLXNA4/SHANK3/NEFL	41
GO:1903532	positive regulation of secretion by cell	41/1304	282/18722	5.84511e+06	0.00011341364767829	9.70092e+09	CACNA1G/SYT7/RAB27B/NNAT/SYT1/AACS/CADPS2/OPRK1/OXCT1/STX1B/CACNA1I/SMPD3/RAB3A/STX1A/NCS1/PPP3CB/SYT4/STXBP1/RBP4/RAB15/ADCYAP1/TNFRSF11A/MPC2/SNCA/KCNB1/CHRNB2/CAMK2N1/VSNL1/STXBP5/APBB1/NKX3-1/P2RY1/MYRIP/GPR27/PRKCE/CDK5R2/C2CD2L/CCK/SCAMP5/ITSN1/DOC2B	41
GO:0051056	regulation of small GTPase mediated signal transduction	41/1304	302/18722	3.07858e+09	0.000493881031299221	0.000422444582743316	ARHGAP44/RTN4R/PREX2/PSD/NGEF/RAP1GAP/DOCK3/MCF2/SHOC2/MADD/RASAL1/RIPOR2/ARFGEF3/RASGRF2/SSX2IP/STMN1/IQSEC3/ARFGEF2/IQSEC2/MCF2L/CHN1/CGNL1/ARHGEF9/RAP1GAP2/ARRB1/ARHGAP20/IQSEC1/SLIT2/PSD3/NRG1/KALRN/ARHGEF3/DLC1/MAPRE2/PLEKHG5/RELN/SRGAP3/SIPA1L1/RASGEF1A/ITSN1/ARHGEF28	41
GO:0048638	regulation of developmental growth	41/1304	330/18722	0.00022433095555166	0.0028678142208414	0.00245300488403391	ARX/CDKL5/RTN4R/ADRB1/NEDD4L/FSTL4/SYT1/TRPC5/RIMS1/MEF2C/KCNK2/DPYSL2/TLL2/CPNE6/RASAL1/RGS4/BCL11A/CPNE5/RNF6/FGF13/UNC13A/OLFM1/SYT4/ATP8A2/SEMA4F/KIAA0319/RBP4/CPNE9/PAK1/SPTBN4/NDEL1/ISLR2/SEMA3E/HOPX/RIMS2/CDK5R1/BASP1/SEMA4A/L1CAM/SYT3/PLXNA4	41
GO:0032956	regulation of actin cytoskeleton organization	41/1304	357/18722	0.00111021257108388	0.0117205021751629	0.0100252132338508	ARHGAP44/RHOBTB2/CYFIP2/CTNNA2/SPTB/ADD2/PAK3/RAPGEF3/CARMIL1/WASF1/RGS4/STMN1/PTK2B/CGNL1/TMOD2/VILL/BIN1/NTRK3/SLIT2/EPHA5/PAK1/DIXDC1/BAG4/DMTN/CARMIL2/SPTBN4/SHANK1/CDC42EP3/DLC1/SEMA3E/PRKCE/SYNPO/RND1/SSH3/CDK5R1/EFNA5/CD47/CYRIA/FCHSD1/FMN1/SHANK3	41
GO:0042326	negative regulation of phosphorylation	41/1304	385/18722	0.00443270391722204	0.0377780269611858	0.0323136986948076	PRKAR2B/MLXIPL/PRKCZ/SH3GL2/PDE4D/CBFA2T3/MAS1/RGN/PPP1R1B/DUSP26/APC/ARRB1/NTRK3/CALM2/SLIT2/SNCA/GPD1L/THY1/LRRK1/UCHL1/GNAQ/DMTN/ZFYVE28/CALM3/CAMK2N1/CAMK2N2/TERF2IP/PIP4K2C/RGS14/YWHAG/PKIA/PRNP/SLC8A1/INPP5J/PRKAR1B/PTPRT/ADARB1/SIRPA/CALM1/INPP5F/SRCIN1	41
GO:0051588	regulation of neurotransmitter transport	40/1304	100/18722	6.77722e-07	0.000144649	1.23727e-05	SYN1/SYT1/CAMK2A/RIMS1/MEF2C/NOS1/STX1B/RIMS4/SYP/HTR2A/RAB3A/STX1A/NCS1/APBA1/ASIC1/RIMS3/PRKCG/SYT4/STXBP1/PREPL/PPFIA2/MCTP2/SNCA/CPLX2/ADRA2A/WNT7A/CALM3/STXBP5/ADCY1/PRKCB/CPLX1/RAB3B/P2RY1/SYT12/SNCG/MCTP1/DRD1/BACE1/CALM1/GRIN3A	40
GO:0035637	multicellular organismal signaling	40/1304	160/18722	70.7082	6806.01	5821.57	CACNG3/CACNA1G/EHD3/PKP2/ATP2B3/ATP2B1/CACNA1I/ATP1A3/SCN1B/CNTNAP1/KCNA1/PDE4D/SLC8A2/FKBP1B/SCN2A/BIN1/HCN4/CACNG8/ATP1B1/CALM2/ANK2/SCN2B/CACNA1C/ANK3/CACNA2D1/ATP2B2/CALM3/SPTBN4/KCNJ3/SCN3B/CACNG2/KCND3/CNTNAP2/KCNA2/GPR88/SLC8A1/DRD1/SCN8A/RYR2/CALM1	40
GO:1990138	neuron projection extension	40/1304	172/18722	843.988	67222.8	57499.5	CDKL5/RTN4R/NEDD4L/CYFIP2/PRKCZ/SYT1/TRPC5/RIMS1/DPYSL2/CPNE6/LHX2/SH3GL2/PPP3CB/RASAL1/WASF1/BCL11A/CPNE5/NRN1/RNF6/UNC13A/OLFM1/SYT4/SEMA4F/EMX1/KIAA0319/PAK6/CPNE9/SLIT2/PAK1/NDEL1/ISLR2/SEMA3E/RIMS2/CDK5R1/SLIT3/SEMA4A/SLC9A6/L1CAM/SYT3/PLXNA4	40
GO:0018105	peptidyl-serine phosphorylation	40/1304	315/18722	0.000167904915246844	0.00221571298103968	0.00189522554306639	CAMK1G/MLXIPL/MAPK9/PRKCZ/PDK3/CAMK2A/RPS6KA2/RAPGEF3/NLK/NOS1/MAST3/RPS6KA5/MAST1/PDE4D/OPRD1/PRKCG/TTBK2/MAP3K10/NTRK3/SNCA/PLK2/PAK1/CAMK4/GPD1L/MAPK13/BAG4/DMTN/SPTBN4/BRSK1/CAMKV/LMTK2/STK32C/PRKCB/TERF2IP/PRKCE/CDK5R1/CAMK1D/INPP5J/STK39/INPP5F	40
GO:0051235	maintenance of location	40/1304	326/18722	0.000344381032332729	0.00411330045674299	0.00351834021763416	TMEM38A/NOS1/JPH4/HTR2A/SLC30A4/JPH1/MEST/FBXW7/PDE4D/SLC30A3/FKBP1B/PTK2B/ACVR1C/CALM2/SNCA/ANK2/HTR2C/ITPR1/CACNA1C/ANK3/THY1/JPH3/TTC39B/HK1/CALM3/CDS1/STARD4/VSTM2A/PRKCE/SLC8A1/DRD1/PDIA2/INSIG1/UVRAG/RYR2/CALM1/RYR3/SREBF2/PLIN5/CHCHD10	40
GO:0007626	locomotory behavior	39/1304	179/18722	1255.28	81081.3	69353.4	PREX2/OPRK1/MYO15A/RASD2/PAK5/APBA1/PPP3CB/GLRB/SOBP/FIG4/EPHA4/OPRD1/PPP1R1B/DLG4/SNAP25/PAK6/SLC4A10/SNCA/HTR2C/GRM1/FEZF2/LGI4/UCHL1/NRG1/SPTBN4/CHRNB2/OXR1/HPRT1/GRM5/PRKCE/NEGR1/ADCY5/SNCG/GPR88/BTBD9/CEND1/DRD1/RELN/INPP5F	39
GO:0051259	protein complex oligomerization	39/1304	238/18722	4.87711e+06	1.36033e+09	1.16356e+09	EHD3/SYT1/SLC1A2/ASIC1/PRMT8/KCNA1/PRPH2/GLS/KCNC4/KCNS1/KCNC1/KCNC3/KCTD1/SNCA/HOMER1/KCNS2/KCNB1/KCNF1/HCN1/KCNV1/HPRT1/KCNC2/KCNG3/KCND3/LRRC8C/PRNP/GRIN1/KCNA3/KCNA2/KCNA4/KCNB2/KCTD16/KCTD8/KCNJ12/ATL1/RYR3/VSTM5/GRIN2B/ACACA	39
GO:0015833	peptide transport	39/1304	264/18722	6.67478e+08	0.000127994102044838	0.000109480647373108	SYT7/NNAT/PTPRN/AACS/OXCT1/RAPGEF4/CHGA/SMPD3/STX1A/PPP3CB/FKBP1B/ACVR1C/SNAP25/RBP4/PPP3CA/ADCYAP1/MPC2/EPHA5/CRHBP/HTR2C/CAMK2G/ADRA2A/ABCB9/PTPRN2/KCNB1/CAMK2N1/VSNL1/ADORA1/CPLX1/MYRIP/GPR27/PRKCE/C2CD2L/ADCY5/RIMS2/EFNA5/PCLO/ITSN1/DOC2B	39
GO:0042886	amide transport	39/1304	301/18722	0.000131761551593233	0.00176244538629749	0.00150751994638005	SYT7/NNAT/PTPRN/AACS/OXCT1/RAPGEF4/CHGA/SMPD3/STX1A/PPP3CB/FKBP1B/ACVR1C/SNAP25/RBP4/PPP3CA/ADCYAP1/MPC2/EPHA5/CRHBP/HTR2C/CAMK2G/ADRA2A/ABCB9/PTPRN2/KCNB1/CAMK2N1/VSNL1/ADORA1/CPLX1/MYRIP/GPR27/PRKCE/C2CD2L/ADCY5/RIMS2/EFNA5/PCLO/ITSN1/DOC2B	39
GO:0001933	negative regulation of protein phosphorylation	39/1304	342/18722	0.00164826475253383	0.016546690532083	0.0141533270861209	PRKAR2B/MLXIPL/PRKCZ/SH3GL2/PDE4D/MAS1/RGN/PPP1R1B/DUSP26/APC/ARRB1/NTRK3/CALM2/SLIT2/SNCA/GPD1L/THY1/LRRK1/UCHL1/GNAQ/DMTN/ZFYVE28/CALM3/CAMK2N1/CAMK2N2/TERF2IP/RGS14/YWHAG/PKIA/PRNP/SLC8A1/INPP5J/PRKAR1B/PTPRT/ADARB1/SIRPA/CALM1/INPP5F/SRCIN1	39
GO:0001508	action potential	38/1304	134/18722	3.53243	422.944	361.768	CACNA1G/NEDD4L/PKP2/KCNAB2/PTPN3/CACNA1I/SCN1B/CNTNAP1/KCNA1/SLC8A2/FKBP1B/YWHAH/FGF13/SCN2A/BIN1/HCN4/ATP1B1/ANK2/SCN2B/CACNA1C/ANK3/GPD1L/CACNA2D1/GNA14/GNAQ/KCNB1/CALM3/CHRNB2/KCNJ3/KCNC2/SCN3B/KCND3/KCNA2/GPR88/SLC8A1/SCN8A/RYR2/CALM1	38
GO:1903305	regulation of regulated secretory pathway	38/1304	136/18722	5.95175	664.026	567.979	CACNA1G/SYN1/SYT7/SYT13/SYT1/CACNA1I/RIMS4/SYP/HTR2A/RAB3A/STX1A/NCS1/APBA1/RIMS3/PRKCG/SYT5/SYT4/STXBP1/PREPL/PPFIA2/RAB15/DOC2A/ADRA2A/WNT7A/KCNB1/CALM3/STXBP5/ADCY1/PRKCB/P2RY1/CDK5R2/SYT12/BACE1/CALM1/GRIN3A/SCAMP5/SYT3/DOC2B	38
GO:0048813	dendrite morphogenesis	38/1304	146/18722	68.7221	6747.14	5771.21	HECW1/ARHGAP44/CDKL5/MAPK8IP2/PREX2/NEDD4L/CAMK2B/CTNNA2/NGEF/TRPC5/PAK3/LZTS3/RBFOX2/RAPGEF2/CUX2/PHACTR1/NR2E1/EPHA4/YWHAH/KIF1A/SULT4A1/DLG4/ITPKA/ZNF365/HECW2/PPP3CA/PPFIA2/WNT7A/CHRNB2/SHANK1/HPRT1/MAP6/KNDC1/CDK5R1/RELN/SIPA1L1/SHANK3/SRCIN1	38
GO:0071241	cellular response to inorganic substance	38/1304	226/18722	3.49707e+07	1.03416e+09	8.84579e+08	SYT7/SYT13/MAPK9/GUCY1B1/SYT1/RASGRP2/MEF2C/CPNE6/MAP1LC3A/GLRA2/SMPD3/KCNA1/RASAL1/HPCA/CPNE5/SYT5/DLG4/SYT4/CPNE8/SLC13A5/KCNH1/CPNE9/SNCA/CRHBP/DLG2/ANK3/DMTN/ADCY1/KCNC2/NEUROD2/PRNP/SYT12/CPNE7/BACE1/CPNE4/RYR3/MT1M/SYT3	38
GO:0032271	regulation of protein polymerization	38/1304	232/18722	6.88717e+07	1.80797e+09	1.54646e+09	CYFIP2/CTNNA2/NAV3/SPTB/ADD2/CAMSAP3/PAK3/CARMIL1/MAPRE3/STMN2/TUBB4A/CLIP3/WASF1/STMN1/PTK2B/EML2/TMOD2/VILL/BIN1/SLAIN1/SLIT2/SNCA/SLC39A12/PAK1/BAG4/DMTN/TPPP3/CARMIL2/SPTBN4/CDC42EP3/PRKCE/TPPP/SSH3/CDK5R1/INPP5J/CYRIA/FCHSD1/FMN1	38
GO:0002790	peptide secretion	38/1304	242/18722	1.9947e+08	4.47122e+09	3.82449e+09	SYT7/NNAT/PTPRN/AACS/OXCT1/RAPGEF4/CHGA/SMPD3/STX1A/PPP3CB/FKBP1B/ACVR1C/SNAP25/RBP4/PPP3CA/ADCYAP1/MPC2/EPHA5/CRHBP/HTR2C/CAMK2G/ADRA2A/PTPRN2/KCNB1/CAMK2N1/VSNL1/ADORA1/CPLX1/MYRIP/GPR27/PRKCE/C2CD2L/ADCY5/RIMS2/EFNA5/PCLO/ITSN1/DOC2B	38
GO:0006470	protein dephosphorylation	38/1304	281/18722	6.44278e+09	0.000955517280899014	0.000817308366696223	PHLPP2/PTPRU/PTPN3/PPP2R2C/NUAK1/PTPN4/PPP1R16B/MTMR8/PPP3CB/PTPN5/PPM1H/PPP1R7/DNAJC6/PPP4R4/FKBP1B/RGN/PPP1R1B/DUSP26/PPP3CA/CALM2/NCEH1/CAMK2G/PTPRR/LRRK1/PTPRN2/CALM3/ADORA1/LRRC2/DLC1/PDP1/CAMTA1/SSH3/PPP2R2D/PTPRT/SLC39A10/CALM1/PTPN20/PPP3R1	38
GO:0022604	regulation of cell morphogenesis	38/1304	309/18722	0.000457593079898315	0.00531045964354806	0.00454233867292367	CDKL5/RHOBTB2/NEDD4L/CAMK2B/SYT1/PLXNA2/PAK3/CARMIL1/RIMS1/EPB41L3/CPNE6/CUX2/RASAL1/EPHA4/BCL11A/PTK2B/CPNE5/UNC13A/DLG4/SYT4/ITPKA/SHROOM3/CPNE9/DMTN/CDC42EP3/DLC1/P2RY1/SEMA3E/RND1/RIMS2/FGD6/EFNA5/PARVB/RELN/SEMA4A/PARVA/SYT3/PLXNA4	38
GO:0007265	Ras protein signal transduction	38/1304	337/18722	0.00228877168834072	0.0218166606176012	0.0186610327333493	ARHGAP44/RTN4R/PSD/RASGRP2/RAPGEF3/SHOC2/RAPGEF2/MADD/RASAL1/RIPOR2/WASF1/ARFGEF3/RASGRF2/DHCR24/SSX2IP/STMN1/IQSEC3/ARFGEF2/IQSEC2/ARRB1/RAB15/CDH13/IQSEC1/PLK2/ADRA2A/ELMO1/PSD3/NRG1/MRAS/CDC42EP3/ARHGEF3/DLC1/MAPRE2/KSR2/PLEKHG5/RASGEF1A/ARHGEF28/ARHGDIG	38
GO:0046928	regulation of neurotransmitter secretion	37/1304	86/18722	9.72065e-07	0.000197702	0.000169106	SYN1/SYT1/CAMK2A/RIMS1/MEF2C/STX1B/RIMS4/SYP/HTR2A/RAB3A/STX1A/NCS1/APBA1/ASIC1/RIMS3/PRKCG/SYT4/STXBP1/PREPL/PPFIA2/MCTP2/SNCA/CPLX2/ADRA2A/WNT7A/CALM3/STXBP5/ADCY1/PRKCB/CPLX1/P2RY1/SYT12/SNCG/MCTP1/BACE1/CALM1/GRIN3A	37
GO:0021953	central nervous system neuron differentiation	37/1304	162/18722	8899.71	606788	519020	ARX/MYCBP2/HERC1/SCN1B/EPHB6/LHX6/RAPGEF2/NR2E1/EPHA4/CHD5/B4GALT6/SATB2/NPY/BCL11B/FAIM2/EMX1/TBR1/LMO4/SLC4A10/DLX1/SLIT2/SPOCK1/FEZF2/WNT7A/SPTBN4/CHRNB2/GABRB1/HPRT1/NDEL1/KNDC1/FOXG1/CEND1/DRD1/AGBL4/ADARB1/PLXNA4/SHANK3	37
GO:0030072	peptide hormone secretion	37/1304	236/18722	2.81227e+08	6.13575e+09	5.24825e+08	SYT7/NNAT/PTPRN/AACS/OXCT1/RAPGEF4/CHGA/SMPD3/STX1A/PPP3CB/FKBP1B/ACVR1C/SNAP25/RBP4/PPP3CA/ADCYAP1/MPC2/EPHA5/CRHBP/HTR2C/CAMK2G/ADRA2A/PTPRN2/KCNB1/CAMK2N1/VSNL1/CPLX1/MYRIP/GPR27/PRKCE/C2CD2L/ADCY5/RIMS2/EFNA5/PCLO/ITSN1/DOC2B	37
GO:0015850	organic hydroxy compound transport	37/1304	284/18722	0.000173197475568734	0.00226727042017844	0.00193932555801734	SYT7/SYT13/GRAMD1B/SYT1/OPRK1/NOS1/CHGA/HRH3/HTR2A/RAB3A/STX1A/SYT5/LDLR/SYT4/RBP4/OSBPL1A/OSBPL10/SNCA/ADRA2A/SLC2A13/ABCA5/TTC39B/KCNB1/CHRNB2/GRM2/STARD4/RAB3B/P2RY1/ABCG4/SYT12/SNCG/KCNA2/HTR1A/DRD1/SELENOM/SREBF2/SYT3	37
GO:1901214	regulation of neuron death	37/1304	319/18722	0.00158596827252619	0.0159752419460157	0.0136645345547184	MAP2K4/INPP5A/SNCB/PAK3/MEF2C/PPP1R13B/CD200/TYRO3/CHGA/TRIM2/FBXW7/NCOA7/LANCL1/DHCR24/PTK2B/GRM4/EFNB2/PRKCG/VSTM2L/AGAP2/FAIM2/STXBP1/ARRB1/DLX1/SNCA/GABRB2/BTBD10/KCNB1/ADORA1/OXR1/PRNP/SNCG/CDK5R1/GABRA5/BACE1/GRIN2B/NEFL	37
GO:0071248	cellular response to metal ion	36/1304	197/18722	8.44707e+06	2.85977e+08	2.44612e+07	SYT7/SYT13/MAPK9/SYT1/RASGRP2/MEF2C/CPNE6/MAP1LC3A/GLRA2/SMPD3/KCNA1/RASAL1/HPCA/CPNE5/SYT5/DLG4/SYT4/CPNE8/SLC13A5/KCNH1/CPNE9/SNCA/CRHBP/DLG2/ANK3/DMTN/ADCY1/NEUROD2/PRNP/SYT12/CPNE7/BACE1/CPNE4/RYR3/MT1M/SYT3	36
GO:0046883	regulation of hormone secretion	36/1304	249/18722	2.39845e+08	0.000393778846952	0.000336821481594821	SYT7/NNAT/AACS/OPRK1/OXCT1/CHGA/STX1A/PPP3CB/FKBP1B/ACVR1C/SNAP25/RBP4/PPP3CA/ADCYAP1/MPC2/EPHA5/CRHBP/HTR2C/ADRA2A/RAB11FIP1/KCNB1/CAMK2N1/VSNL1/ADORA1/SCG5/NKX3-1/P2RY1/MYRIP/GPR27/PRKCE/C2CD2L/ADCY5/HTR1A/EFNA5/ITSN1/DOC2B	36
GO:0090257	regulation of muscle system process	36/1304	252/18722	3.11365e+09	0.000497879595499877	0.000425864782504532	EHD3/PKP2/CAMK2B/ATP2B1/TMEM38A/NOS1/CHGA/KCNA1/PDE4D/RGS4/FKBP1B/FGF13/CHRM3/BIN1/HCN4/PPP3CA/ATP1B1/CALM2/ANK2/MLIP/CAMK2G/PAK1/ADRA2A/CACNA1C/KCNMA1/CALM3/ADORA1/GUCY1A1/ADRA1B/SSTR2/CHRM2/KCNB2/SLC8A1/SETD3/RYR2/CALM1	36
GO:0090150	establishment of protein localization to membrane	36/1304	260/18722	6.0703e+09	0.000905747222801027	0.00077473720057752	ARHGAP44/REEP1/FRMPD1/NSF/STX1B/HPCA/OPTN/ACSL3/EMC3/SNAP25/PREPL/ATP1B1/GRIP2/PAK1/ANK3/GOLGA7B/KCNB1/DMTN/CALM3/CNST/ADORA1/MOAP1/CACNG2/NSG1/CPLX1/CLSTN1/PRNP/CDK5R1/ZDHHC22/ZDHHC23/ZDHHC11/SGTB/TCAF1/CALM1/ZDHHC11B/PEX26	36
GO:0016050	vesicle organization	36/1304	300/18722	0.000998091424325367	0.0107212927833987	0.0091705325155681	SYT7/SYT13/PTPRN/SNAP91/SYT1/STX7/EPS15/STX1B/VTI1B/SYP/RAB3A/STX1A/DNM1/CHMP3/VAPB/ARFGEF2/UNC13A/DLG4/SNAP25/SYT4/HOOK1/STXBP1/UNC13C/VAMP1/SNCA/CPLX2/SHROOM2/SYNJ1/SEPTIN8/AKTIP/STXBP6/CPLX1/ALS2CL/INSIG1/UVRAG/DOC2B	36
GO:0031644	regulation of nervous system process	35/1304	144/18722	4524.47	331502	283553	PRKCZ/RIMS1/OPRK1/STX1B/CELF4/STX1A/NPTX2/CUX2/OPRM1/FIG4/SLC25A12/OPRD1/DLGAP3/RGS4/SLC8A2/PTK2B/DLG4/NLGN4X/HTR2C/HOMER1/GRM1/WNT7A/SHANK1/ADORA1/NPTX1/TPPP/RIMS2/GRIN1/BEGAIN/CCK/RELN/DLGAP2/NPTXR/SHISA9/SHANK3	35
GO:0010469	regulation of signaling receptor activity	35/1304	173/18722	870965	3.65433e+07	3.12576e+07	CACNG3/MAPK8IP2/DKK3/MEF2C/NPTX2/NEURL1/FBXW7/OPRM1/RASGRF2/PDE4D/DLGAP3/PTK2B/DLG4/CACNG8/CRHBP/ADRA2A/HOMER1/ZFYVE28/SHANK1/ADORA1/CACNG2/P2RY1/NPTX1/LY6H/LYNX1/GREM2/BEGAIN/TAFA1/LYPD6/RELN/DLGAP2/PRRT1/NPTXR/SHISA9/SHANK3	35
GO:0019722	calcium-mediated signaling	35/1304	202/18722	4.82995e+06	1.36033e+09	1.16356e+09	TMEM38A/NCALD/PPP3CB/CAMKK2/SLC8A2/FKBP1B/PTK2B/HPCA/RGN/CHRM3/PPP3CA/MCTP2/CDH13/ATP1B1/CALM2/ANK2/ITPR1/CACNA1C/NRG1/DMTN/CALM3/GRM5/KSR2/NEUROD2/CAMTA1/PRNP/RCAN2/MCTP1/GRIN1/SLC8A1/GRIN2A/RYR2/CALM1/PPP3R1/GRIN2B	35
GO:0032886	regulation of microtubule-based process	35/1304	240/18722	2.5717e+09	0.000419417442314268	0.000358751632853001	STMN4/NAV3/CAMSAP3/CYLD/MAPRE3/NEFH/SPEF1/STMN2/TUBB4A/CLIP3/TRIM37/CHMP3/STMN1/EML2/TTBK2/FGF13/CALY/RGN/APC/CCDC65/SLAIN1/SNCA/PLK2/SLC39A12/PAK1/DIXDC1/TRIM36/MAP1A/MAPRE2/TPPP/MAP6/CDK5R1/EFNA5/INPP5J/RAB6C	35
GO:0098742	cell-cell adhesion via plasma-membrane adhesion molecules	35/1304	273/18722	0.000348098260396158	0.00414760767059403	0.00354768513214174	CDH10/SDK2/CDHR2/CDH7/NECTIN1/CDH9/LRRC4/VSTM2L/CNTN6/CLDN10/PCDH8/CLSTN3/CDH13/CNTN4/CDH18/TENM2/LRRC4C/KIRREL3/CDH22/CDH8/CDH12/PCDH1/NPTN/UNC5D/CLSTN2/CADM3/PCDH19/LRFN5/CLSTN1/SLITRK1/AMIGO1/PTPRT/L1CAM/TENM3/PCDHAC2	35
GO:0015849	organic acid transport	35/1304	303/18722	0.00223798997413783	0.0214157754055411	0.018318132772824	SLC6A13/SLC6A7/SLC7A14/XK/SLC6A15/SLC26A4/SLC17A6/SLC7A8/SLC7A4/HRH3/SLC32A1/SLC25A14/SLC17A7/SLC1A6/APBA1/SLC1A2/SLC6A12/SLC25A12/RGS4/ACSL3/SLC6A6/SLC6A11/TRPC4/STXBP1/SLC13A5/TNFRSF11A/MPC2/SNCA/GRM1/ADORA1/GRM2/LRRC8C/ABCD2/CCK/SLC6A17	35
GO:0007613	memory	34/1304	118/18722	47.207	4729.37	4045.3	PRKCZ/BRINP1/KCNK2/KCNK10/PAK5/HTR2A/PPP3CB/CPEB3/ASIC1/CUX2/SLC8A2/FGF13/LDLR/PPP1R1B/SCN2A/PAK6/PLK2/CAMK4/JPH3/GRIA1/SLC24A2/CHRNB2/SHANK1/ADCY1/MAP1A/RGS14/PRNP/NPAS4/GRIN2A/BTBD9/CCK/RELN/TAFA2/SHANK3	34
GO:0051592	response to calcium ion	34/1304	149/18722	5256.99	2.83589e+06	2.4257e+06	SYT7/SYT13/SYT1/RASGRP2/MEF2C/CPNE6/RASAL1/SLC25A12/PTK2B/HPCA/ANXA11/CPNE5/SYT5/SYT4/PPP3CA/CPNE8/KCNH1/CALM2/CPNE9/CRHBP/HOMER1/KCNMA1/DMTN/CALM3/ADCY1/CACNG2/NEUROD2/SYT12/CPNE7/CPNE4/RYR2/CALM1/RYR3/SYT3	34
GO:0043547	positive regulation of GTPase activity	34/1304	255/18722	0.000200832273727817	0.00258099206451315	0.00220766955331088	CDKL5/RTN4R/ADRB1/NGEF/RASGRP2/GNB5/RAP1GAP/RAPGEF3/DOCK9/ADAP1/TBC1D9/RAPGEF2/ELMOD1/TBC1D30/EPHA4/RGS4/PTK2B/CHN1/RGN/RAP1GAP2/RGS8/RAP1GDS1/NTRK3/ADCYAP1/IQSEC1/RABGAP1L/THY1/NDEL1/MAPRE2/SGSM1/RGS14/RGS6/RGS7/SIPA1L1	34
GO:1903169	regulation of calcium ion transmembrane transport	33/1304	159/18722	1.18974e+06	4.78722e+07	4.09478e+07	EHD3/CACNB1/GNB5/TMEM38A/NOS1/JPH4/FGF14/JPH1/TSPAN13/PDE4D/FKBP1B/PTK2B/HPCA/RGN/BIN1/STAC2/ATP1B1/CALM2/SNCA/ANK2/ADRA2A/CACNA1C/CACNA2D1/THY1/JPH3/CALM3/S100A1/PRKCE/PRNP/SLC8A1/DRD1/RYR2/CALM1	33
GO:0099173	postsynapse organization	33/1304	168/18722	4.87583e+06	1.73964e+07	1.48801e+07	ARHGAP44/CDKL5/CAMK2B/NGEF/PAK3/DLG3/LZTS3/NEFH/GLRB/CUX2/EPHA4/LRFN1/LRRC4/KIF1A/DLG4/ITPKA/ZNF365/PPFIA2/NTRK3/NLGN4X/INA/HOMER1/WNT7A/LRFN2/SHANK1/PRNP/CDK5R1/RELN/SIPA1L1/SHANK3/GRIN2B/SRCIN1/NEFL	33
GO:0051260	protein homooligomerization	33/1304	182/18722	3.48448e+07	1.03416e+09	8.84579e+08	EHD3/SLC1A2/ASIC1/PRMT8/KCNA1/PRPH2/GLS/KCNC4/KCNS1/KCNC1/KCNC3/KCTD1/KCNS2/KCNB1/KCNF1/HCN1/KCNV1/HPRT1/KCNC2/KCNG3/KCND3/PRNP/KCNA3/KCNA2/KCNA4/KCNB2/KCTD16/KCTD8/KCNJ12/ATL1/RYR3/VSTM5/ACACA	33
GO:0030073	insulin secretion	33/1304	195/18722	1.74867e+07	4.10359e+09	3.51003e+09	SYT7/NNAT/PTPRN/AACS/OXCT1/RAPGEF4/CHGA/STX1A/PPP3CB/FKBP1B/ACVR1C/SNAP25/RBP4/PPP3CA/ADCYAP1/MPC2/EPHA5/CAMK2G/ADRA2A/PTPRN2/KCNB1/CAMK2N1/VSNL1/CPLX1/MYRIP/GPR27/PRKCE/C2CD2L/ADCY5/RIMS2/EFNA5/PCLO/DOC2B	33
GO:0030705	cytoskeleton-dependent intracellular transport	33/1304	195/18722	1.74867e+07	4.10359e+09	3.51003e+09	RAB27B/PRKCZ/AP3M2/CAMSAP3/KIF3C/MYO15A/NEFH/AP3B2/CLIP3/APBA1/WASF1/SSX2IP/KIF17/KIF1A/CALY/KIF3A/SYT4/HOOK1/BICDL1/PPFIA2/DLG2/UCHL1/KIF5A/DYNC1I1/COPG2/TUB/NDEL1/MAP1A/KIF5C/MAP6/AGBL4/MYO5A/NEFL	33
GO:0030534	adult behavior	32/1304	130/18722	21493.4	1.33559e+06	1.1424e+06	NRXN3/PREX2/OPRK1/HTR2A/GLRB/SLC1A2/OPRM1/GABRG2/EPHA4/OPRD1/NPY/PPP1R1B/SNCA/CRHBP/NLGN4X/HOMER1/LGI4/UCHL1/SPTBN4/CHRNB2/SHANK1/SHANK2/GRM2/OXR1/SNCG/CNTNAP2/SLITRK1/BTBD9/CEND1/DRD1/INPP5F/SHANK3	32
GO:0050770	regulation of axonogenesis	32/1304	154/18722	1.91551e+06	7.40413e+07	6.33318e+07	CDKL5/RTN4R/FSTL4/TRPC5/PLXNA2/PAK3/MCF2/EPHA4/RNF6/CHN1/FGF13/SEMA4F/KIAA0319/SLIT2/LRRC4C/PAK1/THY1/WNT7A/BRSK1/NDEL1/ISLR2/MAP2K1/SEMA3E/MAP6/CDK5R1/SLITRK1/AMIGO1/SEMA4A/SIPA1L1/L1CAM/PLXNA4/NEFL	32
GO:0098739	import across plasma membrane	32/1304	177/18722	5.58615e+07	1.51166e+09	1.29301e+09	SLC6A13/SLC9A7/SLC7A8/SLC1A6/ATP1A3/SLC1A2/SLC9A2/RGS4/SLC8A2/SLC12A5/SLC6A6/ISCU/HCN4/ATP1B1/SLC39A4/SLC39A12/GRM1/KCNJ16/CACNA2D1/SLC24A2/STEAP2/KCNJ6/KCNJ9/KCNJ3/KCNJ4/LRRC8C/PRNP/SLC8A1/KCNJ12/SLC39A10/SLC9A6/SLC12A8	32
GO:0006941	striated muscle contraction	32/1304	179/18722	7.24047e+06	1.87071e+09	1.60012e+09	CACNA1G/EHD3/NEDD4L/PKP2/TMEM38A/NOS1/CHGA/SCN1B/PDE4D/FKBP1B/FGF13/ATP8A2/BIN1/HCN4/STAC2/ATP1B1/CALM2/ANK2/SCN2B/CACNA1C/HOMER1/GPD1L/CACNA2D1/CALM3/KCNJ3/ADORA1/SCN3B/ADRA1B/KCND3/SLC8A1/RYR2/CALM1	32
GO:0060401	cytosolic calcium ion transport	32/1304	182/18722	1.05888e+07	2.61207e+09	2.23425e+08	ATP2B3/ATP2B1/TMEM38A/NOS1/JPH4/HTR2A/JPH1/PDE4D/SLC8A2/FKBP1B/PTK2B/CALM2/SNCA/ANK2/HTR2C/ITPR1/CACNA1C/CACNA2D1/THY1/JPH3/SLC24A2/CALM3/PRKCE/PRNP/GRIN1/SLC8A1/GRIN2A/DRD1/RYR2/CALM1/RYR3/GRIN2B	32
GO:0031345	negative regulation of cell projection organization	32/1304	186/18722	1.72953e+08	4.10359e+09	3.51003e+09	ARHGAP44/RTN4R/FSTL4/NGEF/TRPC5/RAP1GAP/STX1B/MCF2/STMN2/RAPGEF2/TBC1D30/EPHA4/BCL11A/EFNB2/RNF6/YWHAH/FGF13/SEMA4F/KIAA0319/ZNF365/PPP3CA/SLIT2/SPOCK1/THY1/SEMA3E/PRNP/CDK5R1/INPP5J/RTN4RL1/SEMA4A/INPP5F/GRIN2B	32
GO:1901888	regulation of cell junction assembly	32/1304	204/18722	1.27841e+09	0.000226433915006507	0.000193681827569331	CAMSAP3/MEF2C/SYNDIG1/ASIC2/RAPGEF2/NECTIN1/CUX2/ADGRL2/LRFN1/CLSTN3/NTRK3/CBLN2/SNCA/THY1/WNT7A/CLSTN2/DMTN/CHRNB2/DLC1/LRFN5/LRTM2/CLSTN1/CNTNAP2/LINGO2/SLITRK1/SLITRK4/AMIGO1/EFNA5/FLRT2/SEMA4A/VSTM5/FMN1	32
GO:0009743	response to carbohydrate	32/1304	253/18722	0.000771319484368356	0.00843297850504289	0.00721320694677147	MLXIPL/PTPRN/MAP2K4/ME1/PDK3/RPS6KA2/AACS/OPRK1/OXCT1/PNPLA3/PPP3CB/FKBP1B/GOT1/PTK2B/GJB6/ACVR1C/PPP3CA/MPC2/EPHA5/ADRA2A/PTPRN2/MAPK13/KCNB1/CAMK2N1/VSNL1/PRKCB/GPR27/PRKCE/C2CD2L/ADCY5/SLC8A1/EFNA5	32
GO:0050708	regulation of protein secretion	32/1304	268/18722	0.00200272015197978	0.01932367195005	0.0165286374990618	SYT7/NNAT/AACS/OXCT1/CD200/CHGA/STX1A/PPP3CB/OPRM1/FKBP1B/ACVR1C/SNAP25/RBP4/PPP3CA/MPC2/STXBP5L/EPHA5/ADRA2A/RAB11FIP1/KCNB1/CAMK2N1/VSNL1/STXBP5/APBB1/MYRIP/GPR27/PRKCE/C2CD2L/ADCY5/EFNA5/DOC2B/SRCIN1	32
GO:0110053	regulation of actin filament organization	32/1304	277/18722	0.00336299417467397	0.0302916300981184	0.0259101569536928	CYFIP2/CTNNA2/SPTB/ADD2/PAK3/RAPGEF3/CARMIL1/WASF1/RGS4/STMN1/PTK2B/CGNL1/TMOD2/VILL/BIN1/SLIT2/PAK1/BAG4/DMTN/CARMIL2/SPTBN4/SHANK1/CDC42EP3/DLC1/PRKCE/SYNPO/SSH3/CD47/CYRIA/FCHSD1/FMN1/SHANK3	32
GO:1902414	protein localization to cell junction	31/1304	94/18722	8.77798	957.58	819.072	CACNG3/ARHGAP44/RAB27B/MAPK9/PRKCZ/STX1B/LGI1/ASIC2/NECTIN1/IQSEC2/CGNL1/KIF3A/DLG4/SNAP25/CLSTN3/GRIP2/MPP7/DLG2/WNT7A/KIF5A/SHANK1/BSN/CACNG2/MAP1A/KIF5C/NSG1/CPLX1/CLSTN1/GRIN2A/PCLO/RELN	31
GO:0051651	maintenance of location in cell	31/1304	213/18722	7.56626e+09	0.00109565739822442	0.000937178192903951	TMEM38A/NOS1/JPH4/HTR2A/SLC30A4/JPH1/PDE4D/SLC30A3/FKBP1B/PTK2B/CALM2/SNCA/ANK2/HTR2C/ITPR1/CACNA1C/ANK3/THY1/JPH3/HK1/CALM3/PRKCE/SLC8A1/DRD1/PDIA2/INSIG1/UVRAG/RYR2/CALM1/RYR3/CHCHD10	31
GO:0034764	positive regulation of transmembrane transport	31/1304	219/18722	0.000127559683223447	0.00172030353006566	0.00147147361590032	CACNG3/EHD3/OPRK1/TESC/NOS1/FGF14/CLIP3/SLC1A2/KCNA1/KCNC1/RGN/STAC2/ATP1B1/CALM2/SNCA/ANK2/ANK3/CACNA2D1/THY1/CALM3/S100A1/KCNC2/CACNG2/AMIGO1/DRD1/RELN/TCAF1/RYR2/STK39/CALM1/SHANK3	31
GO:0031503	protein-containing complex localization	31/1304	220/18722	0.000138794984426869	0.00185147983302039	0.00158367618100338	CACNG3/ARHGAP44/LRRC7/PRKCZ/STX7/DLG3/EPS15/STX1B/NUP93/LGI1/SSX2IP/KIF17/HPCA/IQSEC2/CALY/DLG4/SNAP25/CACNG8/GRIP2/DLG2/KIF5A/NPTN/TUB/CACNG2/KIF5C/NSG1/CPLX1/CLSTN1/ANKS1B/RELN/PPP3R1	31
GO:0051402	neuron apoptotic process	31/1304	246/18722	0.000982473228243749	0.0105766690294925	0.00904682757955751	MAP2K4/TRPC5/SNCB/PAK3/MEF2C/TYRO3/TRIM2/FBXW7/LANCL1/PTK2B/CIT/GRM4/PRKCG/VSTM2L/AGAP2/FAIM2/SCN2A/STXBP1/ARRB1/DLX1/SNCA/GABRB2/THRB/KCNB1/OXR1/PRNP/CDK5R1/GABRA5/BACE1/ADARB1/NEFL	31
GO:0003018	vascular process in circulatory system	31/1304	263/18722	0.00284571558430271	0.0261114351464337	0.022334598063519	SLC6A13/ADRB1/ATP2B1/NOS1/SLC7A8/HTR2A/SH3GL2/ASIC2/SOD3/SLC1A2/HRH2/SLC8A2/ATP8A1/SLC6A6/CHRM3/RAP1GDS1/ADCYAP1/GRIP2/SLIT2/ADRA2A/SLC2A13/KCNMA1/ADORA1/GUCY1A1/P2RY1/ADRA1B/HTR1A/SLC8A1/DRD1/PDE2A/SLC6A17	31
GO:0060996	dendritic spine development	30/1304	99/18722	264.431	23244.2	19882.1	ARHGAP44/CDKL5/FSTL4/CAMK2B/NGEF/CAMK2A/PAK3/MEF2C/LZTS3/CPEB3/NEURL1/CUX2/EPHA4/SLC12A5/KIF1A/DLG4/ITPKA/ZNF365/PPFIA2/IQSEC1/PLK2/WNT7A/SHANK1/CDK5R1/RELN/SIPA1L1/GRIN3A/ITSN1/SHANK3/SRCIN1	30
GO:0060079	excitatory postsynaptic potential	30/1304	100/18722	35.2901	29362.5	25115.5	MAPK8IP2/PRKCZ/RIMS1/MEF2C/STX1B/CELF4/GLRA2/STX1A/GLRB/CUX2/OPRM1/RGS4/SLC8A2/PTK2B/CHRNA2/DLG4/PPP3CA/SNCA/NLGN4X/WNT7A/CHRNB2/SHANK1/ADORA1/NPAS4/RIMS2/GRIN1/GRIN2A/RELN/SHANK3/GRIN2B	30
GO:0099565	chemical synaptic transmission, postsynaptic	30/1304	106/18722	183.057	136155	116461	MAPK8IP2/PRKCZ/RIMS1/MEF2C/STX1B/CELF4/GLRA2/STX1A/GLRB/CUX2/OPRM1/RGS4/SLC8A2/PTK2B/CHRNA2/DLG4/PPP3CA/SNCA/NLGN4X/WNT7A/CHRNB2/SHANK1/ADORA1/NPAS4/RIMS2/GRIN1/GRIN2A/RELN/SHANK3/GRIN2B	30
GO:0097553	calcium ion transmembrane import into cytosol	30/1304	142/18722	3.55809e+06	1.31328e+08	1.12333e+07	TMEM38A/NOS1/JPH4/HTR2A/JPH1/PDE4D/SLC8A2/FKBP1B/PTK2B/CALM2/SNCA/ANK2/HTR2C/ITPR1/CACNA1C/CACNA2D1/THY1/JPH3/SLC24A2/CALM3/PRKCE/PRNP/GRIN1/SLC8A1/GRIN2A/DRD1/RYR2/CALM1/RYR3/GRIN2B	30
GO:0060402	calcium ion transport into cytosol	30/1304	160/18722	5.60444e+07	1.51166e+09	1.29301e+09	TMEM38A/NOS1/JPH4/HTR2A/JPH1/PDE4D/SLC8A2/FKBP1B/PTK2B/CALM2/SNCA/ANK2/HTR2C/ITPR1/CACNA1C/CACNA2D1/THY1/JPH3/SLC24A2/CALM3/PRKCE/PRNP/GRIN1/SLC8A1/GRIN2A/DRD1/RYR2/CALM1/RYR3/GRIN2B	30
GO:0051494	negative regulation of cytoskeleton organization	30/1304	162/18722	7.38171e+06	1.89722e+09	1.6228e+08	CTNNA2/NAV3/SPTB/ADD2/CAMSAP3/CARMIL1/SPEF1/STMN2/TUBB4A/CLIP3/TRIM37/STMN1/EML2/CGNL1/TMOD2/TTBK2/FGF13/APC/VILL/SLIT2/SNCA/DMTN/CARMIL2/SPTBN4/SHANK1/DLC1/SSH3/INPP5J/SHANK3/IQCJ-SCHIP1	30
GO:0006937	regulation of muscle contraction	30/1304	169/18722	1.85476e+08	4.25468e+09	3.63927e+09	EHD3/PKP2/ATP2B1/TMEM38A/NOS1/CHGA/KCNA1/PDE4D/FKBP1B/FGF13/CHRM3/BIN1/HCN4/ATP1B1/CALM2/ANK2/ADRA2A/CACNA1C/KCNMA1/CALM3/ADORA1/GUCY1A1/ADRA1B/SSTR2/CHRM2/KCNB2/SLC8A1/SETD3/RYR2/CALM1	30
GO:0021543	pallium development	30/1304	169/18722	1.85476e+08	4.25468e+09	3.63927e+09	ARX/PHLPP2/SLC32A1/LHX2/LHX6/KCNA1/PHACTR1/NR2E1/NPY/FGF13/MAS1/EMX1/TBR1/ANXA3/DLX1/SLIT2/EPHA5/KIRREL3/DIXDC1/FEZF2/HTR5A/NEUROD6/NDEL1/EMX2/CDK5R2/CNTNAP2/FOXG1/CDK5R1/RELN/NEFL	30
GO:0051648	vesicle localization	30/1304	177/18722	4.92941e+08	9.72284e+09	8.3165e+09	SYN1/RAB27B/SNAP91/PRKCZ/AP3M2/MYO15A/SYNDIG1/AP3B2/RAB3A/DNM1/LIN7A/KIF1A/KIF3A/SYT4/BICDL1/PPFIA2/EXOC6B/SNCA/SHROOM2/KIF5A/SYN2/DYNC1I1/SYNJ1/BRSK1/NDEL1/MAP4K2/KIF5C/SYN3/PCLO/MYO5A	30
GO:0002791	regulation of peptide secretion	30/1304	200/18722	5.5812e+09	0.000840433023137146	0.000718870244619244	SYT7/NNAT/AACS/OXCT1/CHGA/STX1A/PPP3CB/FKBP1B/ACVR1C/SNAP25/RBP4/PPP3CA/ADCYAP1/MPC2/EPHA5/CRHBP/HTR2C/ADRA2A/KCNB1/CAMK2N1/VSNL1/ADORA1/MYRIP/GPR27/PRKCE/C2CD2L/ADCY5/EFNA5/ITSN1/DOC2B	30
GO:0090087	regulation of peptide transport	30/1304	202/18722	6.73183e+09	0.000992389164646955	0.000848846989477267	SYT7/NNAT/AACS/OXCT1/CHGA/STX1A/PPP3CB/FKBP1B/ACVR1C/SNAP25/RBP4/PPP3CA/ADCYAP1/MPC2/EPHA5/CRHBP/HTR2C/ADRA2A/KCNB1/CAMK2N1/VSNL1/ADORA1/MYRIP/GPR27/PRKCE/C2CD2L/ADCY5/EFNA5/ITSN1/DOC2B	30
GO:0050769	positive regulation of neurogenesis	30/1304	225/18722	0.000462999501702943	0.00536052960815978	0.00458516636616941	CDKL5/CAMK2B/TRPC5/PLXNA2/PAK3/NEURL1/CUX2/OPRM1/EPHA4/BIN1/ITPKA/ZNF365/SLIT2/PAK1/NPTN/IL34/SYNJ1/NDEL1/ISLR2/MAP2K1/RGS14/MAP6/FOXG1/SLITRK1/AMIGO1/RELN/L1CAM/PLXNA4/SHANK3/NEFL	30
GO:0097305	response to alcohol	30/1304	253/18722	0.00301401508635137	0.0276041045874979	0.0236113632746575	GRAMD1B/ATP2B1/AACS/OPRK1/OXCT1/GLRA2/OPRM1/RGS4/PTK2B/LANCL2/RBP4/NTRK3/ADCYAP1/SLIT2/CRHBP/CALM3/CHRNB2/ADCY1/KCNC2/PRKCE/ADCY5/NPAS4/GRIN1/GRIN2A/SLIT3/CALM1/GRIN3A/GRIN2B/NEFL/ACACA	30
GO:0035249	synaptic transmission, glutamatergic	29/1304	92/18722	201.794	18690.7	15987.2	CACNG3/MAPK8IP2/SYT1/MEF2C/SLC17A6/HTR2A/SLC17A7/PTK2B/GRM4/NAPB/UNC13A/STXBP1/UNC13C/CLSTN3/ADCYAP1/CACNG8/DGKZ/CDH8/HOMER1/GRM1/TPRG1L/ADORA1/GRM2/CACNG2/GRM5/DRD1/RELN/GRM3/SHANK3	29
GO:0060048	cardiac muscle contraction	29/1304	137/18722	572370	200697	1.71668e+08	CACNA1G/EHD3/NEDD4L/PKP2/TMEM38A/NOS1/CHGA/SCN1B/PDE4D/FKBP1B/FGF13/BIN1/HCN4/ATP1B1/CALM2/ANK2/SCN2B/CACNA1C/GPD1L/CACNA2D1/CALM3/KCNJ3/ADORA1/SCN3B/ADRA1B/KCND3/SLC8A1/RYR2/CALM1	29
GO:1902904	negative regulation of supramolecular fiber organization	29/1304	166/18722	3.81031e+08	7.89232e+09	6.75075e+09	CTNNA2/NAV3/SPTB/ADD2/CAMSAP3/CARMIL1/SPEF1/STMN2/TUBB4A/CLIP3/STMN1/EML2/CGNL1/TMOD2/TTBK2/FGF13/LDLR/APC/VILL/SLIT2/SNCA/DMTN/CARMIL2/SPTBN4/SHANK1/DLC1/SSH3/INPP5J/SHANK3	29
GO:0034767	positive regulation of ion transmembrane transport	29/1304	167/18722	4.30949e+08	8.6702e+09	7.41612e+09	CACNG3/EHD3/OPRK1/TESC/NOS1/FGF14/KCNA1/KCNC1/RGN/STAC2/ATP1B1/CALM2/SNCA/ANK2/ANK3/CACNA2D1/THY1/CALM3/S100A1/KCNC2/CACNG2/AMIGO1/DRD1/RELN/TCAF1/RYR2/STK39/CALM1/SHANK3	29
GO:0015698	inorganic anion transport	29/1304	180/18722	1.91792e+09	0.000324657188750986	0.000277697789436734	GABRA3/GABRA1/CLCN4/SLC26A4/GLRA2/SLC25A14/SLC17A7/GABRA4/GLRB/CLIC5/GABRG2/SLC12A5/ANO3/ADAMTS8/SLC4A10/GABRB2/ANO4/GABRA2/GABRB1/GABRB3/GRM5/LRRC8C/ANO5/PRNP/GABRG3/GABRA5/GABRD/SLC12A8/GABRQ	29
GO:0099111	microtubule-based transport	29/1304	190/18722	5.34889e+09	0.000812932247552413	0.000695347264527361	RAB27B/PRKCZ/AP3M2/CAMSAP3/KIF3C/NEFH/AP3B2/CLIP3/APBA1/JHY/WASF1/SSX2IP/KIF17/KIF1A/CALY/KIF3A/BICDL1/DLG2/UCHL1/KIF5A/DYNC1I1/COPG2/NEK10/TUB/NDEL1/MAP1A/KIF5C/AGBL4/NEFL	29
GO:0090276	regulation of peptide hormone secretion	29/1304	196/18722	9.45659e+09	0.00134948848206463	0.00115429437980848	SYT7/NNAT/AACS/OXCT1/CHGA/STX1A/PPP3CB/FKBP1B/ACVR1C/SNAP25/RBP4/PPP3CA/ADCYAP1/MPC2/EPHA5/CRHBP/HTR2C/ADRA2A/KCNB1/CAMK2N1/VSNL1/MYRIP/GPR27/PRKCE/C2CD2L/ADCY5/EFNA5/ITSN1/DOC2B	29
GO:0030100	regulation of endocytosis	29/1304	211/18722	0.000344077161951886	0.00411330045674299	0.00351834021763416	NEDD4L/SNAP91/STX1B/NECAB2/SLC17A7/CLIP3/DNM1/SH3GL2/PPP3CB/AAK1/DNAJC6/HPCA/PACSIN1/CALY/DLG4/SYT4/BIN1/ARRB1/PPP3CA/CDH13/SNCA/SYNJ1/CALM3/MCTP1/BTBD9/CALM1/SCAMP5/ITSN1/PPP3R1	29
GO:0017156	calcium-ion regulated exocytosis	28/1304	64/18722	0.0293397	4.00079	3.4221	CACNA1G/SYT7/SYT13/SYT1/RIMS1/CADPS2/RAPGEF4/STX1B/CACNA1I/RAB3A/STX1A/PPP3CB/RIMS3/SYT5/UNC13A/SYT4/STXBP1/UNC13C/DOC2A/ADRA2A/SYN2/KCNB1/CDK5R2/SYT12/RIMS2/SCAMP5/SYT3/DOC2B	28
GO:0036465	synaptic vesicle recycling	28/1304	75/18722	3.90295	456.18	390.197	SYT7/RAB27B/SNAP91/SYT1/SNCB/AMPH/STX1B/SYP/FGF14/SLC17A7/RAB3A/STX1A/DNM1/SH3GL2/PPP3CB/DNAJC6/PACSIN1/SYT5/SNCA/NLGN4X/WNT7A/SYNJ1/CALM3/SNCG/BTBD9/BTBD8/CALM1/ITSN1	28
GO:0060291	long-term synaptic potentiation	28/1304	99/18722	873.252	603774	516442	CYP46A1/PRKCZ/CRHR2/NR2E1/RASGRF2/EPHA4/SLC8A2/PTK2B/PRKCG/SNAP25/SNCA/PLK2/NRGN/SLC24A2/NPTN/SHANK2/ADORA1/ADCY1/NSG1/RGS14/PRNP/CALB2/SYT12/GRIN2A/RELN/PRRT1/SHANK3/GRIN2B	28
GO:0006865	amino acid transport	28/1304	143/18722	5.30515e+07	1.45492e+09	1.24447e+09	SLC6A13/SLC6A7/SLC7A14/XK/SLC6A15/SLC17A6/SLC7A8/SLC7A4/HRH3/SLC32A1/SLC17A7/SLC1A6/APBA1/SLC1A2/SLC6A12/SLC25A12/RGS4/SLC6A6/SLC6A11/TRPC4/STXBP1/SNCA/GRM1/ADORA1/GRM2/LRRC8C/CCK/SLC6A17	28
GO:0050905	neuromuscular process	28/1304	148/18722	1.09692e+08	2.69239e+09	2.30295e+09	MYCBP2/CTNNA2/RBFOX1/JPH4/RBFOX2/HERC1/CNTNAP1/GLRB/KCNA1/DLG4/ATP8A2/STAC2/KCNH1/ITPR1/HOMER1/JPH3/UCHL1/SHANK1/MAP1A/ADCY5/GPR88/GRIN2A/DRD1/BACE1/ADARB1/GRIN3A/TMEM150C/NEFL	28
GO:0001764	neuron migration	28/1304	156/18722	3.2378e+07	6.9106e+09	5.91103e+08	ARX/CDKL5/NEXMIF/CAMK2B/CTNNA2/CAMK2A/MEF2C/LHX6/RAPGEF2/PHACTR1/SATB2/FGF13/KIAA0319/NTRK3/KIRREL3/SPOCK1/FEZF2/UNC5D/NRG1/NDEL1/CDK5R2/FOXG1/CDK5R1/DRD1/FLRT2/CCK/RELN/SCRT1	28
GO:0007156	homophilic cell adhesion via plasma membrane adhesion molecules	28/1304	167/18722	1.24313e+09	0.000221910400283262	0.000189812607719427	CDH10/SDK2/CDHR2/CDH7/NECTIN1/CDH9/VSTM2L/CNTN6/PCDH8/CLSTN3/CDH13/CNTN4/CDH18/KIRREL3/CDH22/CDH8/CDH12/PCDH1/NPTN/CLSTN2/CADM3/PCDH19/CLSTN1/AMIGO1/PTPRT/L1CAM/TENM3/PCDHAC2	28
GO:0032984	protein-containing complex disassembly	28/1304	224/18722	0.00189951637853688	0.0186003324516411	0.0159099240170249	STMN4/NAV3/SPTB/NSF/ADD2/CAMSAP3/CARMIL1/SPEF1/MAP1LC3A/STMN2/CHMP3/DNAJC6/STMN1/NAPB/TMOD2/TTBK2/FGF13/SHFL/MICAL2/APC/VILL/DMTN/SYNJ1/CARMIL2/SPTBN4/MAP1A/UVRAG/CALM1	28
GO:0051952	regulation of amine transport	27/1304	91/18722	5612.26	399284	341530	SYT7/SYT13/SYT1/OPRK1/CHGA/HRH3/HTR2A/RAB3A/STX1A/RGS4/SYT5/SYT4/STXBP1/SNCA/ADRA2A/KCNB1/CHRNB2/ADORA1/GRM2/RAB3B/P2RY1/SYT12/SNCG/KCNA2/DRD1/CCK/SYT3	27
GO:0061337	cardiac conduction	27/1304	98/18722	3630.21	2.09656e+06	1.7933e+06	CACNA1G/EHD3/PKP2/ATP2B3/ATP2B1/ATP1A3/SCN1B/PDE4D/SLC8A2/FKBP1B/BIN1/HCN4/ATP1B1/CALM2/ANK2/SCN2B/CACNA1C/CACNA2D1/ATP2B2/CALM3/SPTBN4/KCNJ3/SCN3B/KCND3/SLC8A1/RYR2/CALM1	27
GO:0015837	amine transport	27/1304	99/18722	46640.8	2.57258e+06	2.20047e+06	SYT7/SYT13/SYT1/OPRK1/CHGA/HRH3/HTR2A/RAB3A/STX1A/RGS4/SYT5/SYT4/STXBP1/SNCA/ADRA2A/KCNB1/CHRNB2/ADORA1/GRM2/RAB3B/P2RY1/SYT12/SNCG/KCNA2/DRD1/CCK/SYT3	27
GO:0043266	regulation of potassium ion transport	27/1304	109/18722	471733	2.12453e+07	1.81723e+07	NEDD4L/KCNAB2/OPRK1/NOS1/HTR2A/KCNA1/RGS4/PTK2B/KCNS1/KCNC1/DPP6/BIN1/ADCYAP1/ATP1B1/ANK2/ADRA2A/ANK3/KCNS2/ADORA1/KCNC2/KCNAB1/PRNP/AMIGO1/KCNIP1/DRD1/KCNIP4/STK39	27
GO:0070507	regulation of microtubule cytoskeleton organization	27/1304	148/18722	3.50391e+08	7.43831e+09	6.36241e+08	STMN4/NAV3/CAMSAP3/CYLD/MAPRE3/SPEF1/STMN2/TUBB4A/CLIP3/STMN1/EML2/TTBK2/FGF13/APC/SLAIN1/SNCA/SLC39A12/PAK1/DIXDC1/TRIM36/MAP1A/MAPRE2/TPPP/MAP6/CDK5R1/EFNA5/INPP5J	27
GO:1904064	positive regulation of cation transmembrane transport	27/1304	151/18722	5.19001e+08	0.000101910989394038	8.71703e+09	CACNG3/EHD3/OPRK1/TESC/NOS1/FGF14/KCNA1/KCNC1/RGN/STAC2/ATP1B1/CALM2/SNCA/ANK2/ANK3/CACNA2D1/THY1/CALM3/S100A1/KCNC2/CACNG2/AMIGO1/DRD1/RELN/RYR2/CALM1/SHANK3	27
GO:0010970	transport along microtubule	27/1304	155/18722	8.59097e+07	0.000158545352697463	0.000135612872577796	RAB27B/PRKCZ/AP3M2/CAMSAP3/KIF3C/NEFH/AP3B2/CLIP3/APBA1/WASF1/SSX2IP/KIF17/KIF1A/CALY/KIF3A/BICDL1/DLG2/UCHL1/KIF5A/DYNC1I1/COPG2/TUB/NDEL1/MAP1A/KIF5C/AGBL4/NEFL	27
GO:0010976	positive regulation of neuron projection development	27/1304	163/18722	2.20958e+09	0.000363987610346989	0.000311339339703474	LRRC7/CAMK2B/PAK3/NDRG4/STMN2/SCN1B/RAPGEF2/CUX2/FIG4/PLPPR5/FKBP1B/PTK2B/PACSIN1/ATP8A2/ITPKA/NTRK3/ADCYAP1/NPTN/SERPINI1/APBB1/NDEL1/ENC1/NEGR1/AMIGO1/CAMK1D/RELN/TENM3	27
GO:0010721	negative regulation of cell development	27/1304	180/18722	0.000128637535889923	0.00173008674981816	0.00147984176111002	RTN4R/FSTL4/TRPC5/BRINP1/MCF2/LHX2/FBXW7/RAPGEF2/NR2E1/BCL11A/RNF6/YWHAH/FGF13/LDLR/SEMA4F/KIAA0319/PPP3CA/NTRK3/ADCYAP1/DLX1/THY1/WNT7A/DMTN/SEMA3E/CDK5R1/EFNA5/SEMA4A	27
GO:0035418	protein localization to synapse	26/1304	65/18722	4.60939	526.221	450.107	CACNG3/ARHGAP44/RAB27B/PRKCZ/STX1B/LGI1/ASIC2/IQSEC2/DLG4/SNAP25/CLSTN3/GRIP2/DLG2/WNT7A/KIF5A/SHANK1/BSN/CACNG2/MAP1A/KIF5C/NSG1/CPLX1/CLSTN1/GRIN2A/PCLO/RELN	26
GO:0140029	exocytic process	26/1304	76/18722	334.81	28337.6	24238.8	SYT1/STX1B/VTI1B/SNPH/RAB3A/STX1A/OTOF/NAPB/UNC13A/SNAP25/STXBP1/SYTL2/UNC13C/RAB15/EXOC6B/SNCA/CPLX2/RAB3C/KCNB1/DMTN/SYNJ1/STXBP5/CPLX1/RAB3B/PPFIA3/ERC2	26
GO:0071322	cellular response to carbohydrate stimulus	26/1304	163/18722	6.03044e+09	0.000902543317678626	0.0007719967179981	MLXIPL/PTPRN/MAP2K4/PDK3/RPS6KA2/AACS/OPRK1/OXCT1/PPP3CB/FKBP1B/GJB6/PPP3CA/MPC2/EPHA5/ADRA2A/PTPRN2/MAPK13/KCNB1/CAMK2N1/VSNL1/PRKCB/GPR27/PRKCE/C2CD2L/ADCY5/EFNA5	26
GO:0043112	receptor metabolic process	26/1304	166/18722	8.24526e+09	0.00118350784549268	0.00101232168534063	CACNG3/EHD3/FUT8/NSF/EPS15/GRK3/NECAB2/DNM1/HPCA/OPTN/ARFGEF2/CALY/DLG4/SNAP25/ARRB1/CACNG8/SNCA/GRIA1/NRG1/LMTK2/CACNG2/NSG1/UVRAG/INPP5F/GPRASP1/PPP3R1	26
GO:0050954	sensory perception of mechanical stimulus	26/1304	175/18722	0.000198893459891021	0.0025693894594869	0.00219774518422516	SLC26A4/MYO15A/HTR2A/CRYM/RAB3A/ASIC2/KCNA1/RIPOR2/SOBP/CLIC5/OTOF/GJB6/PHF24/EML2/SRRM4/GABRB2/CNTN5/THRB/ATP2B2/SPTBN4/CHRNB2/TUB/GABRA5/BACE1/PDZD7/STRC	26
GO:0043523	regulation of neuron apoptotic process	26/1304	212/18722	0.00350748655227176	0.0310238765497334	0.0265364890602409	MAP2K4/SNCB/PAK3/MEF2C/TYRO3/TRIM2/FBXW7/LANCL1/PTK2B/GRM4/PRKCG/VSTM2L/AGAP2/FAIM2/STXBP1/ARRB1/DLX1/SNCA/GABRB2/KCNB1/OXR1/PRNP/CDK5R1/GABRA5/BACE1/NEFL	26
GO:0015844	monoamine transport	25/1304	84/18722	26744.5	1.58179e+06	1.353e+06	SYT7/SYT13/SYT1/OPRK1/NOS1/CHGA/HRH3/HTR2A/RAB3A/STX1A/SYT5/SYT4/SNCA/ADRA2A/KCNB1/CHRNB2/GRM2/RAB3B/P2RY1/SYT12/SNCG/KCNA2/HTR1A/DRD1/SYT3	25
GO:0106027	neuron projection organization	25/1304	93/18722	283775	1.39305e+07	1.19156e+07	ARHGAP44/CAMK2B/NGEF/PAK3/LZTS3/ATP1A3/CUX2/EPHA4/KIF1A/DLG4/ITPKA/ZNF365/PPFIA2/HOMER1/WNT7A/SHANK1/MAP1A/PRNP/ABCD2/CDK5R1/RELN/SIPA1L1/SHANK3/GRIN2B/SRCIN1	25
GO:0006821	chloride transport	25/1304	109/18722	8.98205e+06	3.02006e+08	2.58323e+08	GABRA3/GABRA1/CLCN4/SLC26A4/GLRA2/GABRA4/GLRB/CLIC5/GABRG2/SLC12A5/ANO3/SLC4A10/GABRB2/ANO4/GABRA2/GABRB1/GABRB3/GRM5/ANO5/PRNP/GABRG3/GABRA5/GABRD/SLC12A8/GABRQ	25
GO:0032411	positive regulation of transporter activity	25/1304	120/18722	6.35248e+07	1.68564e+09	1.44182e+08	CACNG3/EHD3/TESC/FGF14/KCNA1/SYNGR3/KCNC1/RGN/STAC2/ATP1B1/CALM2/ANK2/ANK3/CACNA2D1/CALM3/S100A1/KCNC2/CACNG2/AMIGO1/RELN/TCAF1/RYR2/STK39/CALM1/SHANK3	25
GO:0008277	regulation of G protein-coupled receptor signaling pathway	25/1304	134/18722	5.26893e+08	0.00010304848878405	8.81432e+09	FRMPD1/CAMK2A/GRK3/CHGA/SYP/NECAB2/APLP1/DNM1/OPRM1/RGS4/STMN1/PHF24/TMOD2/MRAP2/ARRB1/ADCYAP1/SNCA/RGS20/TUB/RGS14/GPR27/RGS6/KCTD16/KCTD8/GPRASP1	25
GO:0061025	membrane fusion	25/1304	163/18722	0.000157568675922437	0.00208491814044	0.00178334926444772	SYT7/SYT13/SYT1/NSF/RIMS1/STX7/STX1B/VTI1B/RAB3A/STX1A/OTOF/CHMP3/SNAP25/SYT4/NAPG/STXBP1/VAMP1/SNCA/CPLX2/SEPTIN8/STXBP6/CPLX1/UVRAG/NOX5/DOC2B	25
GO:0050796	regulation of insulin secretion	25/1304	165/18722	0.000191621917328311	0.00248855024382189	0.00212859879761245	SYT7/NNAT/AACS/OXCT1/CHGA/STX1A/PPP3CB/FKBP1B/ACVR1C/SNAP25/RBP4/PPP3CA/MPC2/EPHA5/ADRA2A/KCNB1/CAMK2N1/VSNL1/MYRIP/GPR27/PRKCE/C2CD2L/ADCY5/EFNA5/DOC2B	25
GO:0097120	receptor localization to synapse	24/1304	57/18722	11.152	1190.11	101.797	CACNG3/ARHGAP44/LRRC7/PRKCZ/STX7/DLG3/STX1B/LGI1/KIF17/IQSEC2/DLG4/SNAP25/CACNG8/GRIP2/DLG2/KIF5A/NPTN/CACNG2/KIF5C/NSG1/CPLX1/CLSTN1/ANKS1B/RELN	24
GO:0007193	adenylate cyclase-inhibiting G protein-coupled receptor signaling pathway	24/1304	78/18722	28255.6	1.65127e+06	1.41243e+06	OPRK1/HRH3/OPRM1/OPRD1/GRM4/GNAZ/MCHR1/CHRM3/ADRA2A/GRM1/HTR5A/ADORA1/GRM2/NPY1R/CHRM1/GRM5/P2RY1/ADCY5/HTR1A/SSTR2/CHRM4/CHRM2/PDE2A/GRM3	24
GO:0098661	inorganic anion transmembrane transport	24/1304	91/18722	886336	3.68731e+07	3.15396e+07	GABRA3/GABRA1/SLC26A4/GLRA2/SLC25A14/GABRA4/GLRB/GABRG2/SLC12A5/ANO3/ADAMTS8/GABRB2/ANO4/GABRA2/GABRB1/GABRB3/GRM5/ANO5/PRNP/GABRG3/GABRA5/GABRD/SLC12A8/GABRQ	24
GO:0051963	regulation of synapse assembly	24/1304	101/18722	7.90028e+06	2.71206e+08	2.31978e+08	MEF2C/SYNDIG1/ASIC2/NECTIN1/CUX2/ADGRL2/LRFN1/CLSTN3/NTRK3/CBLN2/SNCA/WNT7A/CLSTN2/CHRNB2/LRFN5/LRTM2/CLSTN1/LINGO2/SLITRK1/SLITRK4/AMIGO1/FLRT2/SEMA4A/VSTM5	24
GO:0002027	regulation of heart rate	24/1304	103/18722	1.17689e+07	3.9036e+08	3.33897e+08	CACNA1G/ADRB1/PKP2/SCN1B/PDE4D/RGS4/FKBP1B/BIN1/HCN4/CALM2/ANK2/SCN2B/CACNA1C/GPD1L/CACNA2D1/CALM3/SPTBN4/KCNJ3/SCN3B/ADRA1B/KCND3/SLC8A1/RYR2/CALM1	24
GO:0098659	inorganic cation import across plasma membrane	24/1304	108/18722	3.03271e+06	9.13348e+08	7.81239e+08	SLC9A7/ATP1A3/SLC9A2/SLC8A2/SLC12A5/ISCU/HCN4/ATP1B1/SLC39A4/SLC39A12/KCNJ16/CACNA2D1/SLC24A2/STEAP2/KCNJ6/KCNJ9/KCNJ3/KCNJ4/PRNP/SLC8A1/KCNJ12/SLC39A10/SLC9A6/SLC12A8	24
GO:0099587	inorganic ion import across plasma membrane	24/1304	108/18722	3.03271e+06	9.13348e+08	7.81239e+08	SLC9A7/ATP1A3/SLC9A2/SLC8A2/SLC12A5/ISCU/HCN4/ATP1B1/SLC39A4/SLC39A12/KCNJ16/CACNA2D1/SLC24A2/STEAP2/KCNJ6/KCNJ9/KCNJ3/KCNJ4/PRNP/SLC8A1/KCNJ12/SLC39A10/SLC9A6/SLC12A8	24
GO:0032414	positive regulation of ion transmembrane transporter activity	24/1304	109/18722	3.63539e+07	1.06137e+09	9.07846e+08	CACNG3/EHD3/TESC/FGF14/KCNA1/KCNC1/RGN/STAC2/ATP1B1/CALM2/ANK2/ANK3/CACNA2D1/CALM3/S100A1/KCNC2/CACNG2/AMIGO1/RELN/TCAF1/RYR2/STK39/CALM1/SHANK3	24
GO:0031109	microtubule polymerization or depolymerization	24/1304	122/18722	3.09487e+08	6.66347e+09	5.69965e+09	STMN4/NAV3/CAMSAP3/MAPRE3/SPEF1/STMN2/TUBB4A/CLIP3/STMN1/EML2/TTBK2/FGF13/APC/SLAIN1/SNCA/SLC39A12/PAK1/TPPP3/NDEL1/MAP1A/MAPRE2/TPPP/CDK5R1/INPP5J	24
GO:0043624	cellular protein complex disassembly	24/1304	136/18722	2.13601e+09	0.000355033094693784	0.000303680032321623	STMN4/NAV3/SPTB/NSF/ADD2/CAMSAP3/CARMIL1/SPEF1/STMN2/DNAJC6/STMN1/NAPB/TMOD2/TTBK2/FGF13/SHFL/MICAL2/APC/VILL/DMTN/SYNJ1/CARMIL2/SPTBN4/MAP1A	24
GO:0098876	vesicle-mediated transport to the plasma membrane	24/1304	136/18722	2.13601e+09	0.000355033094693784	0.000303680032321623	ARHGAP44/EHD3/NSF/EPS15/STX1B/NDRG4/OPTN/ACSL3/ARFGEF2/RAB11FIP4/SNAP25/PREPL/VPS53/EXOC6B/GRIP2/ANK3/STEAP2/CNST/LMTK2/NSG1/STXBP6/CPLX1/CLSTN1/INPP5F	24
GO:0031333	negative regulation of protein-containing complex assembly	24/1304	140/18722	3.49613e+09	0.000553628920593202	0.000473550356326465	PRKCZ/SPTB/ADD2/CARMIL1/STMN2/TUBB4A/CLIP3/OPRD1/STMN1/DNAJC15/EML2/TMOD2/VILL/STXBP1/LMO4/SLIT2/SNCA/DMTN/CARMIL2/SPTBN4/DACT1/SSH3/INPP5J/SVIP	24
GO:0051650	establishment of vesicle localization	24/1304	161/18722	0.000326913746798355	0.00394304565855805	0.00337271158923739	RAB27B/SNAP91/PRKCZ/AP3M2/MYO15A/AP3B2/RAB3A/DNM1/LIN7A/KIF1A/KIF3A/SYT4/BICDL1/PPFIA2/EXOC6B/SNCA/SHROOM2/KIF5A/DYNC1I1/SYNJ1/NDEL1/MAP4K2/KIF5C/MYO5A	24
GO:0048488	synaptic vesicle endocytosis	23/1304	62/18722	86.2708	67222.8	57499.5	RAB27B/SNAP91/SYT1/SNCB/AMPH/SYP/SLC17A7/STX1A/DNM1/SH3GL2/PPP3CB/DNAJC6/PACSIN1/SYT5/SNCA/NLGN4X/SYNJ1/CALM3/SNCG/BTBD9/BTBD8/CALM1/ITSN1	23
GO:0140238	presynaptic endocytosis	23/1304	62/18722	86.2708	67222.8	57499.5	RAB27B/SNAP91/SYT1/SNCB/AMPH/SYP/SLC17A7/STX1A/DNM1/SH3GL2/PPP3CB/DNAJC6/PACSIN1/SYT5/SNCA/NLGN4X/SYNJ1/CALM3/SNCG/BTBD9/BTBD8/CALM1/ITSN1	23
GO:0099601	regulation of neurotransmitter receptor activity	23/1304	63/18722	1269.85	97401.8	83313.3	CACNG3/MAPK8IP2/MEF2C/NPTX2/OPRM1/RASGRF2/DLGAP3/PTK2B/DLG4/CACNG8/CRHBP/HOMER1/SHANK1/CACNG2/NPTX1/LYNX1/BEGAIN/RELN/DLGAP2/PRRT1/NPTXR/SHISA9/SHANK3	23
GO:0051966	regulation of synaptic transmission, glutamatergic	23/1304	69/18722	10829.9	718430	614514	CACNG3/MAPK8IP2/SYT1/MEF2C/HTR2A/PTK2B/GRM4/UNC13A/STXBP1/ADCYAP1/CACNG8/DGKZ/HOMER1/GRM1/TPRG1L/ADORA1/GRM2/CACNG2/GRM5/DRD1/RELN/GRM3/SHANK3	23
GO:0051937	catecholamine transport	23/1304	73/18722	3905.5	2.20369e+06	1.88494e+06	SYT7/SYT13/SYT1/OPRK1/CHGA/HRH3/HTR2A/RAB3A/STX1A/SYT5/SYT4/SNCA/ADRA2A/KCNB1/CHRNB2/GRM2/RAB3B/P2RY1/SYT12/SNCG/KCNA2/DRD1/SYT3	23
GO:0140056	organelle localization by membrane tethering	23/1304	77/18722	127535	6.52158e+06	5.57828e+06	SYT1/NSF/STX7/STX1B/VTI1B/SNPH/NDRG4/RAB3A/STX1A/ESYT2/VAPB/UNC13A/SNAP25/STXBP1/SYTL2/UNC13C/RAB15/CPLX2/RAB3C/KCNB1/RAB3B/PPFIA3/CALM1	23
GO:0021954	central nervous system neuron development	23/1304	81/18722	381707	1.76773e+07	1.51204e+06	ARX/MYCBP2/SCN1B/EPHB6/LHX6/RAPGEF2/NR2E1/EPHA4/B4GALT6/NPY/SLC4A10/SLIT2/FEZF2/SPTBN4/CHRNB2/GABRB1/HPRT1/NDEL1/FOXG1/DRD1/AGBL4/ADARB1/PLXNA4	23
GO:0051899	membrane depolarization	23/1304	83/18722	64116.2	2.73693e+06	2.34105e+07	CACNA1G/NEDD4L/PRKCZ/PTPN3/CACNA1I/SCN1B/GOT1/YWHAH/SCN2A/HCN4/ANK2/SCN2B/CACNA1C/ANK3/GPD1L/CACNA2D1/CHRNB2/SCN3B/CACNG2/SLC8A1/CCK/SCN8A/MLLT11	23
GO:0071277	cellular response to calcium ion	23/1304	85/18722	1.05757e+06	4.32634e+07	3.70056e+07	SYT7/SYT13/SYT1/RASGRP2/MEF2C/CPNE6/RASAL1/HPCA/CPNE5/SYT5/SYT4/CPNE8/KCNH1/CPNE9/CRHBP/DMTN/ADCY1/NEUROD2/SYT12/CPNE7/CPNE4/RYR3/SYT3	23
GO:0022406	membrane docking	23/1304	86/18722	1.34944e+06	5.3857e+07	4.6067e+07	SYT1/NSF/STX7/STX1B/VTI1B/SNPH/NDRG4/RAB3A/STX1A/ESYT2/VAPB/UNC13A/SNAP25/STXBP1/SYTL2/UNC13C/RAB15/CPLX2/RAB3C/KCNB1/RAB3B/PPFIA3/CALM1	23
GO:0099175	regulation of postsynapse organization	23/1304	90/18722	3.43451e+06	1.27727e+08	1.09253e+08	ARHGAP44/CDKL5/CAMK2B/NGEF/PAK3/LZTS3/CUX2/EPHA4/LRFN1/KIF1A/ITPKA/PPFIA2/NTRK3/HOMER1/WNT7A/LRFN2/PRNP/CDK5R1/RELN/SIPA1L1/SHANK3/GRIN2B/SRCIN1	23
GO:0071868	cellular response to monoamine stimulus	23/1304	107/18722	9.92519e+07	2.46075e+08	2.10482e+09	GNB5/HRH3/HTR2A/APLP1/HRH2/RGS4/CALY/CHRM3/RGS8/GNAL/SNCA/HTR2C/GNA14/HTR5A/CHRM1/NSG1/NSG2/ADCY5/HTR1A/CHRM4/CHRM2/DRD1/RYR2	23
GO:0071870	cellular response to catecholamine stimulus	23/1304	107/18722	9.92519e+07	2.46075e+08	2.10482e+09	GNB5/HRH3/HTR2A/APLP1/HRH2/RGS4/CALY/CHRM3/RGS8/GNAL/SNCA/HTR2C/GNA14/HTR5A/CHRM1/NSG1/NSG2/ADCY5/HTR1A/CHRM4/CHRM2/DRD1/RYR2	23
GO:0071867	response to monoamine	23/1304	111/18722	1.94771e+08	4.38593e+09	3.75153e+08	GNB5/HRH3/HTR2A/APLP1/HRH2/RGS4/CALY/CHRM3/RGS8/GNAL/SNCA/HTR2C/GNA14/HTR5A/CHRM1/NSG1/NSG2/ADCY5/HTR1A/CHRM4/CHRM2/DRD1/RYR2	23
GO:0071869	response to catecholamine	23/1304	111/18722	1.94771e+08	4.38593e+09	3.75153e+08	GNB5/HRH3/HTR2A/APLP1/HRH2/RGS4/CALY/CHRM3/RGS8/GNAL/SNCA/HTR2C/GNA14/HTR5A/CHRM1/NSG1/NSG2/ADCY5/HTR1A/CHRM4/CHRM2/DRD1/RYR2	23
GO:0051209	release of sequestered calcium ion into cytosol	23/1304	115/18722	3.68278e+08	7.6605e+09	6.55246e+08	TMEM38A/NOS1/JPH4/HTR2A/JPH1/PDE4D/FKBP1B/PTK2B/CALM2/SNCA/ANK2/HTR2C/ITPR1/CACNA1C/THY1/JPH3/CALM3/PRKCE/SLC8A1/DRD1/RYR2/CALM1/RYR3	23
GO:0051283	negative regulation of sequestering of calcium ion	23/1304	116/18722	4.29503e+07	8.6702e+09	7.41612e+09	TMEM38A/NOS1/JPH4/HTR2A/JPH1/PDE4D/FKBP1B/PTK2B/CALM2/SNCA/ANK2/HTR2C/ITPR1/CACNA1C/THY1/JPH3/CALM3/PRKCE/SLC8A1/DRD1/RYR2/CALM1/RYR3	23
GO:0051282	regulation of sequestering of calcium ion	23/1304	118/18722	5.80534e+08	0.000113088962118117	9.67314e+09	TMEM38A/NOS1/JPH4/HTR2A/JPH1/PDE4D/FKBP1B/PTK2B/CALM2/SNCA/ANK2/HTR2C/ITPR1/CACNA1C/THY1/JPH3/CALM3/PRKCE/SLC8A1/DRD1/RYR2/CALM1/RYR3	23
GO:0051208	sequestering of calcium ion	23/1304	122/18722	1.03549e+09	0.000188967612457756	0.00016163476452359	TMEM38A/NOS1/JPH4/HTR2A/JPH1/PDE4D/FKBP1B/PTK2B/CALM2/SNCA/ANK2/HTR2C/ITPR1/CACNA1C/THY1/JPH3/CALM3/PRKCE/SLC8A1/DRD1/RYR2/CALM1/RYR3	23
GO:0030048	actin filament-based movement	23/1304	127/18722	2.04676e+08	0.000342920159342767	0.000293319148635331	CACNA1G/NEDD4L/PKP2/EPDR1/MYO15A/SCN1B/PDE4D/WIPF3/FGF13/BIN1/HCN4/ANK2/SCN2B/CACNA1C/GPD1L/CACNA2D1/KCNJ3/ADORA1/SCN3B/KCND3/MYO5A/PARVA/RYR2	23
GO:0050768	negative regulation of neurogenesis	23/1304	140/18722	9.93254e+09	0.00140515354840082	0.00120190788231516	RTN4R/FSTL4/TRPC5/BRINP1/MCF2/LHX2/RAPGEF2/NR2E1/RNF6/YWHAH/FGF13/LDLR/SEMA4F/KIAA0319/PPP3CA/NTRK3/ADCYAP1/DLX1/THY1/WNT7A/SEMA3E/CDK5R1/SEMA4A	23
GO:0051961	negative regulation of nervous system development	23/1304	145/18722	0.000170877848808543	0.0022428859887731	0.00191846816464193	RTN4R/FSTL4/TRPC5/BRINP1/MCF2/LHX2/RAPGEF2/NR2E1/RNF6/YWHAH/FGF13/LDLR/SEMA4F/KIAA0319/PPP3CA/NTRK3/ADCYAP1/DLX1/THY1/WNT7A/SEMA3E/CDK5R1/SEMA4A	23
GO:0043271	negative regulation of ion transport	23/1304	160/18722	0.000724906831634423	0.00798354670045079	0.00682878231992757	HECW1/NEDD4L/GNB5/NOS1/HRH3/HTR2A/RGS4/FKBP1B/PTK2B/ISCU/BIN1/HECW2/ADCYAP1/CALM2/SNCA/ADRA2A/ANK3/CALM3/ADORA1/KCNAB1/PRKCE/STK39/CALM1	23
GO:0051048	negative regulation of secretion	23/1304	171/18722	0.00180027866442114	0.0179261013461326	0.0153332157411678	PTGER3/OPRK1/CD200/CHGA/HRH3/ASIC1/OPRM1/FKBP1B/ACVR1C/SYT4/PPP3CA/SNCA/CRHBP/ADRA2A/RAB11FIP1/NRG1/KCNB1/VSNL1/ADORA1/STXBP6/P2RY1/STK39/SRCIN1	23
GO:0001678	cellular glucose homeostasis	23/1304	172/18722	0.00194465025618815	0.0188289706264845	0.0161054912736106	MLXIPL/PTPRN/PDK3/AACS/OPRK1/OXCT1/PPP3CB/FKBP1B/GJB6/PPP3CA/MPC2/EPHA5/ADRA2A/PTPRN2/HK1/KCNB1/CAMK2N1/VSNL1/GPR27/PRKCE/C2CD2L/ADCY5/EFNA5	23
GO:0048639	positive regulation of developmental growth	23/1304	174/18722	0.0022631382135937	0.0216142908376099	0.0184879343314055	ARX/CDKL5/NEDD4L/SYT1/TRPC5/RIMS1/MEF2C/CPNE6/RASAL1/CPNE5/UNC13A/SYT4/ATP8A2/CPNE9/PAK1/SPTBN4/NDEL1/ISLR2/HOPX/RIMS2/BASP1/L1CAM/SYT3	23
GO:0008361	regulation of cell size	23/1304	181/18722	0.00374834735990631	0.0326252432442909	0.0279062292248344	CDKL5/RTN4R/FSTL4/TRPC5/DPYSL2/SLC12A5/RNF6/FGF13/OLFM1/RAP1GAP2/SEMA4F/KIAA0319/PAK1/KCNMA1/NDEL1/ISLR2/SEMA3E/CDK5R1/SEMA4A/L1CAM/PLXNA4/SLC12A8/SHANK3	23
GO:2000300	regulation of synaptic vesicle exocytosis	22/1304	54/18722	265.161	23244.2	19882.1	SYN1/SYT1/RIMS4/SYP/HTR2A/RAB3A/NCS1/APBA1/RIMS3/PRKCG/PREPL/PPFIA2/ADRA2A/WNT7A/CALM3/STXBP5/ADCY1/PRKCB/P2RY1/BACE1/CALM1/GRIN3A	22
GO:0008306	associative learning	22/1304	78/18722	952247	3.92822e+07	3.36003e+07	OPRK1/NDRG4/NPTX2/ASIC1/PPP1R1B/SNAP25/TBR1/NRGN/NPTN/BRSK1/CHRNB2/SHANK1/MAP1A/RGS14/NEUROD2/GRIN1/GRIN2A/DRD1/GABRA5/CCK/RELN/TAFA2	22
GO:0097061	dendritic spine organization	22/1304	84/18722	4.20245e+06	1.52813e+08	1.3071e+08	ARHGAP44/CAMK2B/NGEF/PAK3/LZTS3/CUX2/EPHA4/KIF1A/DLG4/ITPKA/ZNF365/PPFIA2/HOMER1/WNT7A/SHANK1/PRNP/CDK5R1/RELN/SIPA1L1/SHANK3/GRIN2B/SRCIN1	22
GO:0019935	cyclic-nucleotide-mediated signaling	22/1304	91/18722	1.96798e+07	6.31326e+08	5.40009e+08	GUCY1B1/PDE4A/RAPGEF3/RAPGEF4/RASD2/RUNDC3A/RAPGEF2/CAP2/PDE4D/PEX5L/PTK2B/ADCYAP1/EPHA5/HTR2C/GPR61/HTR5A/ADCY1/KCNC2/PDE7B/RIMS2/PCLO/PDE2A	22
GO:1901019	regulation of calcium ion transmembrane transporter activity	22/1304	93/18722	2.96141e+07	9.04978e+08	7.74079e+08	EHD3/CACNB1/GNB5/NOS1/JPH4/FGF14/JPH1/PDE4D/FKBP1B/HPCA/RGN/STAC2/ATP1B1/CALM2/ANK2/ADRA2A/CACNA2D1/JPH3/CALM3/S100A1/RYR2/CALM1	22
GO:0050773	regulation of dendrite development	22/1304	103/18722	1.89919e+08	4.33634e+09	3.70912e+09	HECW1/CDKL5/NEDD4L/CAMK2B/TRPC5/PAK3/RAPGEF2/CUX2/NR2E1/EPHA4/BCL11A/PACSIN1/YWHAH/KIAA0319/ITPKA/HECW2/PPP3CA/CHRNB2/KNDC1/CAMK1D/RELN/SIPA1L1	22
GO:0010977	negative regulation of neuron projection development	22/1304	137/18722	0.000195675216145605	0.00253448452785956	0.00216788900765121	RTN4R/FSTL4/NGEF/STX1B/MCF2/STMN2/EPHA4/BCL11A/EFNB2/RNF6/FGF13/SEMA4F/KIAA0319/ZNF365/SPOCK1/THY1/SEMA3E/CDK5R1/INPP5J/RTN4RL1/SEMA4A/INPP5F	22
GO:0071333	cellular response to glucose stimulus	22/1304	151/18722	0.000779524050310798	0.00850374125105713	0.00727373435482988	MLXIPL/PTPRN/PDK3/AACS/OPRK1/OXCT1/PPP3CB/FKBP1B/GJB6/PPP3CA/MPC2/EPHA5/ADRA2A/PTPRN2/KCNB1/CAMK2N1/VSNL1/GPR27/PRKCE/C2CD2L/ADCY5/EFNA5	22
GO:0071331	cellular response to hexose stimulus	22/1304	153/18722	0.000932021710897262	0.0100555924808674	0.00860112112150186	MLXIPL/PTPRN/PDK3/AACS/OPRK1/OXCT1/PPP3CB/FKBP1B/GJB6/PPP3CA/MPC2/EPHA5/ADRA2A/PTPRN2/KCNB1/CAMK2N1/VSNL1/GPR27/PRKCE/C2CD2L/ADCY5/EFNA5	22
GO:0071326	cellular response to monosaccharide stimulus	22/1304	154/18722	0.00101747156857536	0.0108346375924868	0.00926748278809706	MLXIPL/PTPRN/PDK3/AACS/OPRK1/OXCT1/PPP3CB/FKBP1B/GJB6/PPP3CA/MPC2/EPHA5/ADRA2A/PTPRN2/KCNB1/CAMK2N1/VSNL1/GPR27/PRKCE/C2CD2L/ADCY5/EFNA5	22
GO:0046488	phosphatidylinositol metabolic process	22/1304	159/18722	0.00155326874532749	0.0158065115880021	0.0135202098668483	INPP4A/INPP5A/PITPNM3/MTMR8/HTR2A/PIP5K1B/FIG4/LPGAT1/EFR3A/ITPKA/HTR2C/PLCH2/MTMR12/DGKE/SYNJ1/CDS1/PGAP4/TTC7B/PIP4K2C/INPP5J/INPP5F/PI4KA	22
GO:0030833	regulation of actin filament polymerization	22/1304	171/18722	0.00388938739988915	0.0337332203993919	0.0288539452076582	CYFIP2/CTNNA2/SPTB/ADD2/PAK3/CARMIL1/WASF1/PTK2B/TMOD2/VILL/BIN1/SLIT2/BAG4/DMTN/CARMIL2/SPTBN4/CDC42EP3/PRKCE/SSH3/CYRIA/FCHSD1/FMN1	22
GO:1905475	regulation of protein localization to membrane	22/1304	175/18722	0.00513672236381701	0.0426044950507735	0.0364420518183649	ARHGAP44/PRKCZ/STX7/VTI1B/NECAB2/CLIP3/HPCA/ACSL3/IQSEC2/MRAP2/STAC2/PAK1/ANK3/KCNB1/DMTN/CNST/CACNG2/PRKCE/PRNP/CDK5R1/GPC5/TCAF1	22
GO:0050433	regulation of catecholamine secretion	21/1304	56/18722	5465.75	39457.9	337506	SYT7/SYT13/SYT1/OPRK1/CHGA/HRH3/HTR2A/RAB3A/STX1A/SYT5/SYT4/SNCA/ADRA2A/KCNB1/CHRNB2/GRM2/P2RY1/SYT12/SNCG/KCNA2/SYT3	21
GO:0050432	catecholamine secretion	21/1304	58/18722	11853.8	7758.69	663645	SYT7/SYT13/SYT1/OPRK1/CHGA/HRH3/HTR2A/RAB3A/STX1A/SYT5/SYT4/SNCA/ADRA2A/KCNB1/CHRNB2/GRM2/P2RY1/SYT12/SNCG/KCNA2/SYT3	21
GO:0086001	cardiac muscle cell action potential	21/1304	76/18722	3.06604e+06	1.14895e+08	9.8276e+07	CACNA1G/NEDD4L/PKP2/SCN1B/FGF13/BIN1/HCN4/ATP1B1/ANK2/SCN2B/CACNA1C/ANK3/GPD1L/CACNA2D1/CALM3/KCNJ3/SCN3B/KCND3/SLC8A1/RYR2/CALM1	21
GO:0031110	regulation of microtubule polymerization or depolymerization	21/1304	88/18722	4.6875e+06	1.33011e+09	1.13772e+09	STMN4/NAV3/CAMSAP3/MAPRE3/SPEF1/STMN2/TUBB4A/CLIP3/STMN1/EML2/TTBK2/FGF13/APC/SLAIN1/SNCA/SLC39A12/PAK1/MAP1A/MAPRE2/CDK5R1/INPP5J	21
GO:0002028	regulation of sodium ion transport	21/1304	90/18722	6.99697e+07	1.82703e+09	1.56276e+09	HECW1/NEDD4L/PKP2/PTPN3/TESC/NOS1/FGF14/SCN1B/YWHAH/FGF13/HECW2/ATP1B1/SCN2B/ANK3/GPD1L/SPTBN4/SCN3B/PRKCE/SLC8A1/STK39/FXYD7	21
GO:0010522	regulation of calcium ion transport into cytosol	21/1304	102/18722	5.97872e+08	0.000115549353040993	9.88359e+08	TMEM38A/NOS1/JPH4/JPH1/PDE4D/FKBP1B/PTK2B/CALM2/SNCA/ANK2/CACNA1C/THY1/JPH3/CALM3/PRKCE/PRNP/GRIN1/SLC8A1/DRD1/RYR2/CALM1	21
GO:0051261	protein depolymerization	21/1304	114/18722	3.55246e+08	0.000560739706478476	0.000479632616599509	STMN4/NAV3/SPTB/ADD2/CAMSAP3/CARMIL1/SPEF1/STMN2/DNAJC6/STMN1/TMOD2/TTBK2/FGF13/MICAL2/APC/VILL/DMTN/SYNJ1/CARMIL2/SPTBN4/MAP1A	21
GO:0048675	axon extension	21/1304	120/18722	7.75856e+09	0.00112019850316112	0.000958169598076507	CDKL5/RTN4R/TRPC5/DPYSL2/LHX2/PPP3CB/RNF6/OLFM1/SEMA4F/KIAA0319/SLIT2/PAK1/NDEL1/ISLR2/SEMA3E/CDK5R1/SLIT3/SEMA4A/SLC9A6/L1CAM/PLXNA4	21
GO:0048284	organelle fusion	21/1304	141/18722	0.000759445051049487	0.0083216869544686	0.00711801294322463	SYT7/SYT13/SYT1/STX7/STX1B/VTI1B/GDAP1/RAB3A/STX1A/CHMP3/SNAP25/SYT4/STXBP1/VAMP1/SNCA/CPLX2/SEPTIN8/STXBP6/CPLX1/UVRAG/DOC2B	21
GO:1905039	carboxylic acid transmembrane transport	21/1304	149/18722	0.00155568647819734	0.0158065115880021	0.0135202098668483	SLC6A13/SLC6A7/SLC7A14/SLC6A15/SLC17A6/SLC7A8/SLC7A4/SLC32A1/SLC25A14/SLC17A7/SLC1A6/SLC1A2/SLC6A12/SLC25A12/RGS4/SLC6A6/SLC13A5/MPC2/GRM1/LRRC8C/ABCD2	21
GO:1903825	organic acid transmembrane transport	21/1304	150/18722	0.00169307468682664	0.0169618441584326	0.0145084316342674	SLC6A13/SLC6A7/SLC7A14/SLC6A15/SLC17A6/SLC7A8/SLC7A4/SLC32A1/SLC25A14/SLC17A7/SLC1A6/SLC1A2/SLC6A12/SLC25A12/RGS4/SLC6A6/SLC13A5/MPC2/GRM1/LRRC8C/ABCD2	21
GO:0030902	hindbrain development	21/1304	151/18722	0.0018406482511869	0.0181805679377796	0.0155508755141047	CTNNA2/PLXNA2/RBFOX2/HERC1/TTBK2/KCNC1/FAIM2/TBR1/ZNF365/SSTR1/NLGN4X/PAK1/WNT7A/DLC1/MAP2K1/CDK5R2/NEUROD2/KNDC1/CDK5R1/SSTR2/CEND1	21
GO:0007605	sensory perception of sound	21/1304	154/18722	0.00235052720610747	0.0222326359437025	0.0190168401281061	SLC26A4/MYO15A/CRYM/ASIC2/RIPOR2/SOBP/CLIC5/OTOF/GJB6/EML2/SRRM4/GABRB2/CNTN5/THRB/ATP2B2/SPTBN4/CHRNB2/TUB/GABRA5/PDZD7/STRC	21
GO:0007215	glutamate receptor signaling pathway	20/1304	54/18722	20411.1	1.30128e+06	1.11306e+06	NECAB2/PTK2B/GRM4/SSTR1/HOMER1/GRM1/GRIA1/GNAQ/KCNB1/GRM2/GRM5/PRNP/CDK5R1/GRIN1/GRIN2A/GRIN3A/GRM3/SHANK3/FRRS1L/GRIN2B	20
GO:0048278	vesicle docking	20/1304	59/18722	126767	6.52158e+06	5.57828e+06	SYT1/NSF/STX7/STX1B/VTI1B/SNPH/NDRG4/RAB3A/STX1A/UNC13A/SNAP25/STXBP1/SYTL2/UNC13C/RAB15/CPLX2/RAB3C/KCNB1/RAB3B/PPFIA3	20
GO:0099072	regulation of postsynaptic membrane neurotransmitter receptor levels	20/1304	62/18722	341312	1.6267e+07	1.39141e+06	CACNG3/ARHGAP44/PRKCZ/DLG3/EPS15/STX1B/LGI1/HPCA/IQSEC2/CALY/DLG4/SNAP25/CACNG8/GRIP2/CACNG2/NSG1/CPLX1/CLSTN1/PPP3R1/FRRS1L	20
GO:1902476	chloride transmembrane transport	20/1304	66/18722	1.15201e+06	4.67375e+07	3.99773e+07	GABRA3/GABRA1/SLC26A4/GLRA2/GABRA4/GLRB/GABRG2/SLC12A5/ANO3/GABRB2/ANO4/GABRA2/GABRB1/GABRB3/ANO5/GABRG3/GABRA5/GABRD/SLC12A8/GABRQ	20
GO:0033555	multicellular organismal response to stress	20/1304	71/18722	456360	1.64726e+08	1.40899e+08	MAPK8IP2/ADRB1/BRINP1/MEF2C/NOS1/ASIC1/NR2E1/PRKCG/KIAA0319/PPP3CA/ADCYAP1/HTR2C/ADRA2A/EIF4E/NPAS2/NEUROD2/HTR1A/GABRA5/CCK/RELN	20
GO:0055117	regulation of cardiac muscle contraction	20/1304	77/18722	1.99339e+07	6.31326e+08	5.40009e+08	EHD3/PKP2/TMEM38A/NOS1/CHGA/PDE4D/FKBP1B/FGF13/BIN1/HCN4/ATP1B1/CALM2/ANK2/CACNA1C/CALM3/ADORA1/ADRA1B/SLC8A1/RYR2/CALM1	20
GO:0045921	positive regulation of exocytosis	20/1304	86/18722	1.3549e+08	3.29267e+09	2.81641e+09	CACNA1G/SYT7/RAB27B/SYT1/CADPS2/CACNA1I/SMPD3/RAB3A/STX1A/NCS1/SYT4/STXBP1/RAB15/SNCA/KCNB1/VSNL1/STXBP5/CDK5R2/SCAMP5/DOC2B	20
GO:1903351	cellular response to dopamine	20/1304	92/18722	4.13885e+08	8.43164e+09	7.21206e+09	GNB5/HRH3/HTR2A/HRH2/RGS4/CALY/CHRM3/RGS8/GNAL/HTR2C/GNA14/HTR5A/CHRM1/NSG1/NSG2/ADCY5/HTR1A/CHRM4/CHRM2/DRD1	20
GO:1903350	response to dopamine	20/1304	93/18722	4.93173e+08	9.72284e+09	8.3165e+09	GNB5/HRH3/HTR2A/HRH2/RGS4/CALY/CHRM3/RGS8/GNAL/HTR2C/GNA14/HTR5A/CHRM1/NSG1/NSG2/ADCY5/HTR1A/CHRM4/CHRM2/DRD1	20
GO:0006942	regulation of striated muscle contraction	20/1304	95/18722	6.94217e+08	0.000132089517747348	0.000112983689741543	EHD3/PKP2/TMEM38A/NOS1/CHGA/PDE4D/FKBP1B/FGF13/BIN1/HCN4/ATP1B1/CALM2/ANK2/CACNA1C/CALM3/ADORA1/ADRA1B/SLC8A1/RYR2/CALM1	20
GO:1901379	regulation of potassium ion transmembrane transport	20/1304	95/18722	6.94217e+08	0.000132089517747348	0.000112983689741543	NEDD4L/KCNAB2/OPRK1/KCNA1/RGS4/KCNS1/KCNC1/DPP6/BIN1/ATP1B1/ANK2/ANK3/KCNS2/KCNC2/KCNAB1/PRNP/AMIGO1/KCNIP1/KCNIP4/STK39	20
GO:0070252	actin-mediated cell contraction	20/1304	97/18722	9.66487e+08	0.000177032961370904	0.000151426377525391	CACNA1G/NEDD4L/PKP2/EPDR1/SCN1B/PDE4D/FGF13/BIN1/HCN4/ANK2/SCN2B/CACNA1C/GPD1L/CACNA2D1/KCNJ3/ADORA1/SCN3B/KCND3/PARVA/RYR2	20
GO:1901890	positive regulation of cell junction assembly	20/1304	104/18722	2.84087e+09	0.000458744858600289	0.0003923906125069	SYNDIG1/ASIC2/CUX2/ADGRL2/CLSTN3/CBLN2/THY1/WNT7A/CLSTN2/LRTM2/CLSTN1/CNTNAP2/LINGO2/SLITRK1/SLITRK4/AMIGO1/FLRT2/SEMA4A/VSTM5/FMN1	20
GO:0006906	vesicle fusion	20/1304	106/18722	3.78538e+09	0.000595590629698757	0.000509442596706016	SYT7/SYT13/SYT1/STX7/STX1B/VTI1B/RAB3A/STX1A/CHMP3/SNAP25/SYT4/STXBP1/VAMP1/SNCA/CPLX2/SEPTIN8/STXBP6/CPLX1/UVRAG/DOC2B	20
GO:0021761	limbic system development	20/1304	107/18722	4.35536e+09	0.000678695535288593	0.000580526956989031	PHLPP2/SLC32A1/KCNA1/NR2E1/FGF13/MAS1/TBR1/ANXA3/DLX1/EPHA5/KIRREL3/FEZF2/HTR5A/NEUROD6/EMX2/CDK5R2/CNTNAP2/CDK5R1/RELN/NEFL	20
GO:0090174	organelle membrane fusion	20/1304	110/18722	6.55155e+09	0.000968721767910514	0.000828602916704022	SYT7/SYT13/SYT1/STX7/STX1B/VTI1B/RAB3A/STX1A/CHMP3/SNAP25/SYT4/STXBP1/VAMP1/SNCA/CPLX2/SEPTIN8/STXBP6/CPLX1/UVRAG/DOC2B	20
GO:0051928	positive regulation of calcium ion transport	20/1304	122/18722	0.000283400072273368	0.00352205305010117	0.00301261262704454	EHD3/CAMK2A/ATP2B1/FGF14/MCHR1/RGN/STAC2/ATP1B1/CALM2/SNCA/ANK2/HOMER1/CACNA2D1/THY1/CALM3/S100A1/GRIN1/DRD1/RYR2/CALM1	20
GO:0035296	regulation of tube diameter	20/1304	141/18722	0.00183888629956234	0.0181805679377796	0.0155508755141047	ADRB1/ATP2B1/NOS1/HTR2A/ASIC2/SOD3/HRH2/CHRM3/RAP1GDS1/ADCYAP1/GRIP2/ADRA2A/KCNMA1/ADORA1/GUCY1A1/P2RY1/ADRA1B/HTR1A/SLC8A1/DRD1	20
GO:0097746	blood vessel diameter maintenance	20/1304	141/18722	0.00183888629956234	0.0181805679377796	0.0155508755141047	ADRB1/ATP2B1/NOS1/HTR2A/ASIC2/SOD3/HRH2/CHRM3/RAP1GDS1/ADCYAP1/GRIP2/ADRA2A/KCNMA1/ADORA1/GUCY1A1/P2RY1/ADRA1B/HTR1A/SLC8A1/DRD1	20
GO:0035150	regulation of tube size	20/1304	142/18722	0.00200361560859146	0.01932367195005	0.0165286374990618	ADRB1/ATP2B1/NOS1/HTR2A/ASIC2/SOD3/HRH2/CHRM3/RAP1GDS1/ADCYAP1/GRIP2/ADRA2A/KCNMA1/ADORA1/GUCY1A1/P2RY1/ADRA1B/HTR1A/SLC8A1/DRD1	20
GO:0007189	adenylate cyclase-activating G protein-coupled receptor signaling pathway	20/1304	146/18722	0.00279283059565872	0.0258192191979071	0.0220846491150414	ADRB1/PTGER3/CHGA/APLP1/RAPGEF2/OPRM1/PDE4D/ADGRL2/GPR12/MRAP2/GNAL/ADCYAP1/ADRA2A/GPR26/GNAQ/ADCY1/ADRA1B/RXFP1/ADCY5/DRD1	20
GO:1903531	negative regulation of secretion by cell	20/1304	147/18722	0.00302647211005306	0.0276665765144329	0.023664799072825	OPRK1/CD200/CHGA/HRH3/ASIC1/OPRM1/FKBP1B/ACVR1C/SYT4/PPP3CA/SNCA/CRHBP/ADRA2A/RAB11FIP1/KCNB1/VSNL1/ADORA1/STXBP6/P2RY1/SRCIN1	20
GO:0060997	dendritic spine morphogenesis	19/1304	61/18722	1.61262e+06	6.28282e+06	5.37406e+07	ARHGAP44/CAMK2B/NGEF/PAK3/LZTS3/CUX2/EPHA4/KIF1A/DLG4/ITPKA/ZNF365/PPFIA2/WNT7A/SHANK1/CDK5R1/RELN/SIPA1L1/SHANK3/SRCIN1	19
GO:0051279	regulation of release of sequestered calcium ion into cytosol	19/1304	79/18722	1.43818e+08	3.47786e+09	2.97481e+09	TMEM38A/NOS1/JPH4/JPH1/PDE4D/FKBP1B/PTK2B/CALM2/SNCA/ANK2/CACNA1C/THY1/JPH3/CALM3/PRKCE/SLC8A1/DRD1/RYR2/CALM1	19
GO:0007200	phospholipase C-activating G protein-coupled receptor signaling pathway	19/1304	104/18722	9.24539e+09	0.00132319639596248	0.00113180526069075	PTGER3/OPRK1/CHGA/HTR2A/CCKBR/OPRM1/OPRD1/HTR2C/ADRA2A/HOMER1/GRM1/GNA14/CHRM1/GRM5/P2RY1/ADRA1B/GPR27/CHRM2/DRD1	19
GO:0007218	neuropeptide signaling pathway	19/1304	106/18722	0.000120427884027894	0.00165134213042719	0.00141248700202079	OPRK1/TYRO3/PDYN/GLRA2/GLRB/RAPGEF2/OPRM1/OPRD1/NPY/GPR83/MCHR1/SSTR1/ADCYAP1/NXPH2/NPFFR1/NPY1R/SCG5/SSTR2/SORCS2	19
GO:0021987	cerebral cortex development	19/1304	114/18722	0.000320789213588623	0.00391729912812574	0.00335068911496469	ARX/LHX2/LHX6/PHACTR1/NR2E1/NPY/FGF13/EMX1/TBR1/SLIT2/DIXDC1/NDEL1/EMX2/CDK5R2/CNTNAP2/FOXG1/CDK5R1/RELN/NEFL	19
GO:0043279	response to alkaloid	19/1304	115/18722	0.000359655347057377	0.00427493486369169	0.00365659533429815	TMEM38A/OPRK1/MAP1LC3A/HTR2A/SLC1A2/OPRM1/RGS4/PTK2B/PRKCG/PPP1R1B/SNCA/CRHBP/HOMER1/CHRNB2/GRM2/PRKCE/SLC8A1/RYR2/RYR3	19
GO:0051224	negative regulation of protein transport	19/1304	127/18722	0.00125471048835629	0.0131245234824004	0.0112261526457945	CD200/CHGA/NDFIP2/OPRM1/FKBP1B/ACVR1C/PPP3CA/ADRA2A/RAB11FIP1/BAG4/CABP1/KCNB1/DMTN/VSNL1/PKIA/INSIG1/SVIP/SIAH3/SRCIN1	19
GO:1904950	negative regulation of establishment of protein localization	19/1304	131/18722	0.00181839265664068	0.0180698169057674	0.0154561438468776	CD200/CHGA/NDFIP2/OPRM1/FKBP1B/ACVR1C/PPP3CA/ADRA2A/RAB11FIP1/BAG4/CABP1/KCNB1/DMTN/VSNL1/PKIA/INSIG1/SVIP/SIAH3/SRCIN1	19
GO:0007009	plasma membrane organization	19/1304	142/18722	0.00456336034500215	0.0388241523979472	0.0332085093792093	SYT7/TRPC5/NSF/EPB41L3/PRX/RAB3A/SH3GL2/OTOF/PACSIN1/ANO3/BIN1/ANK2/ANK3/ANO4/CAVIN2/ABCD2/XKR4/NOX5/XKR7	19
GO:0048168	regulation of neuronal synaptic plasticity	18/1304	49/18722	191932	9.51714e+06	8.14055e+06	NCDN/CAMK2B/CAMK2A/SYNGR1/SYP/RAB3A/NEURL1/SLC8A2/DLG4/SLC4A10/SNCA/JPH3/NPTN/GRM5/MCTP1/PPFIA3/SHISA9/SHANK3	18
GO:0086065	cell communication involved in cardiac conduction	18/1304	58/18722	4.0918e+06	1.499e+08	1.28218e+07	CACNA1G/PKP2/ATP1A3/SCN1B/PDE4D/FKBP1B/HCN4/ATP1B1/CALM2/ANK2/CACNA1C/CACNA2D1/CALM3/KCNJ3/SCN3B/SLC8A1/RYR2/CALM1	18
GO:0060998	regulation of dendritic spine development	18/1304	61/18722	9.76399e+06	3.26064e+08	2.78901e+08	CDKL5/FSTL4/CAMK2B/NGEF/PAK3/MEF2C/CPEB3/NEURL1/CUX2/KIF1A/ITPKA/PPFIA2/PLK2/SHANK1/RELN/GRIN3A/ITSN1/SHANK3	18
GO:0007187	G protein-coupled receptor signaling pathway, coupled to cyclic nucleotide second messenger	18/1304	67/18722	4.6671e+07	1.33011e+09	1.13772e+09	HRH3/HTR2A/OPRM1/HRH2/VIPR1/OPRD1/NPY/CHRM3/SSTR1/HTR2C/HTR5A/NPY1R/CHRM1/HTR1A/SSTR2/CHRM4/CHRM2/DRD1	18
GO:0048814	regulation of dendrite morphogenesis	18/1304	67/18722	4.6671e+07	1.33011e+09	1.13772e+09	HECW1/CDKL5/NEDD4L/CAMK2B/TRPC5/PAK3/RAPGEF2/CUX2/NR2E1/EPHA4/YWHAH/ITPKA/HECW2/PPP3CA/CHRNB2/KNDC1/RELN/SIPA1L1	18
GO:1902305	regulation of sodium ion transmembrane transport	18/1304	68/18722	5.93741e+07	1.59272e+09	1.36234e+08	HECW1/NEDD4L/PTPN3/TESC/NOS1/FGF14/SCN1B/YWHAH/FGF13/HECW2/ATP1B1/SCN2B/ANK3/GPD1L/SCN3B/PRKCE/STK39/FXYD7	18
GO:0086003	cardiac muscle cell contraction	18/1304	73/18722	1.83659e+08	4.25273e+09	3.63761e+09	CACNA1G/NEDD4L/PKP2/SCN1B/PDE4D/FGF13/BIN1/HCN4/ANK2/SCN2B/CACNA1C/GPD1L/CACNA2D1/KCNJ3/ADORA1/SCN3B/KCND3/RYR2	18
GO:2001259	positive regulation of cation channel activity	18/1304	75/18722	2.79481e+08	6.12488e+08	5.23896e+09	CACNG3/EHD3/FGF14/KCNA1/KCNC1/STAC2/CALM2/ANK2/ANK3/CACNA2D1/CALM3/S100A1/KCNC2/CACNG2/AMIGO1/RELN/CALM1/SHANK3	18
GO:0021766	hippocampus development	18/1304	80/18722	7.44252e+08	0.000140386639789369	0.000120080690915674	PHLPP2/SLC32A1/KCNA1/NR2E1/FGF13/MAS1/ANXA3/DLX1/EPHA5/KIRREL3/FEZF2/HTR5A/NEUROD6/EMX2/CDK5R2/CDK5R1/RELN/NEFL	18
GO:0046785	microtubule polymerization	18/1304	83/18722	1.28231e+09	0.000226433915006507	0.000193681827569331	NAV3/CAMSAP3/MAPRE3/STMN2/TUBB4A/CLIP3/STMN1/EML2/FGF13/SLAIN1/SNCA/SLC39A12/PAK1/TPPP3/NDEL1/TPPP/CDK5R1/INPP5J	18
GO:0006939	smooth muscle contraction	18/1304	110/18722	0.000572320709474452	0.00637079900863965	0.00544930734000141	PTGER3/ATP2B1/HTR2A/FKBP1B/CHRM3/RAP1GDS1/GRIP2/ADRA2A/KCNMA1/CHRNB2/ADORA1/GUCY1A1/APBB1/SSTR2/CHRM2/KCNB2/SLC8A1/SETD3	18
GO:0061387	regulation of extent of cell growth	18/1304	110/18722	0.000572320709474452	0.00637079900863965	0.00544930734000141	CDKL5/RTN4R/FSTL4/TRPC5/DPYSL2/RNF6/FGF13/OLFM1/SEMA4F/KIAA0319/PAK1/NDEL1/ISLR2/SEMA3E/CDK5R1/SEMA4A/L1CAM/PLXNA4	18
GO:0043244	regulation of protein-containing complex disassembly	18/1304	121/18722	0.0017757270086554	0.0177536535346016	0.0151857113035189	NAV3/SPTB/ADD2/CAMSAP3/CARMIL1/SPEF1/STMN2/TMOD2/TTBK2/FGF13/SHFL/APC/VILL/DMTN/CARMIL2/SPTBN4/MAP1A/UVRAG	18
GO:0035303	regulation of dephosphorylation	18/1304	128/18722	0.00333201435843801	0.0300677545690665	0.0257186634593831	NUAK1/MEF2C/PPP1R16B/PPP1R7/PPP4R4/FKBP1B/RGN/PPP1R1B/DUSP26/CALM2/PPARGC1B/BAG4/CALM3/ADORA1/DLC1/CAMTA1/SLC39A10/CALM1	18
GO:0017158	regulation of calcium ion-dependent exocytosis	17/1304	39/18722	22615.3	1.3706e+06	1.17235e+06	CACNA1G/SYT7/SYT13/SYT1/CACNA1I/STX1A/SYT5/SYT4/STXBP1/DOC2A/ADRA2A/KCNB1/CDK5R2/SYT12/SCAMP5/SYT3/DOC2B	17
GO:0098815	modulation of excitatory postsynaptic potential	17/1304	43/18722	142859	722984	6.18409e+06	PRKCZ/RIMS1/STX1B/CELF4/STX1A/CUX2/RGS4/SLC8A2/PTK2B/DLG4/NLGN4X/WNT7A/SHANK1/RIMS2/GRIN1/RELN/SHANK3	17
GO:0015872	dopamine transport	17/1304	50/18722	2.09244e+06	8.02482e+07	6.86409e+07	SYT7/SYT13/SYT1/OPRK1/HTR2A/RAB3A/SYT5/SYT4/SNCA/CHRNB2/GRM2/RAB3B/SYT12/SNCG/KCNA2/DRD1/SYT3	17
GO:0048013	ephrin receptor signaling pathway	17/1304	51/18722	2.93598e+06	1.10867e+07	9.48309e+07	NGEF/PAK3/EPHA6/EPHB6/EPHA4/EFNB2/CHN1/NTRK3/EPHA5/PAK1/KALRN/CDK5R1/EPHA10/EFNA5/ANKS1B/SIPA1L1/ARHGEF28	17
GO:2000649	regulation of sodium ion transmembrane transporter activity	17/1304	58/18722	2.46189e+07	7.69773e+08	6.58431e+08	HECW1/NEDD4L/PTPN3/TESC/FGF14/SCN1B/YWHAH/FGF13/HECW2/ATP1B1/SCN2B/ANK3/GPD1L/SCN3B/PRKCE/STK39/FXYD7	17
GO:0051965	positive regulation of synapse assembly	17/1304	60/18722	4.22368e+07	1.21965e+09	1.04323e+09	SYNDIG1/ASIC2/CUX2/ADGRL2/CLSTN3/CBLN2/WNT7A/CLSTN2/LRTM2/CLSTN1/LINGO2/SLITRK1/SLITRK4/AMIGO1/FLRT2/SEMA4A/VSTM5	17
GO:0019933	cAMP-mediated signaling	17/1304	62/18722	7.06173e+07	1.83418e+09	1.56888e+08	PDE4A/RAPGEF3/RAPGEF4/RASD2/RAPGEF2/CAP2/PDE4D/PEX5L/ADCYAP1/EPHA5/GPR61/HTR5A/ADCY1/PDE7B/RIMS2/PCLO/PDE2A	17
GO:0048857	neural nucleus development	17/1304	64/18722	1.15284e+08	2.81557e+09	2.40832e+09	ARX/FGF9/SUDS3/SYNGR3/YWHAH/KCNC1/CALM2/INA/KIRREL3/CALM3/S100A1/CHRNB2/KCNC2/CDK5R2/CDK5R1/BASP1/CALM1	17
GO:0019226	transmission of nerve impulse	17/1304	69/18722	3.57515e+08	7.46827e+09	6.38804e+09	CACNG3/CACNA1G/CACNA1I/SCN1B/CNTNAP1/KCNA1/FKBP1B/SCN2A/CACNG8/ANK3/SPTBN4/CACNG2/CNTNAP2/KCNA2/GPR88/DRD1/SCN8A	17
GO:0008088	axo-dendritic transport	17/1304	75/18722	1.19419e+09	0.000215525007984887	0.000184350817907327	RAB27B/AP3M2/AP3B2/APBA1/WASF1/KIF17/KIF1A/CALY/KIF3A/DLG2/UCHL1/KIF5A/NDEL1/MAP1A/KIF5C/AGBL4/NEFL	17
GO:0032272	negative regulation of protein polymerization	17/1304	79/18722	2.46719e+09	0.000403715124815641	0.00034532054612679	SPTB/ADD2/CARMIL1/STMN2/TUBB4A/CLIP3/STMN1/EML2/TMOD2/VILL/SLIT2/SNCA/DMTN/CARMIL2/SPTBN4/SSH3/INPP5J	17
GO:0006835	dicarboxylic acid transport	17/1304	84/18722	5.66402e+09	0.000850296063654843	0.000727306665076856	SLC26A4/SLC17A6/HRH3/SLC25A14/SLC17A7/SLC1A6/APBA1/SLC1A2/SLC25A12/STXBP1/SLC13A5/SNCA/GRM1/ADORA1/GRM2/LRRC8C/CCK	17
GO:0003333	amino acid transmembrane transport	17/1304	98/18722	0.000402256065145737	0.00470160719952482	0.00402155249089309	SLC6A13/SLC6A7/SLC7A14/SLC6A15/SLC17A6/SLC7A8/SLC7A4/SLC32A1/SLC17A7/SLC1A6/SLC1A2/SLC6A12/SLC25A12/RGS4/SLC6A6/GRM1/LRRC8C	17
GO:0019233	sensory perception of pain	17/1304	103/18722	0.000727676792441471	0.00799142141855745	0.0068355180149512	OPRK1/HTR2A/KCNA1/OPRM1/OPRD1/PHF24/ADCYAP1/GRM1/UCHL1/CHRNB2/ADORA1/SCN3B/P2RY1/KCNA2/GRIN2A/BACE1/CCK	17
GO:0018210	peptidyl-threonine modification	17/1304	125/18722	0.00599561323028597	0.0488911384509532	0.0418193760720594	CAMK2A/TRPC5/NLK/GALNT16/CIT/MAP3K10/CALM2/DMTN/CALM3/LMTK2/PRKCB/MAP2K1/GALNTL6/CDK5R1/GALNT11/STK39/CALM1	17
GO:0006904	vesicle docking involved in exocytosis	16/1304	37/18722	8901.47	4.64865e+06	3.97625e+06	STX1B/VTI1B/SNPH/RAB3A/STX1A/UNC13A/SNAP25/STXBP1/SYTL2/UNC13C/RAB15/CPLX2/RAB3C/KCNB1/RAB3B/PPFIA3	16
GO:0097484	dendrite extension	16/1304	37/18722	8901.47	4.64865e+06	3.97625e+06	NEDD4L/CYFIP2/SYT1/RIMS1/CPNE6/SH3GL2/RASAL1/WASF1/BCL11A/CPNE5/UNC13A/SYT4/CPNE9/RIMS2/SLC9A6/SYT3	16
GO:0097479	synaptic vesicle localization	16/1304	53/18722	3.53725e+07	1.03978e+09	8.89384e+08	SYN1/SNAP91/AP3M2/SYNDIG1/AP3B2/RAB3A/DNM1/LIN7A/SNCA/KIF5A/SYN2/SYNJ1/BRSK1/KIF5C/SYN3/PCLO	16
GO:0015800	acidic amino acid transport	16/1304	56/18722	8.13173e+07	2.03667e+09	1.74208e+09	SLC6A13/SLC17A6/HRH3/SLC17A7/SLC1A6/APBA1/SLC1A2/SLC25A12/SLC6A6/STXBP1/SNCA/GRM1/ADORA1/GRM2/LRRC8C/CCK	16
GO:0021885	forebrain cell migration	16/1304	59/18722	1.75546e+08	4.10359e+09	3.51003e+09	ARX/TYRO3/LHX6/NR2E1/FGF13/SLIT2/DIXDC1/FEZF2/NRG1/NDEL1/EMX2/CDK5R2/FOXG1/CDK5R1/DRD1/RELN	16
GO:0050805	negative regulation of synaptic transmission	16/1304	69/18722	1.57869e+09	0.000275793141709034	0.000235901586190207	CELF4/HTR2A/ASIC1/PTK2B/SYT4/STXBP1/PLK2/NLGN4X/GRIA1/SLC24A2/KCNB1/SHANK2/ADORA1/SORCS2/PRRT1/SHANK3	16
GO:0072384	organelle transport along microtubule	16/1304	85/18722	0.000226040592279982	0.00288216433117515	0.00246527935093602	PRKCZ/AP3M2/KIF3C/NEFH/AP3B2/WASF1/KIF1A/KIF3A/BICDL1/UCHL1/KIF5A/DYNC1I1/COPG2/NDEL1/AGBL4/NEFL	16
GO:1901879	regulation of protein depolymerization	16/1304	87/18722	0.000298367800094905	0.00369870588551992	0.00316371386118707	NAV3/SPTB/ADD2/CAMSAP3/CARMIL1/SPEF1/STMN2/TMOD2/TTBK2/FGF13/APC/VILL/DMTN/CARMIL2/SPTBN4/MAP1A	16
GO:0061097	regulation of protein tyrosine kinase activity	16/1304	90/18722	0.000444034972352032	0.00517759543771051	0.00442869234832418	DLG3/DOCK3/NEURL1/FBXW7/EPHA4/DLG4/ADRA2A/THY1/NRG1/IL34/ZFYVE28/ADORA1/GRM5/PRNP/RELN/SRCIN1	16
GO:0030516	regulation of axon extension	16/1304	95/18722	0.000822452549227904	0.00893234416849509	0.00764034284785773	CDKL5/RTN4R/TRPC5/DPYSL2/RNF6/OLFM1/SEMA4F/KIAA0319/PAK1/NDEL1/ISLR2/SEMA3E/CDK5R1/SEMA4A/L1CAM/PLXNA4	16
GO:0021549	cerebellum development	16/1304	99/18722	0.00129672929074581	0.0134245766683168	0.0114828052299033	HERC1/TTBK2/KCNC1/FAIM2/ZNF365/SSTR1/NLGN4X/PAK1/WNT7A/MAP2K1/CDK5R2/NEUROD2/KNDC1/CDK5R1/SSTR2/CEND1	16
GO:1904063	negative regulation of cation transmembrane transport	16/1304	102/18722	0.00178823874891637	0.0178424065415254	0.0152616268066483	HECW1/NEDD4L/GNB5/RGS4/FKBP1B/ISCU/BIN1/HECW2/CALM2/ADRA2A/ANK3/CALM3/KCNAB1/PRKCE/STK39/CALM1	16
GO:0002793	positive regulation of peptide secretion	16/1304	106/18722	0.00267792290086782	0.0250876403060308	0.0214588880103691	NNAT/AACS/OXCT1/PPP3CB/RBP4/ADCYAP1/MPC2/CAMK2N1/VSNL1/ADORA1/MYRIP/GPR27/PRKCE/C2CD2L/ITSN1/DOC2B	16
GO:0022037	metencephalon development	16/1304	108/18722	0.00324468965072877	0.0293336675790562	0.0250907570354891	HERC1/TTBK2/KCNC1/FAIM2/ZNF365/SSTR1/NLGN4X/PAK1/WNT7A/MAP2K1/CDK5R2/NEUROD2/KNDC1/CDK5R1/SSTR2/CEND1	16
GO:0034766	negative regulation of ion transmembrane transport	16/1304	109/18722	0.00356315361277518	0.0314595702969665	0.026909162743961	HECW1/NEDD4L/GNB5/RGS4/FKBP1B/ISCU/BIN1/HECW2/CALM2/ADRA2A/ANK3/CALM3/KCNAB1/PRKCE/STK39/CALM1	16
GO:0048640	negative regulation of developmental growth	16/1304	112/18722	0.00467604021459962	0.0395260937051808	0.0338089197692673	RTN4R/ADRB1/FSTL4/KCNK2/TLL2/RGS4/BCL11A/RNF6/FGF13/SEMA4F/KIAA0319/RBP4/PAK1/SEMA3E/CDK5R1/SEMA4A	16
GO:0014046	dopamine secretion	15/1304	36/18722	561493	2.43926e+07	2.08644e+07	SYT7/SYT13/SYT1/OPRK1/HTR2A/RAB3A/SYT5/SYT4/SNCA/CHRNB2/GRM2/SYT12/SNCG/KCNA2/SYT3	15
GO:0014059	regulation of dopamine secretion	15/1304	36/18722	561493	2.43926e+07	2.08644e+07	SYT7/SYT13/SYT1/OPRK1/HTR2A/RAB3A/SYT5/SYT4/SNCA/CHRNB2/GRM2/SYT12/SNCG/KCNA2/SYT3	15
GO:0086010	membrane depolarization during action potential	15/1304	36/18722	561493	2.43926e+07	2.08644e+07	CACNA1G/PTPN3/CACNA1I/SCN1B/YWHAH/SCN2A/HCN4/ANK2/SCN2B/CACNA1C/ANK3/CACNA2D1/SCN3B/SLC8A1/SCN8A	15
GO:0042596	fear response	15/1304	38/18722	1.36612e+06	5.40829e+07	4.62602e+07	MAPK8IP2/ADRB1/BRINP1/MEF2C/ASIC1/NR2E1/ADCYAP1/HTR2C/ADRA2A/EIF4E/NPAS2/NEUROD2/HTR1A/GABRA5/CCK	15
GO:0061001	regulation of dendritic spine morphogenesis	15/1304	47/18722	3.65392e+07	1.06137e+09	9.07846e+08	ARHGAP44/CAMK2B/NGEF/PAK3/LZTS3/CUX2/EPHA4/KIF1A/ITPKA/PPFIA2/CDK5R1/RELN/SIPA1L1/SHANK3/SRCIN1	15
GO:0051932	synaptic transmission, GABAergic	15/1304	49/18722	6.70962e+07	1.77083e+09	1.51469e+09	GABRA3/GABRA1/GABRA4/GABRG2/PHF24/STXBP1/CLSTN3/GABRB2/GABRA2/ADORA1/PRKCE/NPAS4/GABRG3/SYN3/GABRA5	15
GO:1901880	negative regulation of protein depolymerization	15/1304	72/18722	0.000108004058313476	0.00148930315241813	0.00127388583268024	NAV3/SPTB/ADD2/CAMSAP3/CARMIL1/SPEF1/STMN2/TMOD2/TTBK2/FGF13/APC/VILL/DMTN/CARMIL2/SPTBN4	15
GO:0035773	insulin secretion involved in cellular response to glucose stimulus	15/1304	73/18722	0.000127299124805061	0.00172030353006566	0.00147147361590032	PTPRN/OXCT1/PPP3CB/FKBP1B/MPC2/EPHA5/ADRA2A/PTPRN2/CAMK2N1/VSNL1/GPR27/PRKCE/C2CD2L/ADCY5/EFNA5	15
GO:1904427	positive regulation of calcium ion transmembrane transport	15/1304	73/18722	0.000127299124805061	0.00172030353006566	0.00147147361590032	EHD3/FGF14/RGN/STAC2/ATP1B1/CALM2/SNCA/ANK2/CACNA2D1/THY1/CALM3/S100A1/DRD1/RYR2/CALM1	15
GO:0043242	negative regulation of protein-containing complex disassembly	15/1304	82/18722	0.000483820147898486	0.00557528898129969	0.00476886229297519	NAV3/SPTB/ADD2/CAMSAP3/CARMIL1/SPEF1/STMN2/TMOD2/TTBK2/FGF13/APC/VILL/DMTN/CARMIL2/SPTBN4	15
GO:0035304	regulation of protein dephosphorylation	15/1304	90/18722	0.00131865699201903	0.0135424417862373	0.0115836219801011	NUAK1/PPP1R16B/PPP1R7/PPP4R4/FKBP1B/RGN/PPP1R1B/DUSP26/CALM2/CALM3/ADORA1/DLC1/CAMTA1/SLC39A10/CALM1	15
GO:0090277	positive regulation of peptide hormone secretion	15/1304	103/18722	0.00505274500580835	0.0423275174633331	0.0362051371082621	NNAT/AACS/OXCT1/PPP3CB/RBP4/ADCYAP1/MPC2/CAMK2N1/VSNL1/MYRIP/GPR27/PRKCE/C2CD2L/ITSN1/DOC2B	15
GO:2000463	positive regulation of excitatory postsynaptic potential	14/1304	27/18722	50118.4	2.73368e+06	2.33827e+06	PRKCZ/RIMS1/STX1B/STX1A/CUX2/RGS4/PTK2B/DLG4/WNT7A/SHANK1/RIMS2/GRIN1/RELN/SHANK3	14
GO:0010644	cell communication by electrical coupling	14/1304	32/18722	845845	3.57953e+07	3.06178e+07	PKP2/ATP1A3/KCNA1/PDE4D/FKBP1B/GJB6/ATP1B1/CALM2/CACNA1C/ANK3/CALM3/SLC8A1/RYR2/CALM1	14
GO:1903539	protein localization to postsynaptic membrane	14/1304	36/18722	5.22784e+06	1.84629e+08	1.57924e+08	CACNG3/ARHGAP44/PRKCZ/STX1B/LGI1/IQSEC2/DLG4/SNAP25/GRIP2/CACNG2/NSG1/CPLX1/CLSTN1/GRIN2A	14
GO:0062237	protein localization to postsynapse	14/1304	37/18722	7.87214e+06	2.71206e+08	2.31978e+08	CACNG3/ARHGAP44/PRKCZ/STX1B/LGI1/IQSEC2/DLG4/SNAP25/GRIP2/CACNG2/NSG1/CPLX1/CLSTN1/GRIN2A	14
GO:0099172	presynapse organization	14/1304	53/18722	1.07963e+08	0.000196293016952904	0.0001679006003206	EFNB2/CLSTN3/PPFIA2/NTRK3/CBLN2/SNCA/NLGN4X/CNTN5/WNT7A/BSN/LRFN5/SLITRK1/SLITRK4/PCLO	14
GO:0086002	cardiac muscle cell action potential involved in contraction	14/1304	54/18722	1.36483e+09	0.000240141549580535	0.000205406748351954	CACNA1G/NEDD4L/PKP2/SCN1B/BIN1/ANK2/SCN2B/CACNA1C/GPD1L/CACNA2D1/KCNJ3/SCN3B/KCND3/RYR2	14
GO:0031113	regulation of microtubule polymerization	14/1304	55/18722	1.7145e+09	0.000296154665250269	0.000253317957282183	NAV3/CAMSAP3/MAPRE3/STMN2/TUBB4A/CLIP3/STMN1/EML2/SLAIN1/SNCA/SLC39A12/PAK1/CDK5R1/INPP5J	14
GO:0061098	positive regulation of protein tyrosine kinase activity	14/1304	55/18722	1.7145e+09	0.000296154665250269	0.000253317957282183	DLG3/DOCK3/NEURL1/FBXW7/EPHA4/DLG4/ADRA2A/NRG1/IL34/ADORA1/GRM5/PRNP/RELN/SRCIN1	14
GO:0098900	regulation of action potential	14/1304	55/18722	1.7145e+09	0.000296154665250269	0.000253317957282183	PKP2/KCNAB2/SLC8A2/FGF13/BIN1/HCN4/ANK2/CACNA1C/CACNA2D1/KCNB1/CALM3/CHRNB2/RYR2/CALM1	14
GO:0022029	telencephalon cell migration	14/1304	56/18722	2.14076e+09	0.000355033094693784	0.000303680032321623	ARX/LHX6/NR2E1/FGF13/SLIT2/DIXDC1/FEZF2/NRG1/NDEL1/CDK5R2/FOXG1/CDK5R1/DRD1/RELN	14
GO:0098930	axonal transport	14/1304	64/18722	0.000104487241091124	0.00144486722962346	0.00123587725637508	RAB27B/AP3M2/AP3B2/KIF1A/CALY/KIF3A/DLG2/UCHL1/KIF5A/NDEL1/MAP1A/KIF5C/AGBL4/NEFL	14
GO:0008344	adult locomotory behavior	14/1304	71/18722	0.000332718457796108	0.00399343498611515	0.0034158124518046	PREX2/GLRB/EPHA4/OPRD1/SNCA/LGI4/UCHL1/SPTBN4/OXR1/SNCG/BTBD9/CEND1/DRD1/INPP5F	14
GO:0000380	alternative mRNA splicing, via spliceosome	14/1304	77/18722	0.000785492278563538	0.00854984832698095	0.00731317236361291	CELF2/RBFOX1/RBFOX2/CELF4/RBM24/KHDRBS2/SRRM4/MBNL2/CELF3/CELF5/SLU7/RBFOX3/ZBTB7A/RBM11	14
GO:0050772	positive regulation of axonogenesis	14/1304	79/18722	0.00102167736260531	0.0108558748333971	0.00928564821014486	CDKL5/TRPC5/PLXNA2/SLIT2/PAK1/NDEL1/ISLR2/MAP2K1/MAP6/SLITRK1/AMIGO1/L1CAM/PLXNA4/NEFL	14
GO:0016082	synaptic vesicle priming	13/1304	19/18722	1566.18	118283	101174	STX1B/RAB3A/STX1A/OTOF/NAPB/UNC13A/SNAP25/STXBP1/UNC13C/SNCA/SYNJ1/STXBP5/ERC2	13
GO:0007214	gamma-aminobutyric acid signaling pathway	13/1304	26/18722	378174	1.76773e+07	1.51204e+06	GABRA3/GABRA1/GABRA4/GABRG2/PHF24/GABBR2/GABRB2/GABRA2/GABRB1/GABRB3/HTR1A/GABRG3/GABRA5	13
GO:0001662	behavioral fear response	13/1304	34/18722	1.9924e+07	6.31326e+08	5.40009e+08	MAPK8IP2/BRINP1/MEF2C/ASIC1/NR2E1/ADCYAP1/HTR2C/EIF4E/NPAS2/NEUROD2/HTR1A/GABRA5/CCK	13
GO:0002209	behavioral defense response	13/1304	35/18722	2.96805e+07	9.04978e+08	7.74079e+08	MAPK8IP2/BRINP1/MEF2C/ASIC1/NR2E1/ADCYAP1/HTR2C/EIF4E/NPAS2/NEUROD2/HTR1A/GABRA5/CCK	13
GO:0031111	negative regulation of microtubule polymerization or depolymerization	13/1304	40/18722	1.7421e+08	4.10359e+09	3.51003e+09	NAV3/CAMSAP3/SPEF1/STMN2/TUBB4A/CLIP3/STMN1/EML2/TTBK2/FGF13/APC/SNCA/INPP5J	13
GO:0099054	presynapse assembly	13/1304	50/18722	2.66954e+09	0.000433932989561719	0.000371167607372431	EFNB2/CLSTN3/NTRK3/CBLN2/SNCA/NLGN4X/CNTN5/WNT7A/BSN/LRFN5/SLITRK1/SLITRK4/PCLO	13
GO:1903307	positive regulation of regulated secretory pathway	13/1304	51/18722	3.35629e+09	0.000533204611230312	0.000456080280944284	CACNA1G/SYT7/SYT1/CACNA1I/RAB3A/STX1A/SYT4/STXBP1/RAB15/KCNB1/CDK5R2/SCAMP5/DOC2B	13
GO:0035306	positive regulation of dephosphorylation	13/1304	59/18722	0.000169335215936451	0.00222859671590359	0.00190624573548893	MEF2C/PPP1R16B/PPP1R7/RGN/DUSP26/CALM2/PPARGC1B/CALM3/ADORA1/DLC1/CAMTA1/SLC39A10/CALM1	13
GO:0000381	regulation of alternative mRNA splicing, via spliceosome	13/1304	60/18722	0.000202561104324521	0.00259627274446234	0.00222073998942013	CELF2/RBFOX1/RBFOX2/CELF4/RBM24/KHDRBS2/SRRM4/MBNL2/CELF3/CELF5/RBFOX3/ZBTB7A/RBM11	13
GO:0061178	regulation of insulin secretion involved in cellular response to glucose stimulus	13/1304	64/18722	0.000397175440094924	0.00467562166768821	0.00399932558510325	OXCT1/PPP3CB/FKBP1B/MPC2/EPHA5/ADRA2A/CAMK2N1/VSNL1/GPR27/PRKCE/C2CD2L/ADCY5/EFNA5	13
GO:0099518	vesicle cytoskeletal trafficking	13/1304	73/18722	0.00145655536741085	0.0148653436561743	0.012715175315903	PRKCZ/AP3M2/MYO15A/AP3B2/KIF1A/KIF3A/SYT4/BICDL1/PPFIA2/KIF5A/DYNC1I1/NDEL1/MYO5A	13
GO:0032024	positive regulation of insulin secretion	13/1304	78/18722	0.00269672710388938	0.0251191833789957	0.0214858685977022	NNAT/AACS/OXCT1/PPP3CB/RBP4/MPC2/CAMK2N1/VSNL1/MYRIP/GPR27/PRKCE/C2CD2L/DOC2B	13
GO:1903859	regulation of dendrite extension	12/1304	27/18722	806902	2.75075e+08	2.35287e+08	NEDD4L/SYT1/RIMS1/CPNE6/RASAL1/BCL11A/CPNE5/UNC13A/SYT4/CPNE9/RIMS2/SYT3	12
GO:0007616	long-term memory	12/1304	34/18722	1.61045e+08	3.85644e+09	3.29863e+09	PRKCZ/CPEB3/LDLR/CAMK4/GRIA1/SHANK1/ADCY1/RGS14/PRNP/NPAS4/BTBD9/RELN	12
GO:0070050	neuron cellular homeostasis	12/1304	34/18722	1.61045e+08	3.85644e+09	3.29863e+09	ATP2B3/ATP2B1/TYRO3/NCS1/SLC8A2/DNAJB2/ATP2B2/ADORA1/MAP1A/P2RY1/CALB2/NELL2	12
GO:0021955	central nervous system neuron axonogenesis	12/1304	35/18722	2.29583e+08	5.05391e+09	4.3229e+09	MYCBP2/SCN1B/EPHB6/NR2E1/EPHA4/B4GALT6/SLIT2/SPTBN4/CHRNB2/NDEL1/ADARB1/PLXNA4	12
GO:0098926	postsynaptic signal transduction	12/1304	38/18722	6.12546e+08	0.000117921049503916	0.000100864591667532	HRH3/OPRM1/CHRM3/RGS8/GNAQ/NRG1/CHRNB2/CHRM1/CDK5R1/LY6H/CHRM4/CHRM2	12
GO:0086091	regulation of heart rate by cardiac conduction	12/1304	39/18722	8.28981e+08	0.000153564803600267	0.000131352725190351	CACNA1G/PKP2/SCN1B/BIN1/HCN4/ANK2/SCN2B/CACNA1C/CACNA2D1/KCNJ3/SCN3B/KCND3	12
GO:1901021	positive regulation of calcium ion transmembrane transporter activity	12/1304	39/18722	8.28981e+08	0.000153564803600267	0.000131352725190351	EHD3/FGF14/RGN/STAC2/ATP1B1/CALM2/ANK2/CACNA2D1/CALM3/S100A1/RYR2/CALM1	12
GO:0003254	regulation of membrane depolarization	12/1304	45/18722	4.12657e+09	0.000645137665363029	0.000551822999031451	CACNA1G/NEDD4L/PTPN3/SCN1B/GOT1/HCN4/SCN2B/ANK3/GPD1L/SCN3B/CCK/MLLT11	12
GO:0008038	neuron recognition	12/1304	49/18722	0.000102124583624987	0.00143122980808375	0.00122421239280078	EPHA4/VSTM2L/CNTN6/CNTN4/FEZF2/NCAM2/NPTN/CNTNAP2/FOXG1/CDK5R1/AMIGO1/OPCML	12
GO:0014075	response to amine	12/1304	49/18722	0.000102124583624987	0.00143122980808375	0.00122421239280078	HDAC9/ASIC1/RGS4/KCNC1/ASS1/PPP1R1B/PPP3CA/CALM3/HPRT1/KCNC2/GRIN2A/CALM1	12
GO:0008089	anterograde axonal transport	12/1304	50/18722	0.000125944322975959	0.00171263346672849	0.00146491297376032	RAB27B/AP3M2/AP3B2/KIF1A/CALY/KIF3A/DLG2/KIF5A/MAP1A/KIF5C/AGBL4/NEFL	12
GO:0035176	social behavior	12/1304	52/18722	0.000188103448078984	0.00245585060271206	0.00210062893165473	MAPK8IP2/NRXN3/BRINP1/NR2E1/DLG4/NLGN4X/CHRNB2/SHANK1/SHANK2/CNTNAP2/NPAS4/SHANK3	12
GO:0045744	negative regulation of G protein-coupled receptor signaling pathway	12/1304	53/18722	0.000227927338704087	0.00289869250180923	0.00247941683689829	GRK3/NECAB2/APLP1/DNM1/OPRM1/RGS4/STMN1/MRAP2/ARRB1/SNCA/RGS14/GPRASP1	12
GO:0051703	biological process involved in intraspecies interaction between organisms	12/1304	54/18722	0.000274703438900488	0.00342263751665608	0.00292757685753152	MAPK8IP2/NRXN3/BRINP1/NR2E1/DLG4/NLGN4X/CHRNB2/SHANK1/SHANK2/CNTNAP2/NPAS4/SHANK3	12
GO:0042220	response to cocaine	12/1304	55/18722	0.000329380017548548	0.00396305516212211	0.00338982685758812	OPRK1/HTR2A/SLC1A2/OPRM1/RGS4/PTK2B/PPP1R1B/SNCA/CRHBP/HOMER1/CHRNB2/GRM2	12
GO:0043954	cellular component maintenance	12/1304	61/18722	0.000888250178401979	0.00960444961624519	0.00821523292753419	CAMSAP3/DLG3/RAB3A/ITPKA/CBLN2/HOMER1/BSN/PRNP/PCLO/ERC2/CHCHD10/GRIN2B	12
GO:1901016	regulation of potassium ion transmembrane transporter activity	12/1304	68/18722	0.00236843301136986	0.0223589185631051	0.0191248568468712	NEDD4L/KCNA1/KCNS1/KCNC1/ATP1B1/ANK2/ANK3/KCNS2/KCNC2/KCNAB1/AMIGO1/STK39	12
GO:0050848	regulation of calcium-mediated signaling	12/1304	73/18722	0.00434260019417485	0.037203881942765	0.0318225997511959	SLC8A2/PTK2B/RGN/CDH13/CALM2/ITPR1/NRG1/CALM3/NEUROD2/CAMTA1/PRNP/CALM1	12
GO:0048791	calcium ion-regulated exocytosis of neurotransmitter	11/1304	17/18722	150430	7.53533e+06	6.44539e+06	SYT7/SYT1/RIMS1/STX1B/RIMS3/SYT5/UNC13A/STXBP1/UNC13C/RIMS2/DOC2B	11
GO:0045956	positive regulation of calcium ion-dependent exocytosis	11/1304	18/18722	362381	1.71051e+07	1.4631e+07	CACNA1G/SYT7/SYT1/CACNA1I/STX1A/SYT4/STXBP1/KCNB1/CDK5R2/SCAMP5/DOC2B	11
GO:1903861	positive regulation of dendrite extension	11/1304	24/18722	1.92265e+07	6.25052e+08	5.34643e+08	NEDD4L/SYT1/RIMS1/CPNE6/RASAL1/CPNE5/UNC13A/SYT4/CPNE9/RIMS2/SYT3	11
GO:0086064	cell communication by electrical coupling involved in cardiac conduction	11/1304	25/18722	3.21709e+07	9.62971e+08	8.23684e+08	PKP2/ATP1A3/PDE4D/FKBP1B/ATP1B1/CALM2/CACNA1C/CALM3/SLC8A1/RYR2/CALM1	11
GO:0095500	acetylcholine receptor signaling pathway	11/1304	29/18722	1.92563e+08	4.37636e+08	3.74335e+09	HRH3/OPRM1/CHRM3/RGS8/GNAQ/CHRNB2/CHRM1/CDK5R1/LY6H/CHRM4/CHRM2	11
GO:0060292	long-term synaptic depression	11/1304	30/18722	2.84948e+08	6.18942e+09	5.29416e+08	PTK2B/STXBP1/PLK2/GRIA1/SLC24A2/KCNB1/SHANK2/ADORA1/SORCS2/PRRT1/SHANK3	11
GO:1905144	response to acetylcholine	11/1304	31/18722	4.13939e+08	8.43164e+09	7.21206e+09	HRH3/OPRM1/CHRM3/RGS8/GNAQ/CHRNB2/CHRM1/CDK5R1/LY6H/CHRM4/CHRM2	11
GO:1905145	cellular response to acetylcholine	11/1304	31/18722	4.13939e+08	8.43164e+09	7.21206e+09	HRH3/OPRM1/CHRM3/RGS8/GNAQ/CHRNB2/CHRM1/CDK5R1/LY6H/CHRM4/CHRM2	11
GO:0021795	cerebral cortex cell migration	11/1304	42/18722	0.000102789945894306	0.00143122980808375	0.00122421239280078	ARX/LHX6/NR2E1/FGF13/SLIT2/DIXDC1/NDEL1/CDK5R2/FOXG1/CDK5R1/RELN	11
GO:0060999	positive regulation of dendritic spine development	11/1304	42/18722	0.000102789945894306	0.00143122980808375	0.00122421239280078	CDKL5/CAMK2B/PAK3/CPEB3/NEURL1/CUX2/ITPKA/SHANK1/RELN/ITSN1/SHANK3	11
GO:2001222	regulation of neuron migration	11/1304	42/18722	0.000102789945894306	0.00143122980808375	0.00122421239280078	NEXMIF/CAMK2B/CTNNA2/CAMK2A/RAPGEF2/PHACTR1/UNC5D/NRG1/FLRT2/RELN/SCRT1	11
GO:0001504	neurotransmitter uptake	11/1304	43/18722	0.000129508746283483	0.00173704490575305	0.00148579346829109	SLC6A13/NOS1/SLC1A6/SLC1A2/SLC6A12/SYNGR3/SLC6A11/SNAP25/SNCA/RAB3B/DRD1	11
GO:0046839	phospholipid dephosphorylation	11/1304	46/18722	0.000247658864144629	0.00313339526826284	0.00268017148419133	INPP5A/MTMR8/FIG4/PLPPR5/PLPPR4/PLPPR3/MTMR12/SYNJ1/SGPP2/INPP5J/INPP5F	11
GO:1900271	regulation of long-term synaptic potentiation	11/1304	46/18722	0.000247658864144629	0.00313339526826284	0.00268017148419133	CYP46A1/EPHA4/NRGN/NPTN/ADORA1/ADCY1/NSG1/PRNP/CALB2/RELN/SHANK3	11
GO:0050885	neuromuscular process controlling balance	11/1304	47/18722	0.000303213316083839	0.0037493052107193	0.0032069943467014	RBFOX1/JPH4/RBFOX2/HERC1/CNTNAP1/DLG4/JPH3/SHANK1/ADCY5/GPR88/NEFL	11
GO:1990573	potassium ion import across plasma membrane	11/1304	49/18722	0.000446119937763197	0.00518958003431169	0.00443894345656621	ATP1A3/SLC12A5/HCN4/ATP1B1/KCNJ16/KCNJ6/KCNJ9/KCNJ3/KCNJ4/KCNJ12/SLC12A8	11
GO:0007632	visual behavior	11/1304	50/18722	0.000536425880395495	0.00599843883111956	0.00513080646660504	NDRG4/SLC1A2/PPP1R1B/NPTN/CHRNB2/RGS14/GRIN1/GRIN2A/DRD1/CCK/TAFA2	11
GO:0043268	positive regulation of potassium ion transport	11/1304	50/18722	0.000536425880395495	0.00599843883111956	0.00513080646660504	OPRK1/KCNA1/KCNC1/ATP1B1/ANK2/ADRA2A/ADORA1/KCNC2/AMIGO1/DRD1/STK39	11
GO:0021872	forebrain generation of neurons	11/1304	51/18722	0.000641491418166403	0.00710853582794328	0.00608033567082281	LHX6/RAPGEF2/NR2E1/SATB2/BCL11B/TBR1/SLC4A10/DLX1/FEZF2/FOXG1/SHANK3	11
GO:0070839	metal ion export	11/1304	54/18722	0.00106410975769551	0.0112580060356191	0.00962961393704036	ATP2B3/ATP2B1/ATP1A3/SLC8A2/ATP1B1/CALM2/CALM3/KCND3/KCNA2/SLC8A1/CALM1	11
GO:0031102	neuron projection regeneration	11/1304	60/18722	0.00259807654999012	0.0243861525504808	0.0208588655689053	RTN4R/EPHA4/FKBP1B/CHL1/KIAA0319/THY1/NDEL1/MAP2K1/RTN4RL1/INPP5F/NEFL	11
GO:0046888	negative regulation of hormone secretion	11/1304	64/18722	0.0043717349906764	0.0373232122943138	0.0319246697991911	OPRK1/CHGA/FKBP1B/ACVR1C/PPP3CA/CRHBP/ADRA2A/RAB11FIP1/KCNB1/VSNL1/ADORA1	11
GO:0050771	negative regulation of axonogenesis	11/1304	64/18722	0.0043717349906764	0.0373232122943138	0.0319246697991911	RTN4R/FSTL4/MCF2/RNF6/FGF13/SEMA4F/KIAA0319/THY1/SEMA3E/CDK5R1/SEMA4A	11
GO:1904862	inhibitory synapse assembly	10/1304	16/18722	1.41199e+06	5.54517e+07	4.7431e+07	GABRA1/CBLN4/GABRG2/FGF13/GABRB2/GABRA2/LGI2/GABRB3/NPAS4/SEMA4A	10
GO:0086012	membrane depolarization during cardiac muscle cell action potential	10/1304	22/18722	7.737e+07	1.95778e+09	1.6746e+09	CACNA1G/SCN1B/HCN4/ANK2/SCN2B/CACNA1C/ANK3/CACNA2D1/SCN3B/SLC8A1	10
GO:2000311	regulation of AMPA receptor activity	10/1304	25/18722	3.22337e+08	6.90984e+09	5.91038e+09	CACNG3/MAPK8IP2/MEF2C/CACNG8/SHANK1/CACNG2/RELN/PRRT1/SHISA9/SHANK3	10
GO:0021952	central nervous system projection neuron axonogenesis	10/1304	26/18722	4.9114e+08	9.72284e+09	8.3165e+09	MYCBP2/SCN1B/EPHB6/NR2E1/EPHA4/SLIT2/SPTBN4/CHRNB2/ADARB1/PLXNA4	10
GO:0048499	synaptic vesicle membrane organization	10/1304	26/18722	4.9114e+08	9.72284e+09	8.3165e+09	SYT1/STX1B/SYNGR1/SYP/RAB3A/STX1A/SNAP25/STXBP1/CPLX2/CPLX1	10
GO:0099637	neurotransmitter receptor transport	10/1304	26/18722	4.9114e+08	9.72284e+09	8.3165e+09	CACNG3/ARHGAP44/STX1B/SNAP25/CACNG8/GRIP2/CACNG2/NSG1/CPLX1/CLSTN1	10
GO:0010882	regulation of cardiac muscle contraction by calcium ion signaling	10/1304	27/18722	7.3144e+08	0.000138634697534016	0.00011858215489556	TMEM38A/FKBP1B/ATP1B1/CALM2/ANK2/CACNA1C/CALM3/SLC8A1/RYR2/CALM1	10
GO:0010880	regulation of release of sequestered calcium ion into cytosol by sarcoplasmic reticulum	10/1304	30/18722	2.14824e+09	0.000355073733284039	0.000303714792823071	TMEM38A/PDE4D/FKBP1B/CALM2/ANK2/CACNA1C/CALM3/SLC8A1/RYR2/CALM1	10
GO:0014808	release of sequestered calcium ion into cytosol by sarcoplasmic reticulum	10/1304	34/18722	7.25498e+09	0.0010536886048957	0.000901279892984736	TMEM38A/PDE4D/FKBP1B/CALM2/ANK2/CACNA1C/CALM3/SLC8A1/RYR2/CALM1	10
GO:0086019	cell-cell signaling involved in cardiac conduction	10/1304	34/18722	7.25498e+09	0.0010536886048957	0.000901279892984736	CACNA1G/PKP2/SCN1B/HCN4/ANK2/CACNA1C/CACNA2D1/KCNJ3/SCN3B/RYR2	10
GO:0098664	G protein-coupled serotonin receptor signaling pathway	10/1304	34/18722	7.25498e+09	0.0010536886048957	0.000901279892984736	HRH3/HTR2A/HRH2/CHRM3/HTR2C/HTR5A/CHRM1/HTR1A/CHRM4/CHRM2	10
GO:0086005	ventricular cardiac muscle cell action potential	10/1304	35/18722	9.52727e+09	0.00135171535632893	0.00115619915223297	NEDD4L/PKP2/BIN1/ANK2/CACNA1C/GPD1L/KCNJ3/SCN3B/KCND3/RYR2	10
GO:1903514	release of sequestered calcium ion into cytosol by endoplasmic reticulum	10/1304	35/18722	9.52727e+09	0.00135171535632893	0.00115619915223297	TMEM38A/PDE4D/FKBP1B/CALM2/ANK2/CACNA1C/CALM3/SLC8A1/RYR2/CALM1	10
GO:0007210	serotonin receptor signaling pathway	10/1304	39/18722	0.000255527495258591	0.00321637044672929	0.00275114488147509	HRH3/HTR2A/HRH2/CHRM3/HTR2C/HTR5A/CHRM1/HTR1A/CHRM4/CHRM2	10
GO:0043267	negative regulation of potassium ion transport	10/1304	39/18722	0.000255527495258591	0.00321637044672929	0.00275114488147509	NEDD4L/NOS1/HTR2A/RGS4/PTK2B/BIN1/ADCYAP1/ANK3/KCNAB1/STK39	10
GO:0070296	sarcoplasmic reticulum calcium ion transport	10/1304	41/18722	0.000396663319719186	0.00467562166768821	0.00399932558510325	TMEM38A/PDE4D/FKBP1B/CALM2/ANK2/CACNA1C/CALM3/SLC8A1/RYR2/CALM1	10
GO:1901385	regulation of voltage-gated calcium channel activity	10/1304	41/18722	0.000396663319719186	0.00467562166768821	0.00399932558510325	EHD3/CACNB1/GNB5/FGF14/HPCA/STAC2/CACNA2D1/CALM3/S100A1/CALM1	10
GO:0007212	dopamine receptor signaling pathway	10/1304	42/18722	0.000488498749039461	0.00557685977177704	0.00477020587955926	GNB5/RGS4/CALY/RGS8/GNAL/GNA14/NSG1/NSG2/ADCY5/DRD1	10
GO:0021879	forebrain neuron differentiation	10/1304	42/18722	0.000488498749039461	0.00557685977177704	0.00477020587955926	LHX6/RAPGEF2/SATB2/BCL11B/TBR1/SLC4A10/DLX1/FEZF2/FOXG1/SHANK3	10
GO:0048489	synaptic vesicle transport	10/1304	42/18722	0.000488498749039461	0.00557685977177704	0.00477020587955926	SNAP91/AP3M2/AP3B2/RAB3A/DNM1/LIN7A/SNCA/KIF5A/SYNJ1/KIF5C	10
GO:0008542	visual learning	10/1304	44/18722	0.000725333434182329	0.00798354670045079	0.00682878231992757	NDRG4/PPP1R1B/NPTN/CHRNB2/RGS14/GRIN1/GRIN2A/DRD1/CCK/TAFA2	10
GO:0021762	substantia nigra development	10/1304	44/18722	0.000725333434182329	0.00798354670045079	0.00682878231992757	FGF9/SUDS3/SYNGR3/YWHAH/CALM2/INA/CALM3/S100A1/BASP1/CALM1	10
GO:0035307	positive regulation of protein dephosphorylation	10/1304	45/18722	0.000875157990530631	0.00948377610488933	0.00811201399843543	PPP1R16B/PPP1R7/DUSP26/CALM2/CALM3/ADORA1/DLC1/CAMTA1/SLC39A10/CALM1	10
GO:0007019	microtubule depolymerization	10/1304	46/18722	0.00104946330341563	0.0111270310074889	0.00951758353376143	STMN4/NAV3/CAMSAP3/SPEF1/STMN2/STMN1/TTBK2/FGF13/APC/MAP1A	10
GO:0031103	axon regeneration	10/1304	52/18722	0.00278556162872142	0.0258006076139499	0.0220687295669707	RTN4R/EPHA4/FKBP1B/CHL1/KIAA0319/NDEL1/MAP2K1/RTN4RL1/INPP5F/NEFL	10
GO:0031279	regulation of cyclase activity	10/1304	53/18722	0.0032232957826497	0.0291940202897184	0.0249713087531358	NOS1/CAP2/HPCA/GABBR2/CALM2/CACNA1C/CALM3/GRM2/CALM1/GRM3	10
GO:0071320	cellular response to cAMP	10/1304	53/18722	0.0032232957826497	0.0291940202897184	0.0249713087531358	RAPGEF3/RAPGEF2/ASS1/HCN4/CRHBP/DMTN/HCN1/WNT10B/SLC8A1/PDE2A	10
GO:0006584	catecholamine metabolic process	10/1304	54/18722	0.00371401987923019	0.0323838784851527	0.0276997761956609	SNCB/MOXD1/DAO/SNCA/CHRNB2/HPRT1/HTR1A/GRIN2A/DRD1/SULT1A1	10
GO:0009712	catechol-containing compound metabolic process	10/1304	54/18722	0.00371401987923019	0.0323838784851527	0.0276997761956609	SNCB/MOXD1/DAO/SNCA/CHRNB2/HPRT1/HTR1A/GRIN2A/DRD1/SULT1A1	10
GO:0043647	inositol phosphate metabolic process	10/1304	54/18722	0.00371401987923019	0.0323838784851527	0.0276997761956609	INPP4A/INPP5A/PTK2B/MAS1/ITPKA/SNCA/SYNJ1/PPIP5K1/P2RY1/INPP5J	10
GO:0007213	G protein-coupled acetylcholine receptor signaling pathway	9/1304	19/18722	1.82922e+08	4.25273e+09	3.63761e+09	HRH3/OPRM1/CHRM3/RGS8/GNAQ/CHRM1/CDK5R1/CHRM4/CHRM2	9
GO:0010881	regulation of cardiac muscle contraction by regulation of the release of sequestered calcium ion	9/1304	22/18722	8.13322e+08	0.000151809763247995	0.000129851539191442	TMEM38A/FKBP1B/CALM2/ANK2/CACNA1C/CALM3/SLC8A1/RYR2/CALM1	9
GO:0048169	regulation of long-term neuronal synaptic plasticity	9/1304	22/18722	8.13322e+08	0.000151809763247995	0.000129851539191442	CAMK2B/SYNGR1/SYP/NEURL1/DLG4/SNCA/NPTN/GRM5/SHANK3	9
GO:0021895	cerebral cortex neuron differentiation	9/1304	23/18722	1.25367e+09	0.000222980667308017	0.000190728068079399	ARX/LHX6/NR2E1/CHD5/EMX1/DLX1/FEZF2/HPRT1/DRD1	9
GO:0007274	neuromuscular synaptic transmission	9/1304	25/18722	2.75948e+09	0.000447072470039395	0.000382406553588392	RIMBP2/RAB3A/STXBP1/CHRNB2/TBC1D24/CHRM1/ERC2/ADARB1/FCHSD1	9
GO:0060314	regulation of ryanodine-sensitive calcium-release channel activity	9/1304	26/18722	3.96037e+09	0.000621132576985285	0.000531290079358923	NOS1/JPH4/JPH1/PDE4D/FKBP1B/CALM2/JPH3/CALM3/CALM1	9
GO:0098901	regulation of cardiac muscle cell action potential	9/1304	27/18722	5.57483e+09	0.000840433023137146	0.000718870244619244	PKP2/FGF13/BIN1/HCN4/ANK2/CACNA1C/CALM3/RYR2/CALM1	9
GO:1903421	regulation of synaptic vesicle recycling	9/1304	27/18722	5.57483e+09	0.000840433023137146	0.000718870244619244	STX1B/FGF14/SLC17A7/DNM1/PPP3CB/SNCA/CALM3/BTBD9/CALM1	9
GO:0051968	positive regulation of synaptic transmission, glutamatergic	9/1304	30/18722	0.000140686201488427	0.00187162212224035	0.00160090502849047	CACNG3/PTK2B/STXBP1/ADCYAP1/CACNG8/CACNG2/DRD1/RELN/SHANK3	9
GO:0001881	receptor recycling	9/1304	33/18722	0.000313661350017527	0.00383980939460359	0.0032844077312506	EHD3/NSF/EPS15/OPTN/ARFGEF2/SNCA/LMTK2/NSG1/INPP5F	9
GO:0001975	response to amphetamine	9/1304	33/18722	0.000313661350017527	0.00383980939460359	0.0032844077312506	HDAC9/ASIC1/RGS4/PPP1R1B/PPP3CA/CALM3/HPRT1/GRIN2A/CALM1	9
GO:0070570	regulation of neuron projection regeneration	9/1304	33/18722	0.000313661350017527	0.00383980939460359	0.0032844077312506	RTN4R/EPHA4/FKBP1B/KIAA0319/THY1/NDEL1/MAP2K1/RTN4RL1/INPP5F	9
GO:0086004	regulation of cardiac muscle cell contraction	9/1304	34/18722	0.000400461524138785	0.00469180339378829	0.00401316673731846	PKP2/PDE4D/FGF13/BIN1/HCN4/ANK2/CACNA1C/ADORA1/RYR2	9
GO:0042417	dopamine metabolic process	9/1304	39/18722	0.00118066040982076	0.0124108392972379	0.0106156979032458	SNCB/MOXD1/DAO/SNCA/CHRNB2/HPRT1/HTR1A/GRIN2A/DRD1	9
GO:1903115	regulation of actin filament-based movement	9/1304	39/18722	0.00118066040982076	0.0124108392972379	0.0106156979032458	PKP2/PDE4D/FGF13/BIN1/HCN4/ANK2/CACNA1C/ADORA1/RYR2	9
GO:0009187	cyclic nucleotide metabolic process	9/1304	40/18722	0.00143063045342718	0.0146311768664042	0.0125148791200022	GUCY1B1/PDE4A/PDE4D/PDE1A/GUCY1A1/ADCY1/PDE7B/ADCY5/PDE2A	9
GO:0050919	negative chemotaxis	9/1304	46/18722	0.00395814842569645	0.0342690487155976	0.0293122696929419	SEMA4F/SLIT2/NRG1/LRTM2/SEMA3E/SLIT3/FLRT2/SEMA4A/PLXNA4	9
GO:0009261	ribonucleotide catabolic process	9/1304	47/18722	0.0045992790422396	0.0389945782700418	0.0333542843368671	PDE4A/ACOT7/PDE4D/PDE1A/GDA/HPRT1/PDE7B/UPP1/PDE2A	9
GO:0047496	vesicle transport along microtubule	9/1304	47/18722	0.0045992790422396	0.0389945782700418	0.0333542843368671	PRKCZ/AP3M2/AP3B2/KIF1A/KIF3A/BICDL1/KIF5A/DYNC1I1/NDEL1	9
GO:0018198	peptidyl-cysteine modification	9/1304	49/18722	0.00612138611899911	0.0496692305093664	0.0424849225379512	NOS1/CLIP3/NCOA7/GOLGA7B/OXR1/ZDHHC22/ZDHHC23/ZDHHC11/ZDHHC11B	9
GO:0021695	cerebellar cortex development	9/1304	49/18722	0.00612138611899911	0.0496692305093664	0.0424849225379512	HERC1/TTBK2/FAIM2/ZNF365/WNT7A/MAP2K1/NEUROD2/KNDC1/CEND1	9
GO:0034332	adherens junction organization	9/1304	49/18722	0.00612138611899911	0.0496692305093664	0.0424849225379512	CDH10/CAMSAP3/CDH7/CDH9/EPHA4/CDH18/CDH22/CDH8/CDH12	9
GO:0098840	protein transport along microtubule	8/1304	13/18722	5.088e+06	1.4032e+09	1.20024e+08	RAB27B/CAMSAP3/CLIP3/KIF1A/DLG2/KIF5A/MAP1A/KIF5C	8
GO:0099118	microtubule-based protein transport	8/1304	13/18722	5.088e+06	1.4032e+09	1.20024e+08	RAB27B/CAMSAP3/CLIP3/KIF1A/DLG2/KIF5A/MAP1A/KIF5C	8
GO:0098962	regulation of postsynaptic neurotransmitter receptor activity	8/1304	17/18722	7.46403e+08	0.000140386639789369	0.000120080690915674	NPTX2/DLGAP3/HOMER1/NPTX1/BEGAIN/DLGAP2/NPTXR/SHISA9	8
GO:0032011	ARF protein signal transduction	8/1304	19/18722	2.04578e+09	0.000342920159342767	0.000293319148635331	PSD/ARFGEF3/IQSEC3/ARFGEF2/IQSEC2/IQSEC1/PSD3/MAPRE2	8
GO:0032012	regulation of ARF protein signal transduction	8/1304	19/18722	2.04578e+09	0.000342920159342767	0.000293319148635331	PSD/ARFGEF3/IQSEC3/ARFGEF2/IQSEC2/IQSEC1/PSD3/MAPRE2	8
GO:0071625	vocalization behavior	8/1304	20/18722	3.20164e+09	0.000510286793420076	0.000436477365730545	NRXN3/BRINP1/DLG4/NLGN4X/SHANK1/SHANK2/CNTNAP2/SHANK3	8
GO:0008090	retrograde axonal transport	8/1304	21/18722	4.85664e+09	0.000747374951267352	0.000639272374179642	KIF1A/CALY/DLG2/KIF5A/NDEL1/MAP1A/AGBL4/NEFL	8
GO:0031629	synaptic vesicle fusion to presynaptic active zone membrane	8/1304	21/18722	4.85664e+09	0.000747374951267352	0.000639272374179642	SYT1/STX1B/RAB3A/STX1A/SNAP25/STXBP1/CPLX2/CPLX1	8
GO:0099500	vesicle fusion to plasma membrane	8/1304	21/18722	4.85664e+09	0.000747374951267352	0.000639272374179642	SYT1/STX1B/RAB3A/STX1A/SNAP25/STXBP1/CPLX2/CPLX1	8
GO:0031338	regulation of vesicle fusion	8/1304	23/18722	0.000103209483002984	0.00143122980808375	0.00122421239280078	SYT1/RAB3A/SYT4/STXBP1/SNCA/CPLX2/CPLX1/DOC2B	8
GO:0099590	neurotransmitter receptor internalization	8/1304	23/18722	0.000103209483002984	0.00143122980808375	0.00122421239280078	CACNG3/EPS15/HPCA/CALY/SNAP25/CACNG8/CACNG2/PPP3R1	8
GO:2000310	regulation of NMDA receptor activity	8/1304	24/18722	0.00014540367597738	0.00192915309560258	0.00165011454757828	MAPK8IP2/MEF2C/OPRM1/RASGRF2/PTK2B/DLG4/CRHBP/RELN	8
GO:0001964	startle response	8/1304	25/18722	0.000200843138855984	0.00258099206451315	0.00220766955331088	CTNNA2/GLRB/KCNA1/KCNH1/GRIN2A/DRD1/BACE1/GRIN3A	8
GO:1904861	excitatory synapse assembly	8/1304	26/18722	0.000272505117719987	0.00340388708113847	0.00291153854181071	LRFN1/LRRC4/NTRK3/WNT7A/NPTN/SEMA4A/VSTM5/SHANK3	8
GO:0051953	negative regulation of amine transport	8/1304	27/18722	0.000363771133636915	0.00431341182372854	0.00368950687027118	CHGA/HRH3/RGS4/SYT4/SNCA/ADRA2A/ADORA1/P2RY1	8
GO:1903779	regulation of cardiac conduction	8/1304	28/18722	0.000478438986258855	0.00552625172598757	0.00472691793482742	EHD3/ATP2B3/ATP2B1/SLC8A2/ANK2/ATP2B2/SLC8A1/RYR2	8
GO:0048679	regulation of axon regeneration	8/1304	29/18722	0.000620730010110822	0.00689403533853852	0.00589686118202445	RTN4R/EPHA4/FKBP1B/KIAA0319/NDEL1/MAP2K1/RTN4RL1/INPP5F	8
GO:0031114	regulation of microtubule depolymerization	8/1304	31/18722	0.00100719347728416	0.0107847893202276	0.00922484472095032	NAV3/CAMSAP3/SPEF1/STMN2/TTBK2/FGF13/APC/MAP1A	8
GO:0019228	neuronal action potential	8/1304	32/18722	0.00126192199708555	0.0131245234824004	0.0112261526457945	CACNA1G/CACNA1I/KCNA1/SCN2A/ANK3/KCNA2/GPR88/SCN8A	8
GO:0021799	cerebral cortex radially oriented cell migration	8/1304	32/18722	0.00126192199708555	0.0131245234824004	0.0112261526457945	LHX6/NR2E1/DIXDC1/NDEL1/CDK5R2/FOXG1/CDK5R1/RELN	8
GO:0030431	sleep	8/1304	32/18722	0.00126192199708555	0.0131245234824004	0.0112261526457945	ADRB1/CACNA1I/HTR2A/CHRNB2/ADORA1/KCNA2/GRIN2A/BTBD9	8
GO:0099174	regulation of presynapse organization	8/1304	33/18722	0.00156536540414733	0.0158114789484758	0.0135244587332547	CLSTN3/NTRK3/CBLN2/SNCA/WNT7A/LRFN5/SLITRK1/SLITRK4	8
GO:1905606	regulation of presynapse assembly	8/1304	33/18722	0.00156536540414733	0.0158114789484758	0.0135244587332547	CLSTN3/NTRK3/CBLN2/SNCA/WNT7A/LRFN5/SLITRK1/SLITRK4	8
GO:0090075	relaxation of muscle	8/1304	34/18722	0.00192379736722687	0.0186638760389659	0.0159642764673767	CHGA/PDE4D/ATP1B1/KCNMA1/ADORA1/GUCY1A1/P2RY1/SLC8A1	8
GO:0010765	positive regulation of sodium ion transport	8/1304	35/18722	0.00234385471411596	0.0222123219914966	0.0189994644474874	PKP2/TESC/NOS1/SCN1B/ATP1B1/ANK3/GPD1L/SCN3B	8
GO:0034331	cell junction maintenance	8/1304	35/18722	0.00234385471411596	0.0222123219914966	0.0189994644474874	CAMSAP3/DLG3/RAB3A/CBLN2/BSN/PCLO/ERC2/CHCHD10	8
GO:0098810	neurotransmitter reuptake	8/1304	35/18722	0.00234385471411596	0.0222123219914966	0.0189994644474874	SLC6A13/NOS1/SLC1A2/SLC6A12/SLC6A11/SNCA/RAB3B/DRD1	8
GO:0010762	regulation of fibroblast migration	8/1304	36/18722	0.00283251108751377	0.0260389455591855	0.0222725935897741	PAK3/PAK1/BAG4/DMTN/CYGB/PRKCE/MACIR/SLC8A1	8
GO:0043949	regulation of cAMP-mediated signaling	8/1304	36/18722	0.00283251108751377	0.0260389455591855	0.0222725935897741	PDE4A/RASD2/RAPGEF2/PDE4D/PEX5L/ADCYAP1/GPR61/PDE2A	8
GO:0090313	regulation of protein targeting to membrane	8/1304	36/18722	0.00283251108751377	0.0260389455591855	0.0222725935897741	HPCA/PAK1/ANK3/KCNB1/DMTN/PRNP/CDK5R1/TCAF1	8
GO:0051954	positive regulation of amine transport	8/1304	37/18722	0.0033970466535137	0.0305423113957853	0.0261245789490383	SYT1/OPRK1/STX1A/STXBP1/KCNB1/CHRNB2/RAB3B/CCK	8
GO:0016081	synaptic vesicle docking	7/1304	10/18722	7.79326e+07	1.9619e+09	1.67813e+09	STX1B/SNPH/STX1A/UNC13A/SNAP25/UNC13C/PPFIA3	7
GO:0099566	regulation of postsynaptic cytosolic calcium ion concentration	7/1304	11/18722	2.01357e+07	4.49301e+09	3.84313e+09	SLC8A2/ITPR1/GRM1/GRIA1/ATP2B2/GRM5/SLC8A1	7
GO:0098814	spontaneous synaptic transmission	7/1304	13/18722	9.24457e+08	0.000169968471087826	0.00014538371651839	SYT1/RPH3A/STX1B/CBLN2/DOC2A/NSG1/RIMS2	7
GO:0015812	gamma-aminobutyric acid transport	7/1304	14/18722	1.73747e+09	0.000296154665250269	0.000253317957282183	SLC6A13/SLC32A1/APBA1/SLC6A12/SLC6A6/SLC6A11/TRPC4	7
GO:0031115	negative regulation of microtubule polymerization	7/1304	14/18722	1.73747e+09	0.000296154665250269	0.000253317957282183	STMN2/TUBB4A/CLIP3/STMN1/EML2/SNCA/INPP5J	7
GO:0048172	regulation of short-term neuronal synaptic plasticity	7/1304	14/18722	1.73747e+09	0.000296154665250269	0.000253317957282183	SYNGR1/SYP/RAB3A/SLC8A2/SLC4A10/PPFIA3/SHISA9	7
GO:0097091	synaptic vesicle clustering	7/1304	14/18722	1.73747e+09	0.000296154665250269	0.000253317957282183	SYN1/SYNDIG1/RAB3A/SYN2/BRSK1/SYN3/PCLO	7
GO:0035493	SNARE complex assembly	7/1304	15/18722	3.06161e+09	0.000492768935302428	0.00042149334368054	STX1A/STXBP1/VAMP1/SNCA/SEPTIN8/STXBP6/UVRAG	7
GO:0098969	neurotransmitter receptor transport to postsynaptic membrane	7/1304	16/18722	5.1155e+09	0.00077987555711454	0.000667071993938073	ARHGAP44/STX1B/SNAP25/GRIP2/NSG1/CPLX1/CLSTN1	7
GO:0099509	regulation of presynaptic cytosolic calcium ion concentration	7/1304	16/18722	5.1155e+09	0.00077987555711454	0.000667071993938073	ATP2B3/ATP2B1/NCS1/ATP2B2/ADORA1/P2RY1/CALB2	7
GO:1903540	establishment of protein localization to postsynaptic membrane	7/1304	17/18722	8.17387e+08	0.00117670158614364	0.00100649990396307	ARHGAP44/STX1B/SNAP25/GRIP2/NSG1/CPLX1/CLSTN1	7
GO:0098877	neurotransmitter receptor transport to plasma membrane	7/1304	18/18722	0.000125726996494362	0.00171263346672849	0.00146491297376032	ARHGAP44/STX1B/SNAP25/GRIP2/NSG1/CPLX1/CLSTN1	7
GO:0099558	maintenance of synapse structure	7/1304	18/18722	0.000125726996494362	0.00171263346672849	0.00146491297376032	DLG3/RAB3A/CBLN2/BSN/PCLO/ERC2/CHCHD10	7
GO:0014047	glutamate secretion	7/1304	20/18722	0.000270658882494917	0.00338945013818253	0.00289918980201994	HRH3/APBA1/STXBP1/SNCA/ADORA1/GRM2/CCK	7
GO:0032793	positive regulation of CREB transcription factor activity	7/1304	20/18722	0.000270658882494917	0.00338945013818253	0.00289918980201994	CD200/RPS6KA5/OPRD1/EPHA5/ADCY1/CAMK1D/RELN	7
GO:0099563	modification of synaptic structure	7/1304	22/18722	0.000526387634283585	0.00591744428374904	0.00506152721593527	ARHGAP44/WASF1/EPHA4/DLGAP3/CAMKV/SYNPO/ITSN1	7
GO:0060074	synapse maturation	7/1304	25/18722	0.00123389172699805	0.0129426805295586	0.0110706120085363	CAMK2B/NEURL1/SHANK1/NEUROD2/CLSTN1/RELN/NEFL	7
GO:0071880	adenylate cyclase-activating adrenergic receptor signaling pathway	7/1304	26/18722	0.00158808679357419	0.0159752419460157	0.0136645345547184	ADRB1/CHGA/RAPGEF2/PDE4D/ADRA2A/ADRA1B/DRD1	7
GO:0007026	negative regulation of microtubule depolymerization	7/1304	27/18722	0.00201659727455223	0.0193349141030799	0.0165382535530199	NAV3/CAMSAP3/SPEF1/STMN2/TTBK2/FGF13/APC	7
GO:0007628	adult walking behavior	7/1304	27/18722	0.00201659727455223	0.0193349141030799	0.0165382535530199	GLRB/EPHA4/UCHL1/SPTBN4/OXR1/CEND1/DRD1	7
GO:0035235	ionotropic glutamate receptor signaling pathway	7/1304	27/18722	0.00201659727455223	0.0193349141030799	0.0165382535530199	PTK2B/GRIA1/CDK5R1/GRIN1/GRIN2A/GRIN3A/GRIN2B	7
GO:0090659	walking behavior	7/1304	28/18722	0.00252931670398336	0.0237862369729009	0.0203457235978818	GLRB/EPHA4/UCHL1/SPTBN4/OXR1/CEND1/DRD1	7
GO:0090314	positive regulation of protein targeting to membrane	7/1304	30/18722	0.00384916473419432	0.033443450761345	0.0286060887279015	HPCA/PAK1/ANK3/KCNB1/PRNP/CDK5R1/TCAF1	7
GO:0007190	activation of adenylate cyclase activity	7/1304	31/18722	0.00467807301745978	0.0395260937051808	0.0338089197692673	ADRB1/CAP2/ADCYAP1/CALM3/RXFP1/DRD1/CALM1	7
GO:0046856	phosphatidylinositol dephosphorylation	7/1304	32/18722	0.00563459530316455	0.046023674447978	0.0393666707493185	INPP5A/MTMR8/FIG4/MTMR12/SYNJ1/INPP5J/INPP5F	7
GO:0071875	adrenergic receptor signaling pathway	7/1304	32/18722	0.00563459530316455	0.046023674447978	0.0393666707493185	ADRB1/CHGA/RAPGEF2/PDE4D/ADRA2A/ADRA1B/DRD1	7
GO:1905383	protein localization to presynapse	6/1304	10/18722	1.85722e+09	0.000315471144579313	0.00026984044252273	RAB27B/DLG2/WNT7A/KIF5A/MAP1A/KIF5C	6
GO:0016188	synaptic vesicle maturation	6/1304	12/18722	7.23446e+09	0.0010536886048957	0.000901279892984736	SYP/RAB3A/UNC13A/DLG4/STXBP1/UNC13C	6
GO:1990034	calcium ion export across plasma membrane	6/1304	12/18722	7.23446e+09	0.0010536886048957	0.000901279892984736	ATP2B3/ATP2B1/SLC8A2/CALM2/CALM3/CALM1	6
GO:0007216	G protein-coupled glutamate receptor signaling pathway	6/1304	15/18722	0.000326626125332805	0.00394304565855805	0.00337271158923739	GRM4/HOMER1/GRM1/GRM2/GRM5/GRM3	6
GO:0010763	positive regulation of fibroblast migration	6/1304	15/18722	0.000326626125332805	0.00394304565855805	0.00337271158923739	PAK3/PAK1/BAG4/DMTN/PRKCE/SLC8A1	6
GO:0014048	regulation of glutamate secretion	6/1304	15/18722	0.000326626125332805	0.00394304565855805	0.00337271158923739	HRH3/STXBP1/SNCA/ADORA1/GRM2/CCK	6
GO:1901660	calcium ion export	6/1304	15/18722	0.000326626125332805	0.00394304565855805	0.00337271158923739	ATP2B3/ATP2B1/SLC8A2/CALM2/CALM3/CALM1	6
GO:0010649	regulation of cell communication by electrical coupling	6/1304	16/18722	0.000491908796329081	0.00557685977177704	0.00477020587955926	PDE4D/CALM2/ANK3/CALM3/SLC8A1/CALM1	6
GO:0070571	negative regulation of neuron projection regeneration	6/1304	16/18722	0.000491908796329081	0.00557685977177704	0.00477020587955926	RTN4R/EPHA4/KIAA0319/THY1/RTN4RL1/INPP5F	6
GO:0099633	protein localization to postsynaptic specialization membrane	6/1304	16/18722	0.000491908796329081	0.00557685977177704	0.00477020587955926	CACNG3/PRKCZ/LGI1/IQSEC2/DLG4/CACNG2	6
GO:0099645	neurotransmitter receptor localization to postsynaptic specialization membrane	6/1304	16/18722	0.000491908796329081	0.00557685977177704	0.00477020587955926	CACNG3/PRKCZ/LGI1/IQSEC2/DLG4/CACNG2	6
GO:0048268	clathrin coat assembly	6/1304	18/18722	0.00101059341766239	0.0107847893202276	0.00922484472095032	SNAP91/EPS15/FCHO1/CALY/NSG1/NSG2	6
GO:1900242	regulation of synaptic vesicle endocytosis	6/1304	18/18722	0.00101059341766239	0.0107847893202276	0.00922484472095032	SLC17A7/DNM1/PPP3CB/CALM3/BTBD9/CALM1	6
GO:0032026	response to magnesium ion	6/1304	19/18722	0.00139065160990883	0.0142520015721137	0.0121905488889712	SMPD3/KCNA1/SNCA/ANK3/KCNC2/RYR3	6
GO:0007413	axonal fasciculation	6/1304	22/18722	0.00319366517678313	0.0290327821348674	0.0248333925734657	EPHA4/CNTN4/FEZF2/NCAM2/CDK5R1/AMIGO1	6
GO:0051412	response to corticosterone	6/1304	22/18722	0.00319366517678313	0.0290327821348674	0.0248333925734657	ATP2B1/NTRK3/CALM3/NPAS4/CALM1/NEFL	6
GO:0106030	neuron projection fasciculation	6/1304	22/18722	0.00319366517678313	0.0290327821348674	0.0248333925734657	EPHA4/CNTN4/FEZF2/NCAM2/CDK5R1/AMIGO1	6
GO:0001919	regulation of receptor recycling	6/1304	23/18722	0.00406971356548229	0.0349881329123512	0.0299273433730461	NSF/EPS15/OPTN/SNCA/NSG1/INPP5F	6
GO:0035640	exploration behavior	6/1304	23/18722	0.00406971356548229	0.0349881329123512	0.0299273433730461	BRINP1/DLG4/SLC4A10/JPH3/PRKCE/HTR1A	6
GO:0051590	positive regulation of neurotransmitter transport	6/1304	23/18722	0.00406971356548229	0.0349881329123512	0.0299273433730461	SYT1/STX1B/STX1A/STXBP1/SNCA/RAB3B	6
GO:0018230	peptidyl-L-cysteine S-palmitoylation	6/1304	24/18722	0.00511140537987031	0.0426008302373232	0.0364389170946344	CLIP3/GOLGA7B/ZDHHC22/ZDHHC23/ZDHHC11/ZDHHC11B	6
GO:0018231	peptidyl-S-diacylglycerol-L-cysteine biosynthetic process from peptidyl-cysteine	6/1304	24/18722	0.00511140537987031	0.0426008302373232	0.0364389170946344	CLIP3/GOLGA7B/ZDHHC22/ZDHHC23/ZDHHC11/ZDHHC11B	6
GO:0021697	cerebellar cortex formation	6/1304	24/18722	0.00511140537987031	0.0426008302373232	0.0364389170946344	HERC1/FAIM2/WNT7A/MAP2K1/KNDC1/CEND1	6
GO:0021892	cerebral cortex GABAergic interneuron differentiation	5/1304	11/18722	0.000526771878590005	0.00591744428374904	0.00506152721593527	ARX/LHX6/DLX1/FEZF2/DRD1	5
GO:0034776	response to histamine	5/1304	11/18722	0.000526771878590005	0.00591744428374904	0.00506152721593527	GABRA1/GABRG2/GABRB2/GABRB1/GABRB3	5
GO:0086070	SA node cell to atrial cardiac muscle cell communication	5/1304	11/18722	0.000526771878590005	0.00591744428374904	0.00506152721593527	CACNA1G/HCN4/ANK2/SCN3B/RYR2	5
GO:0005513	detection of calcium ion	5/1304	13/18722	0.00130444552267002	0.0134245766683168	0.0114828052299033	SYT1/CALM2/CALM3/RYR2/CALM1	5
GO:0021681	cerebellar granular layer development	5/1304	13/18722	0.00130444552267002	0.0134245766683168	0.0114828052299033	TTBK2/FAIM2/WNT7A/KNDC1/CEND1	5
GO:0097154	GABAergic neuron differentiation	5/1304	13/18722	0.00130444552267002	0.0134245766683168	0.0114828052299033	ARX/LHX6/DLX1/FEZF2/DRD1	5
GO:1901387	positive regulation of voltage-gated calcium channel activity	5/1304	13/18722	0.00130444552267002	0.0134245766683168	0.0114828052299033	EHD3/FGF14/STAC2/CACNA2D1/S100A1	5
GO:0001921	positive regulation of receptor recycling	5/1304	14/18722	0.00191345852272942	0.0186003324516411	0.0159099240170249	NSF/EPS15/SNCA/NSG1/INPP5F	5
GO:0009214	cyclic nucleotide catabolic process	5/1304	14/18722	0.00191345852272942	0.0186003324516411	0.0159099240170249	PDE4A/PDE4D/PDE1A/PDE7B/PDE2A	5
GO:0033605	positive regulation of catecholamine secretion	5/1304	14/18722	0.00191345852272942	0.0186003324516411	0.0159099240170249	SYT1/OPRK1/STX1A/KCNB1/CHRNB2	5
GO:0048148	behavioral response to cocaine	5/1304	14/18722	0.00191345852272942	0.0186003324516411	0.0159099240170249	OPRK1/HTR2A/PPP1R1B/SNCA/HOMER1	5
GO:0048681	negative regulation of axon regeneration	5/1304	14/18722	0.00191345852272942	0.0186003324516411	0.0159099240170249	RTN4R/EPHA4/KIAA0319/RTN4RL1/INPP5F	5
GO:0071415	cellular response to purine-containing compound	5/1304	14/18722	0.00191345852272942	0.0186003324516411	0.0159099240170249	TMEM38A/P2RY1/SLC8A1/RYR2/RYR3	5
GO:0090128	regulation of synapse maturation	5/1304	14/18722	0.00191345852272942	0.0186003324516411	0.0159099240170249	CAMK2B/NEURL1/NEUROD2/CLSTN1/RELN	5
GO:0051284	positive regulation of sequestering of calcium ion	5/1304	15/18722	0.00270687472142773	0.0251191833789957	0.0214858685977022	FKBP1B/CALM2/CALM3/RYR2/CALM1	5
GO:0099170	postsynaptic modulation of chemical synaptic transmission	5/1304	15/18722	0.00270687472142773	0.0251191833789957	0.0214858685977022	PPP3CA/EIF4E/NRGN/GRM5/PPP3R1	5
GO:1904889	regulation of excitatory synapse assembly	5/1304	15/18722	0.00270687472142773	0.0251191833789957	0.0214858685977022	LRFN1/NTRK3/WNT7A/SEMA4A/VSTM5	5
GO:2000650	negative regulation of sodium ion transmembrane transporter activity	5/1304	15/18722	0.00270687472142773	0.0251191833789957	0.0214858685977022	HECW1/NEDD4L/HECW2/PRKCE/STK39	5
GO:0014061	regulation of norepinephrine secretion	5/1304	16/18722	0.00371367741465441	0.0323838784851527	0.0276997761956609	HRH3/STX1A/ADRA2A/KCNB1/P2RY1	5
GO:0021535	cell migration in hindbrain	5/1304	16/18722	0.00371367741465441	0.0323838784851527	0.0276997761956609	CTNNA2/PLXNA2/RBFOX2/TTBK2/CEND1	5
GO:0099010	modification of postsynaptic structure	5/1304	16/18722	0.00371367741465441	0.0323838784851527	0.0276997761956609	ARHGAP44/WASF1/CAMKV/SYNPO/ITSN1	5
GO:1902306	negative regulation of sodium ion transmembrane transport	5/1304	16/18722	0.00371367741465441	0.0323838784851527	0.0276997761956609	HECW1/NEDD4L/HECW2/PRKCE/STK39	5
GO:0007158	neuron cell-cell adhesion	5/1304	17/18722	0.00496286052745218	0.0416456108192526	0.0356218635069847	NRXN3/CNTN4/NLGN4X/NCAM2/CDK5R1	5
GO:0030322	stabilization of membrane potential	5/1304	17/18722	0.00496286052745218	0.0416456108192526	0.0356218635069847	KCNK2/KCNK10/KCNK1/KCNK12/CHCHD10	5
GO:0048243	norepinephrine secretion	5/1304	17/18722	0.00496286052745218	0.0416456108192526	0.0356218635069847	HRH3/STX1A/ADRA2A/KCNB1/P2RY1	5
GO:0061577	calcium ion transmembrane transport via high voltage-gated calcium channel	5/1304	17/18722	0.00496286052745218	0.0416456108192526	0.0356218635069847	CACNB1/NOS1/BIN1/CACNA1C/CACNA2D1	5
GO:0032253	dense core granule localization	4/1304	10/18722	0.00349977481723525	0.03101154255922	0.0265259390954806	KIF1A/SYT4/PPFIA2/KIF5A	4
GO:0038003	G protein-coupled opioid receptor signaling pathway	4/1304	10/18722	0.00349977481723525	0.03101154255922	0.0265259390954806	OPRK1/SYP/OPRM1/OPRD1	4
GO:0044557	relaxation of smooth muscle	4/1304	10/18722	0.00349977481723525	0.03101154255922	0.0265259390954806	KCNMA1/ADORA1/GUCY1A1/SLC8A1	4
GO:0051342	regulation of cyclic-nucleotide phosphodiesterase activity	4/1304	10/18722	0.00349977481723525	0.03101154255922	0.0265259390954806	RGN/CALM2/CALM3/CALM1	4
GO:0099519	dense core granule cytoskeletal transport	4/1304	10/18722	0.00349977481723525	0.03101154255922	0.0265259390954806	KIF1A/SYT4/PPFIA2/KIF5A	4
GO:1901950	dense core granule transport	4/1304	10/18722	0.00349977481723525	0.03101154255922	0.0265259390954806	KIF1A/SYT4/PPFIA2/KIF5A	4
GO:1990535	neuron projection maintenance	4/1304	10/18722	0.00349977481723525	0.03101154255922	0.0265259390954806	ATP1A3/MAP1A/PRNP/ABCD2	4
GO:0042670	retinal cone cell differentiation	4/1304	11/18722	0.00519863363931826	0.0426044950507735	0.0364420518183649	THRB/THY1/HCN1/RORB	4
GO:0046549	retinal cone cell development	4/1304	11/18722	0.00519863363931826	0.0426044950507735	0.0364420518183649	THRB/THY1/HCN1/RORB	4
GO:0060315	negative regulation of ryanodine-sensitive calcium-release channel activity	4/1304	11/18722	0.00519863363931826	0.0426044950507735	0.0364420518183649	FKBP1B/CALM2/CALM3/CALM1	4
GO:0071313	cellular response to caffeine	4/1304	11/18722	0.00519863363931826	0.0426044950507735	0.0364420518183649	TMEM38A/SLC8A1/RYR2/RYR3	4
GO:0098935	dendritic transport	4/1304	11/18722	0.00519863363931826	0.0426044950507735	0.0364420518183649	WASF1/KIF17/KIF5A/KIF5C	4
GO:0099550	trans-synaptic signaling, modulating synaptic transmission	4/1304	11/18722	0.00519863363931826	0.0426044950507735	0.0364420518183649	GUCY1B1/NPTN/GUCY1A1/GRM5	4
GO:1901844	regulation of cell communication by electrical coupling involved in cardiac conduction	4/1304	11/18722	0.00519863363931826	0.0426044950507735	0.0364420518183649	PDE4D/CALM2/CALM3/CALM1	4
GO:1902667	regulation of axon guidance	4/1304	11/18722	0.00519863363931826	0.0426044950507735	0.0364420518183649	MYCBP2/TBR1/SLIT2/FEZF2	4
GO:2000480	negative regulation of cAMP-dependent protein kinase activity	4/1304	11/18722	0.00519863363931826	0.0426044950507735	0.0364420518183649	PRKAR2B/PPP1R1B/PKIA/PRKAR1B	4

## Sheet: GO_green_BP
ID	Description	GeneRatio	BgRatio	pvalue	p.adjust	qvalue	geneID	Count
GO:0048285	organelle fission	102/905	488/18722	1.80718e-23	2.75113e-20	2.51103e-20	COX10/NCAPD2/TACC3/RAD51/NDC1/ASPM/TRIP13/SMC1A/CHFR/NDE1/SPAG5/NDC80/SEH1L/RAD54L/ZW10/AURKA/TPX2/KIF4A/CDC6/MYBL2/CEP192/AURKC/UBE2S/NCAPG/RAD51AP1/FBXO5/TTK/TENT4A/SMC4/CDC20/NEK2/CENPF/KIF14/NCAPH/MND1/KIF18A/TAF1L/ZWINT/CENPK/CKS2/DLGAP5/PKMYT1/PSMG2/KNSTRN/TOP2A/CCNB1/CDCA8/ESPL1/BRIP1/SMC2/KIF23/KIF11/KIF20B/CENPE/BRCA2/P3H4/KIF2C/NUF2/FANCD2/CDCA5/NCAPG2/MKI67/CHEK1/DSN1/EPS8/NCAPD3/ANAPC…	102
GO:0000280	nuclear division	99/905	439/18722	2.23536e-25	5.10445e-22	4.65896e-23	NCAPD2/TACC3/RAD51/NDC1/ASPM/TRIP13/SMC1A/CHFR/NDE1/SPAG5/NDC80/SEH1L/RAD54L/ZW10/AURKA/TPX2/KIF4A/CDC6/MYBL2/CEP192/AURKC/UBE2S/NCAPG/RAD51AP1/FBXO5/TTK/TENT4A/SMC4/CDC20/NEK2/CENPF/KIF14/NCAPH/MND1/KIF18A/TAF1L/ZWINT/CENPK/CKS2/DLGAP5/PKMYT1/PSMG2/KNSTRN/TOP2A/CCNB1/CDCA8/ESPL1/BRIP1/SMC2/KIF23/KIF11/KIF20B/CENPE/BRCA2/P3H4/KIF2C/NUF2/FANCD2/CDCA5/NCAPG2/MKI67/CHEK1/DSN1/EPS8/NCAPD3/ANAPC1/EME1…	99
GO:0007059	chromosome segregation	93/905	346/18722	7.67337e-30	3.50443e-26	3.19858e-26	NCAPD2/BRCA1/DDX11/TACC3/NDC1/CSNK2A2/RAD18/TRIP13/SMC1A/CHFR/NDE1/SPAG5/NDC80/SEH1L/ZW10/BIRC5/KIF4A/CDC6/SRPK1/FAM83D/RIOK3/AURKC/NCAPG/FBXO5/TTK/TENT4A/SMC4/ECT2/TTL/CDC20/NEK2/CENPF/KIF14/NCAPH/KIF18A/ZWINT/CENPK/HJURP/DLGAP5/PSMG2/KNSTRN/TOP2A/CCNB1/CDCA8/ESPL1/BRIP1/SMC2/KIF23/KNL1/CENPE/P3H4/KIF2C/NUF2/FANCD2/CDCA5/NCAPG2/MKI67/DSN1/NCAPD3/SPC25/CENPH/ANAPC1/SKA1/EME1/BUB1B/MIS18A/RACGAP1/…	93
GO:0044772	mitotic cell cycle phase transition	85/905	424/18722	6.75831e-16	3.85815e-13	3.52143e-13	BRCA1/TACC3/BCAT1/TAF2/TRIP13/CHFR/GTSE1/RBL1/NDC80/ORC1/ZW10/AURKA/CLSPN/CDC6/CDC7/CDKN3/E2F1/RBBP8/CDK6/CASP2/EZH2/UBE2S/FOXM1/FBXO5/E2F3/TTK/CENPF/KIF14/PKD2/MASTL/KHDRBS1/ZWINT/CDKN2C/CDK2/CKS2/DLGAP5/PKMYT1/PPAT/PSMG2/CCNB1/CCNJL/ESPL1/CENPE/TICRR/TP53/DTL/CCNA2/CDCA5/CCNB3/CHEK1/ITGB1/LATS2/EPS8/RAD17/ANAPC1/BACH1/BUB1B/CCNB2/CDC25C/TOPBP1/CDC25A/MAD2L1/MELK/E2F7/WEE1/PLK1/CDT1/RFWD3/E2F6/S…	85
GO:0140014	mitotic nuclear division	76/905	287/18722	2.02742e-21	2.3148e-18	2.11278e-18	NCAPD2/TACC3/TRIP13/SMC1A/NDE1/SPAG5/NDC80/SEH1L/ZW10/AURKA/TPX2/KIF4A/CDC6/MYBL2/CEP192/AURKC/UBE2S/NCAPG/FBXO5/TTK/TENT4A/SMC4/CDC20/NEK2/CENPF/KIF14/NCAPH/KIF18A/ZWINT/CENPK/DLGAP5/PKMYT1/PSMG2/KNSTRN/CCNB1/CDCA8/ESPL1/SMC2/KIF23/KIF11/KIF20B/CENPE/KIF2C/NUF2/CDCA5/NCAPG2/MKI67/CHEK1/DSN1/EPS8/NCAPD3/ANAPC1/BUB1B/CDC25C/RACGAP1/SGO2/KIF15/MAD2L1/PTTG1/PLK1/CDT1/BUB1/ZWILCH/UBE2C/ANKLE2/HASPIN/…	76
GO:0098813	nuclear chromosome segregation	73/905	281/18722	1.88166e-19	1.22765e-17	1.12051e-16	NCAPD2/DDX11/TACC3/NDC1/TRIP13/SMC1A/CHFR/SPAG5/NDC80/SEH1L/ZW10/KIF4A/CDC6/FAM83D/AURKC/NCAPG/FBXO5/TTK/TENT4A/SMC4/ECT2/TTL/CDC20/NEK2/CENPF/KIF14/NCAPH/KIF18A/ZWINT/CENPK/DLGAP5/PSMG2/KNSTRN/TOP2A/CCNB1/CDCA8/ESPL1/BRIP1/SMC2/KIF23/KNL1/CENPE/P3H4/KIF2C/NUF2/FANCD2/CDCA5/NCAPG2/DSN1/NCAPD3/ANAPC1/EME1/BUB1B/RACGAP1/SGO2/MAD2L1/PTTG1/PLK1/CDT1/FEN1/BUB1/ESCO2/ZWILCH/UBE2C/RMI2/HASPIN/GEN1/AURKB…	73
GO:0007346	regulation of mitotic cell cycle	73/905	457/18722	1.07485e-05	0.00233755	0.00213354	BRCA1/INTS13/TRIP13/CHFR/GTSE1/TP73/RBL1/NDC80/ORC1/ZW10/AURKA/MAP3K20/CLSPN/CDC6/CDC7/E2F1/CASP2/EZH2/FBXO5/TTK/TTL/NEK2/CENPF/KIF14/PKD2/ZWINT/CDK2/CKS2/DLGAP5/PKMYT1/PSMG2/CCNB1/ESPL1/KIF20B/CENPE/BRCA2/TICRR/TP53/DTL/FANCD2/CDCA5/CCNB3/MKI67/CHEK1/RAD17/BTG3/EME1/BUB1B/CDC25C/TOPBP1/CDC25A/MAD2L1/E2F7/WEE1/PLK1/CDT1/RFWD3/SIN3A/BUB1/CDK1/TRIAP1/CKS1B/ZWILCH/UBE2C/GEN1/AURKB/RCC1/CHEK2/KNTC1/C…	73
GO:1901987	regulation of cell cycle phase transition	70/905	390/18722	7.60933e-08	2.31679e-05	2.11459e-06	CRY1/BRCA1/NSUN2/USP28/TRIP13/CHFR/GTSE1/RBL1/NDC80/ORC1/ZW10/AURKA/MAP3K20/CLSPN/CDC6/CDC7/THOC5/E2F1/FAM83D/CASP2/EZH2/TIMELESS/FBXO5/TTK/CENPF/KIF14/PKD2/ZWINT/CDK2/DLGAP5/PSMG2/CCNB1/CLOCK/ESPL1/BRIP1/CENPE/TICRR/TP53/DTL/INTS7/FANCD2/CDCA5/CCNB3/CHEK1/RAD17/EME1/BUB1B/PAXIP1/CDC25C/TOPBP1/CDC25A/MAD2L1/E2F7/WEE1/PLK1/CDT1/RFWD3/SIN3A/BUB1/CDK1/TRIAP1/ZWILCH/UBE2C/GEN1/AURKB/CHEK2/KNTC1/RPS27…	70
GO:0045786	negative regulation of cell cycle	66/905	385/18722	1.49144e-05	0.000309609	0.00282588	CRY1/BRCA1/NSUN2/USP28/TRIP13/CHFR/GTSE1/RBL1/NDC80/ORC1/ZW10/MAP3K20/CLSPN/CDC6/THOC5/E2F1/CDK6/CASP2/EZH2/TIMELESS/FBXO5/TTK/NEK2/CENPF/PKD2/ZWINT/CDKN2C/CDK2/PSMG2/E2F8/CCNB1/CLOCK/ESPL1/BRIP1/TICRR/TP53/DTL/INTS7/FANCD2/CHEK1/LATS2/RAD17/BTG3/EME1/BUB1B/NPR2/TOPBP1/MAD2L1/CASP3/PTTG1/E2F7/WEE1/PLK1/CDT1/RFWD3/BUB1/CDK1/TRIAP1/ZWILCH/GEN1/AURKB/CHEK2/KNTC1/RPS27L/NR2F2/BLM	66
GO:0000819	sister chromatid segregation	64/905	202/18722	4.83497e-21	4.41626e-18	4.03084e-18	NCAPD2/DDX11/TACC3/TRIP13/SMC1A/CHFR/SPAG5/NDC80/SEH1L/ZW10/KIF4A/CDC6/AURKC/NCAPG/FBXO5/TTK/TENT4A/SMC4/CDC20/NEK2/CENPF/KIF14/NCAPH/KIF18A/ZWINT/CENPK/DLGAP5/PSMG2/KNSTRN/TOP2A/CCNB1/CDCA8/ESPL1/SMC2/KIF23/CENPE/KIF2C/NUF2/CDCA5/NCAPG2/DSN1/NCAPD3/ANAPC1/BUB1B/RACGAP1/SGO2/MAD2L1/PTTG1/PLK1/CDT1/FEN1/BUB1/ESCO2/ZWILCH/UBE2C/RMI2/HASPIN/GEN1/AURKB/KNTC1/KIF18B/ANAPC7/CHAMP1/KIFC1	64
GO:0006260	DNA replication	62/905	260/18722	2.5319e-12	1.2848e-09	1.17267e-09	RECQL/LIG3/DDX11/POLA2/RFC1/RAD51/POLQ/POLD1/MCM10/MCM2/MCM6/POLD3/ORC1/ORC6/CDC6/CDC7/GINS1/LIG1/GTPBP4/TIMELESS/FBXO5/CDK2/DTD1/E2F8/GINS2/RFC3/KAT7/BRCA2/PIF1/TICRR/TP53/DTL/CCNA2/PRIM2/MMS22L/GINS4/CHEK1/RAD17/EME1/CHAF1B/TOPBP1/RFC4/E2F7/MCM7/CDT1/CHAF1A/RFWD3/FEN1/SIN3A/CDK1/ESCO2/RRM2/RMI2/POLE/GEN1/TRAIP/FAM111B/BLM/PRIM1/WDHD1/BAZ1A/TOP1	62
GO:0071103	DNA conformation change	61/905	290/18722	7.67909e-09	2.92254e-06	2.66747e-06	RECQL/NCAPD2/DDX11/RAD51/POLQ/MCM2/SART3/MCM6/RAD54L/SRPK1/CHD8/ASF1B/NCAPG/TENT4A/SMC4/HELLS/NCAPH/HJURP/H2BC11/MCM8/TOP2A/RFC3/CCNB1/BRIP1/SMC2/PIF1/TP53/CDCA5/NCAPG2/NCAPD3/H2BC5/MIS18A/CHAF1B/RFC4/HMGB2/MCM7/PLK1/CHAF1A/CDK1/TOP3A/BEND3/H3C13/H1-5/H2BC13/RAD54B/BLM/H2BC12/TOP1/H2BC18/H3C15/H2BC14/H2BC8/H2BC6/H2BC17/H3C11/H2BC9/H2BC7/H3C7/H3C10/H3C2/H3C3	61
GO:0010948	negative regulation of cell cycle process	59/905	294/18722	4.73425e-07	0.000120118	0.000109635	CRY1/BRCA1/NSUN2/USP28/TRIP13/CHFR/GTSE1/RBL1/NDC80/ORC1/ZW10/MAP3K20/CLSPN/CDC6/THOC5/E2F1/CASP2/EZH2/TIMELESS/FBXO5/TTK/NEK2/CENPF/PKD2/ZWINT/CDK2/PSMG2/E2F8/CCNB1/CLOCK/ESPL1/BRIP1/TICRR/TP53/DTL/INTS7/FANCD2/CHEK1/RAD17/EME1/BUB1B/TOPBP1/MAD2L1/PTTG1/E2F7/WEE1/PLK1/CDT1/RFWD3/BUB1/CDK1/TRIAP1/ZWILCH/GEN1/AURKB/CHEK2/KNTC1/RPS27L/BLM	59
GO:0140694	non-membrane-bounded organelle assembly	59/905	367/18722	0.0295175	3.37016	3.07603	FARP2/BRCA1/ASPM/SMC1A/WDR62/SPAG5/AURKA/TPX2/KIF4A/MYBL2/CEP192/CEP152/AURKC/NOP2/FBXO5/CEP72/CENPA/CDC20/NEK2/CENPF/CENPK/CDK2/STIL/CNOT1/TUBGCP3/DLGAP5/HAUS8/FHOD3/PDGFRA/KIF23/KIF11/CENPE/PLK4/UBAP2L/LIMD1/ITGB1/BICD1/HAUS1/CENPH/OBSCN/CCNB2/RACGAP1/KIF15/CENPN/PLK1/PATL1/BSCL2/C2CD3/CEP135/RTTN/AURKB/RCC1/CHEK2/KNTC1/RPS27L/RPF2/YTHDF2/KIFC1/HAUS5	59
GO:0000070	mitotic sister chromatid segregation	58/905	168/18722	3.65097e-20	2.77899e-17	2.53646e-17	NCAPD2/TACC3/TRIP13/SMC1A/SPAG5/NDC80/SEH1L/ZW10/KIF4A/CDC6/AURKC/NCAPG/FBXO5/TTK/TENT4A/SMC4/CDC20/NEK2/CENPF/KIF14/NCAPH/KIF18A/ZWINT/CENPK/DLGAP5/PSMG2/KNSTRN/CCNB1/CDCA8/ESPL1/SMC2/KIF23/CENPE/KIF2C/NUF2/CDCA5/NCAPG2/DSN1/NCAPD3/ANAPC1/BUB1B/RACGAP1/SGO2/MAD2L1/PTTG1/PLK1/CDT1/BUB1/ZWILCH/UBE2C/HASPIN/GEN1/AURKB/KNTC1/KIF18B/ANAPC7/CHAMP1/KIFC1	58
GO:0051321	meiotic cell cycle	58/905	261/18722	4.93742e-09	2.04993e-06	1.87102e-06	NCAPD2/NSUN2/RAD51/NDC1/ASPM/TRIP13/SMC1A/CHFR/RAD54L/ZW10/AURKA/RBBP8/AURKC/RAD51AP1/FBXO5/TTK/SMC4/MSH6/CDC20/NEK2/MND1/KIF18A/TAF1L/CDK2/CKS2/TUBGCP3/PKMYT1/TOP2A/ESPL1/BRIP1/SMC2/BRCA2/P3H4/NUF2/FANCD2/CCNB3/NCAPD3/EME1/BUB1B/CCNB2/CDC25C/NPR2/SGO2/CDC25A/PTTG1/PLK1/BUB1/C11orf80/EXO1/TOP3A/GPR3/TDRKH/MYBL1/FANCA/XRCC2/RAD54B/YTHDF2/MSH5	58
GO:1901990	regulation of mitotic cell cycle phase transition	57/905	299/18722	2.90384e-05	0.00576601	0.00526279	BRCA1/TRIP13/CHFR/GTSE1/RBL1/NDC80/ORC1/ZW10/AURKA/CLSPN/CDC6/CDC7/E2F1/CASP2/EZH2/FBXO5/TTK/CENPF/KIF14/PKD2/ZWINT/CDK2/DLGAP5/PSMG2/CCNB1/ESPL1/CENPE/TICRR/TP53/DTL/CDCA5/CCNB3/CHEK1/RAD17/BUB1B/CDC25C/TOPBP1/CDC25A/MAD2L1/E2F7/WEE1/PLK1/CDT1/RFWD3/SIN3A/BUB1/CDK1/TRIAP1/ZWILCH/UBE2C/GEN1/AURKB/CHEK2/KNTC1/RPS27L/ANAPC7/BLM	57
GO:1901988	negative regulation of cell cycle phase transition	55/905	249/18722	9.10531e-08	2.44612e-05	2.23263e-05	CRY1/BRCA1/NSUN2/USP28/TRIP13/CHFR/GTSE1/RBL1/NDC80/ORC1/ZW10/MAP3K20/CLSPN/CDC6/THOC5/E2F1/CASP2/EZH2/TIMELESS/FBXO5/TTK/CENPF/PKD2/ZWINT/CDK2/PSMG2/CCNB1/CLOCK/BRIP1/TICRR/TP53/DTL/INTS7/FANCD2/CHEK1/RAD17/EME1/BUB1B/TOPBP1/MAD2L1/E2F7/WEE1/PLK1/CDT1/RFWD3/BUB1/CDK1/TRIAP1/ZWILCH/GEN1/AURKB/CHEK2/KNTC1/RPS27L/BLM	55
GO:0006325	chromatin organization	52/905	409/18722	1762.3	92510.4	844367	DDX11/BRD9/MCM2/KDM5A/SART3/RBL1/SRPK1/CHD8/TTI1/ASF1B/EZH2/KDM5B/HELLS/HJURP/H2BC11/DNMT1/ACTL6A/TDG/TP53/MKI67/ATAD2/H2BC5/MIS18A/CHAF1B/PBRM1/HMGB2/CHAF1A/SMARCC1/CBX2/BEND3/H3C13/H1-5/SS18L1/H2BC13/KDM4D/HDAC2/H2BC12/BAZ1A/TOP1/H2BC18/H3C15/H2BC14/H2BC8/H2BC6/H2BC17/H3C11/H2BC9/H2BC7/H3C7/H3C10/H3C2/H3C3	52
GO:0006310	DNA recombination	51/905	305/18722	0.638161	62.0103	56.5984	RAD52/KDM1A/RECQL/LIG3/BRCA1/RAD51/POLQ/TRIP13/TFRC/MCM2/MCM6/RAD54L/CDC7/RBBP8/NSD2/RAD51AP1/TIMELESS/MSH6/MND1/HROB/MCM8/AUNIP/GINS2/TOP2A/BRIP1/ACTL6A/BRCA2/PIF1/FANCD2/MMS22L/GINS4/CHEK1/EME1/PAXIP1/HMGB2/MCM7/RFWD3/FEN1/C11orf80/EXO1/RMI2/GEN1/FANCB/KPNA2/H1-5/PARPBP/KDM4D/XRCC2/RAD54B/BLM/MSH5	51
GO:0034660	ncRNA metabolic process	50/905	485/18722	3.81548e+06	1.50218e+09	1.37108e+09	NSUN2/METTL1/WDR3/ADAT1/ELP1/RTRAF/METTL2A/DDX18/XRN2/PUS7/RIOK3/ERI1/SARS2/GARS1/GTPBP4/INTS2/NOP2/DROSHA/TARS1/NOL10/HEATR1/UTP20/DDX27/XPO5/RIOK1/DTD1/METTL16/DGCR8/EXOSC2/NOL11/WDR36/NARS2/WDR12/INTS14/INTS7/LYAR/CDKAL1/INTS4/QTRT2/TFB2M/WDR43/UTP15/DCAF13/MRM3/DDX10/TDRKH/MYBL1/IARS1/RPF2/YTHDF2	50
GO:0000075	cell cycle checkpoint signaling	49/905	169/18722	4.01581e-11	1.83402e-09	1.67396e-08	CRY1/BRCA1/NSUN2/USP28/TRIP13/CHFR/GTSE1/NDC80/ORC1/ZW10/MAP3K20/CLSPN/CDC6/THOC5/E2F1/CASP2/TIMELESS/TTK/CENPF/ZWINT/CDK2/PSMG2/CCNB1/CLOCK/BRIP1/TICRR/TP53/DTL/INTS7/FANCD2/CHEK1/RAD17/EME1/BUB1B/TOPBP1/MAD2L1/PLK1/CDT1/RFWD3/BUB1/CDK1/TRIAP1/ZWILCH/GEN1/AURKB/CHEK2/KNTC1/RPS27L/BLM	49
GO:0045930	negative regulation of mitotic cell cycle	47/905	235/18722	0.00593785	0.774804	0.707184	BRCA1/TRIP13/CHFR/GTSE1/RBL1/NDC80/ORC1/ZW10/MAP3K20/CLSPN/CDC6/CASP2/EZH2/FBXO5/TTK/CENPF/PKD2/ZWINT/CDK2/PSMG2/CCNB1/TICRR/TP53/DTL/FANCD2/CHEK1/RAD17/BTG3/EME1/BUB1B/TOPBP1/MAD2L1/E2F7/WEE1/PLK1/CDT1/RFWD3/BUB1/CDK1/TRIAP1/ZWILCH/GEN1/AURKB/CHEK2/KNTC1/RPS27L/BLM	47
GO:0006302	double-strand break repair	47/905	251/18722	0.0876773	9.76639	8.91405	RAD52/KDM1A/RECQL/LIG3/BRCA1/DDX11/TDP1/RAD51/POLQ/TRIP13/MCM2/MCM6/RAD54L/CDC7/RBBP8/NSD2/FOXM1/RAD51AP1/TIMELESS/TENT4A/DCLRE1B/MCM8/AUNIP/GINS2/BRIP1/BRCA2/TP53/FANCD2/MMS22L/CDCA5/GINS4/CHEK1/EME1/HMGB2/MCM7/RFWD3/FEN1/ESCO2/RMI2/GEN1/FANCB/CHEK2/PARPBP/KDM4D/XRCC2/RAD54B/BLM	47
GO:0045787	positive regulation of cell cycle	46/905	313/18722	1511.57	9204.46	84011.5	DDX11/LRP6/SPAG5/NDC80/AURKA/MAP3K20/CDC6/CDC7/THOC5/FAM83D/AURKC/EZH2/RAD51AP1/FBXO5/ECT2/TTL/KIF14/PKD2/CKS2/MED1/DLGAP5/E2F8/CCNB1/ESPL1/KIF23/KIF20B/BRCA2/PLK4/DTL/CDCA5/CHEK1/CDC25C/RACGAP1/CDC25A/MAD2L1/E2F7/CDT1/FEN1/SIN3A/CDK1/CKS1B/UBE2C/GEN1/AURKB/CHEK2/ANAPC7	46
GO:1903046	meiotic cell cycle process	45/905	202/18722	0.000348363	0.0497179	0.0453789	NCAPD2/NSUN2/RAD51/NDC1/ASPM/TRIP13/CHFR/RAD54L/AURKA/RAD51AP1/FBXO5/TTK/SMC4/MSH6/CDC20/MND1/KIF18A/TAF1L/CKS2/TOP2A/ESPL1/BRIP1/SMC2/BRCA2/P3H4/NUF2/FANCD2/NCAPD3/EME1/BUB1B/CCNB2/CDC25C/SGO2/CDC25A/PTTG1/PLK1/BUB1/C11orf80/GPR3/TDRKH/MYBL1/FANCA/RAD54B/YTHDF2/MSH5	45
GO:0009314	response to radiation	45/905	456/18722	4.68059e+08	0.000155657680051269	0.000142072859761222	KDM1A/CRY1/BRCA1/USP28/RAD51/POLD1/SMC1A/POLD3/RAD54L/NOX4/DNMT3B/MAP3K20/PTN/RAD51AP1/ECT2/TANC1/MSH6/CLOCK/BRCA2/TICRR/TP53/DTL/INTS7/FANCD2/INIP/CHEK1/ITGB1/PAXIP1/USP1/TOPBP1/CDC25A/CASP3/IKBIP/NETO1/PBK/RFWD3/FEN1/TRIAP1/AURKB/CHEK2/KDM4D/XRCC2/RAD54B/BLM/FANCG	45
GO:0016570	histone modification	45/905	463/18722	6.95517e+08	0.000221705624454989	0.000202356556265603	KDM1A/BRCA1/PHF20/KDM5A/SART3/AURKA/DNMT3B/VRK1/AURKC/EZH2/NSD2/PRDM4/KDM5B/TAF1L/CDK2/YEATS4/DNMT1/CCNB1/CLOCK/KAT7/ACTL6A/BRCA2/KANSL2/TP53/SMYD2/CCNA2/NCAPG2/CHEK1/PAXIP1/HLCS/SIN3A/CDK1/ASXL1/HASPIN/BEND3/AURKB/BCOR/EP400/H1-5/KDM4D/LRRK2/PAX5/HDAC2/ZNF335/TRIM16	45
GO:0006323	DNA packaging	44/905	199/18722	0.00112089	0.155125	0.141587	NCAPD2/MCM2/SART3/SRPK1/ASF1B/NCAPG/TENT4A/SMC4/HELLS/NCAPH/HJURP/H2BC11/TOP2A/CCNB1/SMC2/TP53/CDCA5/NCAPG2/NCAPD3/H2BC5/MIS18A/CHAF1B/HMGB2/PLK1/CHAF1A/CDK1/BEND3/H3C13/H1-5/H2BC13/H2BC12/H2BC18/H3C15/H2BC14/H2BC8/H2BC6/H2BC17/H3C11/H2BC9/H2BC7/H3C7/H3C10/H3C2/H3C3	44
GO:0071824	protein-DNA complex subunit organization	44/905	241/18722	1.90616	169.287	154.513	RAD52/RAD51/MCM2/SART3/CENPI/ASF1B/CENPA/CENPF/HELLS/TAF1L/CENPK/HJURP/H2BC11/DLGAP5/CENPO/CENPE/TP53/CENPH/H2BC5/MIS18A/CHAF1B/HMGB2/CENPN/CDT1/CHAF1A/SMARCC1/H3C13/H1-5/KNTC1/H2BC13/H2BC12/H2BC18/H3C15/H2BC14/H2BC8/H2BC6/H2BC17/H3C11/H2BC9/H2BC7/H3C7/H3C10/H3C2/H3C3	44
GO:0006261	DNA-dependent DNA replication	43/905	151/18722	7.42109e-08	2.31679e-05	2.11459e-06	RECQL/LIG3/DDX11/POLA2/RFC1/RAD51/POLQ/POLD1/MCM10/MCM2/MCM6/POLD3/ORC1/ORC6/CDC6/CDC7/GINS1/LIG1/TIMELESS/FBXO5/E2F8/RFC3/KAT7/BRCA2/TICRR/PRIM2/MMS22L/GINS4/EME1/TOPBP1/RFC4/E2F7/MCM7/CDT1/RFWD3/FEN1/POLE/GEN1/TRAIP/BLM/PRIM1/WDHD1/BAZ1A	43
GO:1901991	negative regulation of mitotic cell cycle phase transition	43/905	179/18722	9.50957e-05	0.0155115	0.00141578	BRCA1/TRIP13/CHFR/GTSE1/RBL1/NDC80/ORC1/ZW10/CLSPN/CDC6/CASP2/EZH2/FBXO5/TTK/CENPF/PKD2/ZWINT/CDK2/PSMG2/CCNB1/TICRR/TP53/DTL/CHEK1/RAD17/BUB1B/TOPBP1/MAD2L1/E2F7/WEE1/PLK1/CDT1/RFWD3/BUB1/CDK1/TRIAP1/ZWILCH/GEN1/AURKB/CHEK2/KNTC1/RPS27L/BLM	43
GO:0007051	spindle organization	43/905	184/18722	0.000290366	0.0427774	0.0390441	TACC3/INTS13/ASPM/SMC1A/WDR62/SPAG5/NDC80/AURKA/TPX2/KIF4A/MYBL2/CEP192/AURKC/FBXO5/TTK/CEP72/CDC20/NEK2/STIL/TUBGCP3/DLGAP5/AUNIP/KNSTRN/HAUS8/CCNB1/ESPL1/KIF23/KIF11/CENPE/NUF2/HAUS1/SPC25/CENPH/CCNB2/PCNT/RACGAP1/KIF15/PLK1/AURKB/RCC1/CHEK2/KIFC1/HAUS5	43
GO:0065004	protein-DNA complex assembly	43/905	201/18722	0.00962732	0.118832	1.08461	RAD52/RAD51/MCM2/SART3/CENPI/ASF1B/CENPA/CENPF/HELLS/TAF1L/CENPK/HJURP/H2BC11/DLGAP5/CENPO/CENPE/TP53/CENPH/H2BC5/MIS18A/CHAF1B/HMGB2/CENPN/CDT1/CHAF1A/H3C13/H1-5/KNTC1/H2BC13/H2BC12/H2BC18/H3C15/H2BC14/H2BC8/H2BC6/H2BC17/H3C11/H2BC9/H2BC7/H3C7/H3C10/H3C2/H3C3	43
GO:0034470	ncRNA processing	41/905	395/18722	3.58851e+08	0.000122303842382755	0.000111629934619227	NSUN2/METTL1/WDR3/ADAT1/ELP1/RTRAF/METTL2A/DDX18/XRN2/PUS7/RIOK3/ERI1/GTPBP4/INTS2/NOP2/DROSHA/NOL10/HEATR1/UTP20/DDX27/RIOK1/METTL16/DGCR8/EXOSC2/NOL11/WDR36/WDR12/INTS14/INTS7/LYAR/CDKAL1/INTS4/QTRT2/TFB2M/WDR43/UTP15/DCAF13/MRM3/DDX10/RPF2/YTHDF2	41
GO:0022613	ribonucleoprotein complex biogenesis	41/905	463/18722	0.000143619603645918	0.00319956453585808	0.00292032672882072	LSG1/DDX20/WDR3/SART3/DDX18/XRN2/SRPK1/RIOK3/ERI1/GTPBP4/NOP2/DROSHA/NOL10/HEATR1/UTP20/COIL/GTF3A/DDX27/RIOK1/DDX31/EIF2S2/METTL16/EXOSC2/NOL11/WDR36/WDR12/DENR/TXNL4A/ISG20L2/LYAR/HEATR3/TFB2M/WDR43/UTP15/DCAF13/MRM3/DDX10/RPS27L/RPF2/YTHDF2/SMN2	41
GO:0007093	mitotic cell cycle checkpoint signaling	40/905	129/18722	6.15264e-08	2.16147e-05	1.97283e-05	BRCA1/TRIP13/CHFR/GTSE1/NDC80/ORC1/ZW10/MAP3K20/CLSPN/CDC6/CASP2/TTK/CENPF/ZWINT/CDK2/PSMG2/CCNB1/TICRR/TP53/DTL/FANCD2/CHEK1/RAD17/EME1/BUB1B/TOPBP1/MAD2L1/PLK1/CDT1/RFWD3/BUB1/CDK1/TRIAP1/ZWILCH/GEN1/AURKB/CHEK2/KNTC1/RPS27L/BLM	40
GO:0033044	regulation of chromosome organization	40/905	187/18722	0.115366	1.25447	11.4499	DDX11/TACC3/TRIP13/CHFR/MCM2/NDC80/ZW10/CDC6/FBXO5/TTK/NEK2/CENPF/ZWINT/DLGAP5/PSMG2/DNMT1/TOP2A/CCNB1/ESPL1/PKIB/CENPE/PIF1/CDCA5/ANAPC1/CCT8/BUB1B/GNL3/MAD2L1/PTTG1/PLK1/CDT1/FEN1/BUB1/ZWILCH/UBE2C/RMI2/GEN1/AURKB/KNTC1/ANAPC7	40
GO:1902850	microtubule cytoskeleton organization involved in mitosis	39/905	147/18722	9.51002e-05	0.0155115	0.00141578	TACC3/INTS13/SMC1A/NDE1/WDR62/NDC80/ZW10/AURKA/TPX2/KIF4A/MYBL2/CEP192/AURKC/TTK/CENPA/CDC20/NEK2/STIL/DLGAP5/CCNB1/ESPL1/KIF23/KIF11/CENPE/NUF2/DYNLT1/ITGB1/SPC25/CENPH/PCNT/RACGAP1/KIF15/MAD2L1/PLK1/AURKB/RCC1/CHEK2/SAPCD2/KIFC1	39
GO:0090068	positive regulation of cell cycle process	39/905	236/18722	1479.23	91292.6	83325.2	DDX11/SPAG5/NDC80/AURKA/MAP3K20/CDC6/CDC7/THOC5/FAM83D/AURKC/EZH2/RAD51AP1/FBXO5/ECT2/KIF14/MED1/DLGAP5/E2F8/CCNB1/ESPL1/KIF23/KIF20B/PLK4/DTL/CDCA5/CDC25C/RACGAP1/CDC25A/MAD2L1/E2F7/CDT1/FEN1/SIN3A/CDK1/UBE2C/GEN1/AURKB/CHEK2/ANAPC7	39
GO:0006338	chromatin remodeling	39/905	255/18722	16312.9	886914	809510	MCM2/KDM5A/SART3/CHD8/TTI1/ASF1B/KDM5B/HELLS/HJURP/H2BC11/ACTL6A/H2BC5/MIS18A/CHAF1B/PBRM1/HMGB2/CHAF1A/SMARCC1/H3C13/H1-5/H2BC13/KDM4D/HDAC2/H2BC12/BAZ1A/TOP1/H2BC18/H3C15/H2BC14/H2BC8/H2BC6/H2BC17/H3C11/H2BC9/H2BC7/H3C7/H3C10/H3C2/H3C3	39
GO:0001701	in utero embryonic development	39/905	367/18722	3.51578e+08	0.000120726018060716	0.000110189812849719	NSUN2/YBX1/CHD8/GINS1/RBBP8/ASF1B/DNAJB6/NEK2/PKD2/STIL/CNOT1/MED1/EIF2S2/E2F8/UNK/CCNB1/PDGFRA/ACTL6A/BRCA2/TP53/PLK4/NCAPG2/GINS4/CHEK1/ITGB1/MED21/CCNB2/ANKS6/E2F7/NXN/C2CD3/SIN3A/CHST11/RRM2/BCOR/NR2F2/XRCC2/ADA/ZNF335	39
GO:0140013	meiotic nuclear division	38/905	185/18722	2.39472	195.298	17.8253	RAD51/NDC1/ASPM/TRIP13/CHFR/RAD54L/AURKA/RAD51AP1/FBXO5/TTK/SMC4/CDC20/MND1/KIF18A/TAF1L/CKS2/TOP2A/ESPL1/BRIP1/SMC2/BRCA2/P3H4/NUF2/FANCD2/EME1/BUB1B/CCNB2/SGO2/PTTG1/PLK1/BUB1/C11orf80/GPR3/TDRKH/MYBL1/FANCA/RAD54B/MSH5	38
GO:0010639	negative regulation of organelle organization	38/905	347/18722	2.28462e+08	8.08827e+09	7.38237e+09	BRCA1/LIMA1/TRIP13/TFRC/MCM2/NDC80/ZW10/TPX2/FBXO5/TTK/CENPF/ZWINT/PSMG2/CAMSAP1/TOP2A/CCNB1/FHOD3/ESPL1/CKAP2/SPTBN5/PIF1/TP53/CHEK1/EPS8/BUB1B/TMSB15A/TMSB15B/MAD2L1/PTTG1/PLK1/CDT1/BUB1/TRIAP1/ZWILCH/GEN1/AURKB/KNTC1/LRRK2	38
GO:0051052	regulation of DNA metabolic process	38/905	359/18722	5.13113e+07	0.00016738469823146	0.000152776417778936	RAD52/KDM1A/BRCA1/DDX11/RAD51/POLQ/TFRC/NSD2/FOXM1/RAD51AP1/TIMELESS/MSH6/NEK2/AUNIP/RFC3/PKIB/KAT7/PIF1/TICRR/TP53/PRIM2/CHEK1/CCT8/PAXIP1/MIS18A/USP1/RFC4/GNL3/CDT1/RMI2/AURKB/FANCB/KPNA2/H1-5/ZNF93/PARPBP/KDM4D/BLM	38
GO:0044839	cell cycle G2/M phase transition	37/905	148/18722	0.00630566	0.0799944	0.073013	BRCA1/TAF2/CHFR/ORC1/AURKA/CLSPN/CDC6/CDC7/FOXM1/FBXO5/CENPF/KIF14/MASTL/KHDRBS1/CDK2/PKMYT1/CCNB1/TICRR/DTL/CCNA2/CCNB3/CHEK1/RAD17/BACH1/PAXIP1/CCNB2/CDC25C/TOPBP1/CDC25A/MELK/WEE1/PLK1/SIN3A/CDK1/AURKB/CHEK2/BLM	37
GO:0030900	forebrain development	37/905	379/18722	4.07521e+09	0.00106351285246702	0.000970696160273222	KDM1A/TACC3/ASPM/CSNK2A2/NDE1/WDR62/XRN2/LAMB1/E2F1/CDK6/PTN/EZH2/MDK/KIF14/STIL/EPHB2/ETS1/LRP8/DRAXIN/DISC1/NEUROD1/CASP3/AVPR1A/SIN3A/GSX1/CDH2/KIF5B/ALK/DAB1/SCN5A/NR2F2/LRRK2/PAX5/PGAP1/ZNF335/POU3F3/ARHGAP11B	37
GO:0051656	establishment of organelle localization	37/905	390/18722	7.44837e+09	0.00180940030043514	0.00165148725749326	LSG1/NDE1/SPAG5/NDC80/SEH1L/ZW10/FAM83D/TFG/TTL/CENPA/ITGA4/CENPF/KIF14/KIF18A/DLGAP5/MYO1B/CCNB1/CDCA8/ESPL1/CENPE/KIF2C/NUF2/DYNLT1/CDCA5/ITGB1/BICD1/MAD2L1/PLK1/CDT1/KIF5B/AURKB/SAPCD2/LRRK2/CHAMP1/KIFC1/ARFGAP3/PDCD6	37
GO:0048568	embryonic organ development	37/905	427/18722	0.000451817236054653	0.00897151876983304	0.00818854121179142	DLX6/MYO3B/THOC5/IFT52/PBX4/DNAJB6/PKD2/STIL/MED1/SIX1/HOXD3/HOXD9/HOXD10/E2F8/EPHB2/PDGFRA/TFAP2A/FOXF2/TP53/PLK4/NEUROD1/EN1/FZD6/CTHRC1/E2F7/PBX3/C2CD3/TTC39C/GDNF/HOXD4/CHST11/SOX11/POLE/NR2F2/PAX5/ADA/HOXC4	37
GO:0000086	G2/M transition of mitotic cell cycle	35/905	137/18722	0.0211229	2.47355	2.25767	BRCA1/TAF2/CHFR/ORC1/AURKA/CLSPN/CDC6/CDC7/FOXM1/FBXO5/CENPF/KIF14/MASTL/KHDRBS1/CDK2/PKMYT1/CCNB1/TICRR/DTL/CCNA2/CCNB3/CHEK1/RAD17/BACH1/CDC25C/TOPBP1/CDC25A/MELK/WEE1/PLK1/SIN3A/CDK1/AURKB/CHEK2/BLM	35
GO:0042770	signal transduction in response to DNA damage	35/905	172/18722	34.0396	2507.4	228.857	KDM1A/CRY1/BRCA1/USP28/GTSE1/MAP3K20/CLSPN/THOC5/E2F1/CASP2/FOXM1/CDK2/CLOCK/BRIP1/BRCA2/TICRR/TP53/DTL/INTS7/SMYD2/FANCD2/CHEK1/RAD17/EME1/PAXIP1/TOPBP1/E2F7/SPRED1/PLK1/RFWD3/CDK1/TRIAP1/CHEK2/RPS27L/BLM	35
GO:0044843	cell cycle G1/S phase transition	35/905	241/18722	571118	2.68897e+07	2.45429e+07	BCAT1/GTSE1/RBL1/CDC6/CDC7/CDKN3/E2F1/FAM83D/RBBP8/CDK6/CASP2/EZH2/E2F3/KIF14/PKD2/KHDRBS1/CDKN2C/CDK2/PPAT/TP53/CCNA2/ITGB1/LATS2/BACH1/CDC25A/E2F7/WEE1/RFWD3/E2F6/TRIAP1/POLE/RCC1/CHEK2/IQGAP3/RPS27L	35
GO:0051983	regulation of chromosome segregation	34/905	91/18722	8.17033e-08	2.33212e-05	2.12859e-05	TACC3/CSNK2A2/RAD18/TRIP13/CHFR/NDC80/ZW10/CDC6/FBXO5/TTK/CENPF/ZWINT/DLGAP5/PSMG2/CCNB1/ESPL1/CENPE/KIF2C/MKI67/ANAPC1/BUB1B/MAD2L1/PTTG1/PLK1/CDT1/BUB1/ZWILCH/UBE2C/RMI2/GEN1/AURKB/KNTC1/CDCA2/ANAPC7	34
GO:0051783	regulation of nuclear division	33/905	139/18722	1.54308	140.945	12.8644	TRIP13/NDC80/ZW10/AURKA/RAD51AP1/FBXO5/TTK/CDC20/NEK2/CENPF/ZWINT/DLGAP5/PKMYT1/PSMG2/CCNB1/ESPL1/KIF20B/MKI67/CHEK1/BUB1B/CDC25C/MAD2L1/PLK1/CDT1/BUB1/ZWILCH/GEN1/AURKB/RCC1/GPR3/KNTC1/CDCA2/ANAPC7	33
GO:0000725	recombinational repair	33/905	140/18722	1.92751	169.287	154.513	RAD52/KDM1A/RECQL/LIG3/BRCA1/RAD51/POLQ/MCM2/MCM6/RAD54L/CDC7/RBBP8/RAD51AP1/TIMELESS/HROB/MCM8/AUNIP/GINS2/BRCA2/MMS22L/GINS4/CHEK1/MCM7/RFWD3/FEN1/RMI2/GEN1/FANCB/PARPBP/KDM4D/XRCC2/RAD54B/BLM	33
GO:0000082	G1/S transition of mitotic cell cycle	33/905	214/18722	337569	1.60591e+07	1.46576e+07	BCAT1/GTSE1/RBL1/CDC6/CDC7/CDKN3/E2F1/RBBP8/CDK6/CASP2/EZH2/E2F3/KIF14/PKD2/KHDRBS1/CDKN2C/CDK2/PPAT/TP53/ITGB1/LATS2/BACH1/CDC25A/E2F7/WEE1/RFWD3/E2F6/TRIAP1/POLE/RCC1/CHEK2/IQGAP3/RPS27L	33
GO:0042254	ribosome biogenesis	33/905	299/18722	8.86657e+08	0.000269957374460591	0.000246397197944969	LSG1/WDR3/DDX18/XRN2/RIOK3/ERI1/GTPBP4/NOP2/DROSHA/NOL10/HEATR1/UTP20/GTF3A/DDX27/RIOK1/DDX31/METTL16/EXOSC2/NOL11/WDR36/WDR12/ISG20L2/LYAR/HEATR3/TFB2M/WDR43/UTP15/DCAF13/MRM3/DDX10/RPS27L/RPF2/YTHDF2	33
GO:0022412	cellular process involved in reproduction in multicellular organism	33/905	384/18722	0.0010320940224082	0.017854444698251	0.0162962214064453	NSUN2/DDX20/ASPM/TRIP13/AURKA/SRPK1/AURKC/PTN/MDK/FBXO5/TTK/KIF18A/TAF1L/EIF2S2/TOP2A/CCNB1/BRIP1/ODF2/KNL1/BRCA2/ITGB1/CCNB2/NPR2/HMGB2/JAM3/PLK1/TDRKH/OSBP2/MYBL1/FANCA/YTHDF2/FANCG/SLC26A6	33
GO:0051304	chromosome separation	32/905	96/18722	7.1182e-05	0.0125034	0.0114122	TACC3/CSNK2A2/TRIP13/CHFR/NDC80/ZW10/CDC6/FBXO5/TTK/CENPF/ZWINT/DLGAP5/PSMG2/TOP2A/CCNB1/ESPL1/CENPE/ANAPC1/EME1/BUB1B/MAD2L1/PTTG1/PLK1/CDT1/BUB1/ZWILCH/UBE2C/TOP3A/GEN1/AURKB/KNTC1/ANAPC7	32
GO:0031570	DNA integrity checkpoint signaling	32/905	123/18722	0.23401	24.8541	22.685	CRY1/BRCA1/USP28/GTSE1/ORC1/MAP3K20/CLSPN/CDC6/THOC5/E2F1/CASP2/TIMELESS/CDK2/CLOCK/BRIP1/TICRR/TP53/DTL/INTS7/FANCD2/CHEK1/RAD17/EME1/TOPBP1/PLK1/CDT1/RFWD3/CDK1/TRIAP1/CHEK2/RPS27L/BLM	32
GO:0000724	double-strand break repair via homologous recombination	32/905	138/18722	7.84234	60.705	554.07	RAD52/KDM1A/RECQL/LIG3/BRCA1/RAD51/POLQ/MCM2/MCM6/RAD54L/CDC7/RBBP8/RAD51AP1/TIMELESS/MCM8/AUNIP/GINS2/BRCA2/MMS22L/GINS4/CHEK1/MCM7/RFWD3/FEN1/RMI2/GEN1/FANCB/PARPBP/KDM4D/XRCC2/RAD54B/BLM	32
GO:0018205	peptidyl-lysine modification	32/905	376/18722	0.00142919826769356	0.0237350854129326	0.021663636899776	KDM1A/BRCA1/PHF20/DIP2B/SENP1/DNMT3B/EZH2/NSD2/TAF1L/YEATS4/DNMT1/CLOCK/KAT7/ACTL6A/LOXL4/BRCA2/KANSL2/P3H4/SMYD2/CHEK1/PAXIP1/GNL3/SIN3A/BEND3/BCOR/EP400/H1-5/KDM4D/PAX5/HDAC2/ZNF335/TRIM16	32
GO:0007052	mitotic spindle organization	31/905	120/18722	0.792605	75.4131	68.8315	TACC3/INTS13/SMC1A/WDR62/NDC80/AURKA/TPX2/KIF4A/MYBL2/CEP192/AURKC/TTK/CDC20/NEK2/STIL/DLGAP5/CCNB1/KIF23/KIF11/CENPE/NUF2/SPC25/CENPH/PCNT/RACGAP1/KIF15/PLK1/AURKB/RCC1/CHEK2/KIFC1	31
GO:0006333	chromatin assembly or disassembly	31/905	177/18722	41565.8	2.06338e+06	1.8833e+06	MCM2/SART3/ASF1B/HELLS/HJURP/H2BC11/TP53/H2BC5/MIS18A/CHAF1B/HMGB2/CHAF1A/SMARCC1/BEND3/H3C13/H1-5/H2BC13/H2BC12/H2BC18/H3C15/H2BC14/H2BC8/H2BC6/H2BC17/H3C11/H2BC9/H2BC7/H3C7/H3C10/H3C2/H3C3	31
GO:0007088	regulation of mitotic nuclear division	30/905	110/18722	0.436398	43.3267	39.5455	TRIP13/NDC80/ZW10/AURKA/FBXO5/TTK/NEK2/CENPF/ZWINT/DLGAP5/PKMYT1/PSMG2/CCNB1/ESPL1/KIF20B/MKI67/CHEK1/BUB1B/CDC25C/MAD2L1/PLK1/CDT1/BUB1/ZWILCH/GEN1/AURKB/RCC1/KNTC1/CDCA2/ANAPC7	30
GO:0031497	chromatin assembly	30/905	151/18722	3136.39	186025	169790	MCM2/SART3/ASF1B/HELLS/HJURP/H2BC11/TP53/H2BC5/MIS18A/CHAF1B/HMGB2/CHAF1A/BEND3/H3C13/H1-5/H2BC13/H2BC12/H2BC18/H3C15/H2BC14/H2BC8/H2BC6/H2BC17/H3C11/H2BC9/H2BC7/H3C7/H3C10/H3C2/H3C3	30
GO:2001020	regulation of response to DNA damage stimulus	30/905	219/18722	2.57883e+06	1.03312e+09	9.42953e+08	RAD52/KDM1A/CRY1/BRCA1/DDX11/RAD51/POLQ/MAP3K20/THOC5/NSD2/FOXM1/RAD51AP1/TIMELESS/FBXO5/AUNIP/KAT7/TP53/SMYD2/CHEK1/PAXIP1/USP1/DDIAS/SPRED1/RFWD3/TRIAP1/RMI2/FANCB/CHEK2/PARPBP/KDM4D	30
GO:0032259	methylation	30/905	364/18722	0.00319621052465493	0.0483347465764869	0.0441163948331597	KDM1A/BRCA1/NSUN2/METTL1/METTL2A/DNMT3B/EZH2/NSD2/PRDM4/NOP2/HELLS/MTRR/METTL16/DNMT1/SMYD2/PAXIP1/MIS18A/RBM15/TFB2M/PRDM10/MRM3/TYMS/BEND3/TDRKH/BCOR/H1-5/KDM4D/SMYD4/PAX5/ZNF335	30
GO:0033045	regulation of sister chromatid segregation	29/905	72/18722	7.09169e-06	0.00161939	0.00147806	TACC3/TRIP13/CHFR/NDC80/ZW10/CDC6/FBXO5/TTK/CENPF/ZWINT/DLGAP5/PSMG2/CCNB1/ESPL1/CENPE/ANAPC1/BUB1B/MAD2L1/PTTG1/PLK1/CDT1/BUB1/ZWILCH/UBE2C/RMI2/GEN1/AURKB/KNTC1/ANAPC7	29
GO:1905818	regulation of chromosome separation	29/905	72/18722	7.09169e-06	0.00161939	0.00147806	TACC3/CSNK2A2/TRIP13/CHFR/NDC80/ZW10/CDC6/FBXO5/TTK/CENPF/ZWINT/DLGAP5/PSMG2/CCNB1/ESPL1/CENPE/ANAPC1/BUB1B/MAD2L1/PTTG1/PLK1/CDT1/BUB1/ZWILCH/UBE2C/GEN1/AURKB/KNTC1/ANAPC7	29
GO:0001655	urogenital system development	29/905	338/18722	0.0020702239593705	0.0327152692818169	0.0298600869754405	PROM1/NUP160/TP73/JAG1/NUP107/SDC1/CENPF/PKD2/HELLS/APAF1/NUP85/SIX1/PPAT/HOXD11/EPHB2/PDGFRA/EPHA7/TFAP2A/ENPEP/FREM2/ANKS6/GDNF/MTSS1/ASXL1/SMARCC1/SOX11/COL4A1/LRRK2/POU3F3	29
GO:0000077	DNA damage checkpoint signaling	28/905	115/18722	78.2315	5413.38	4940.94	CRY1/BRCA1/USP28/GTSE1/MAP3K20/CLSPN/THOC5/E2F1/CASP2/CDK2/CLOCK/BRIP1/TICRR/TP53/DTL/INTS7/FANCD2/CHEK1/RAD17/EME1/TOPBP1/PLK1/RFWD3/CDK1/TRIAP1/CHEK2/RPS27L/BLM	28
GO:0034728	nucleosome organization	28/905	167/18722	795146	3.66811e+07	3.34798e+07	MCM2/SART3/ASF1B/HJURP/H2BC11/H2BC5/MIS18A/CHAF1B/HMGB2/CHAF1A/SMARCC1/H3C13/H1-5/H2BC13/H2BC12/H2BC18/H3C15/H2BC14/H2BC8/H2BC6/H2BC17/H3C11/H2BC9/H2BC7/H3C7/H3C10/H3C2/H3C3	28
GO:0021537	telencephalon development	28/905	248/18722	2.75695e+09	0.000763090138560733	0.000696492445507359	KDM1A/TACC3/ASPM/CSNK2A2/NDE1/WDR62/XRN2/LAMB1/CDK6/EZH2/MDK/KIF14/EPHB2/LRP8/DRAXIN/DISC1/NEUROD1/CASP3/AVPR1A/CDH2/KIF5B/ALK/DAB1/SCN5A/LRRK2/PAX5/POU3F3/ARHGAP11B	28
GO:0010965	regulation of mitotic sister chromatid separation	27/905	65/18722	5.13096e-05	0.000937323	0.0085552	TACC3/TRIP13/NDC80/ZW10/CDC6/FBXO5/TTK/CENPF/ZWINT/DLGAP5/PSMG2/CCNB1/ESPL1/CENPE/ANAPC1/BUB1B/MAD2L1/PTTG1/PLK1/CDT1/BUB1/ZWILCH/UBE2C/GEN1/AURKB/KNTC1/ANAPC7	27
GO:0044784	metaphase/anaphase transition of cell cycle	27/905	65/18722	5.13096e-05	0.000937323	0.0085552	TACC3/TRIP13/CHFR/NDC80/ZW10/CDC6/FBXO5/TTK/CENPF/ZWINT/DLGAP5/PSMG2/CCNB1/ESPL1/CENPE/ANAPC1/BUB1B/MAD2L1/PLK1/CDT1/BUB1/ZWILCH/UBE2C/GEN1/AURKB/KNTC1/ANAPC7	27
GO:0051306	mitotic sister chromatid separation	27/905	67/18722	1.32574e-05	0.00208781	0.019056	TACC3/TRIP13/NDC80/ZW10/CDC6/FBXO5/TTK/CENPF/ZWINT/DLGAP5/PSMG2/CCNB1/ESPL1/CENPE/ANAPC1/BUB1B/MAD2L1/PTTG1/PLK1/CDT1/BUB1/ZWILCH/UBE2C/GEN1/AURKB/KNTC1/ANAPC7	27
GO:0006334	nucleosome assembly	27/905	129/18722	8702.58	503097	459190	MCM2/SART3/ASF1B/HJURP/H2BC11/H2BC5/MIS18A/CHAF1B/HMGB2/CHAF1A/H3C13/H1-5/H2BC13/H2BC12/H2BC18/H3C15/H2BC14/H2BC8/H2BC6/H2BC17/H3C11/H2BC9/H2BC7/H3C7/H3C10/H3C2/H3C3	27
GO:0007098	centrosome cycle	27/905	130/18722	10487.5	598703	54645.2	BRCA1/NDE1/WDR62/NDC80/AURKA/CEP192/CEP152/CEP72/NEK2/PKD2/CDK2/STIL/HAUS8/ODF2/KIF11/BRCA2/PLK4/CHEK1/HAUS1/PLK1/C2CD3/CDK1/CEP135/RTTN/GEN1/XRCC2/HAUS5	27
GO:0061982	meiosis I cell cycle process	27/905	135/18722	25885.9	1.32832e+06	1.21239e+06	RAD51/NDC1/TRIP13/RAD54L/AURKA/RAD51AP1/FBXO5/MSH6/MND1/CKS2/TOP2A/ESPL1/BRIP1/BRCA2/P3H4/FANCD2/EME1/CCNB2/CDC25C/SGO2/CDC25A/PTTG1/PLK1/C11orf80/MYBL1/RAD54B/MSH5	27
GO:0031023	microtubule organizing center organization	27/905	143/18722	100017	4.91161e+06	4.48295e+06	BRCA1/NDE1/WDR62/NDC80/AURKA/CEP192/CEP152/CEP72/NEK2/PKD2/CDK2/STIL/HAUS8/ODF2/KIF11/BRCA2/PLK4/CHEK1/HAUS1/PLK1/C2CD3/CDK1/CEP135/RTTN/GEN1/XRCC2/HAUS5	27
GO:0010212	response to ionizing radiation	27/905	148/18722	220699	1.06098e+07	9.68383e+06	KDM1A/BRCA1/USP28/RAD51/RAD54L/NOX4/DNMT3B/MAP3K20/RAD51AP1/ECT2/CLOCK/BRCA2/TICRR/TP53/INTS7/FANCD2/INIP/PAXIP1/TOPBP1/CASP3/IKBIP/RFWD3/CHEK2/KDM4D/XRCC2/RAD54B/BLM	27
GO:0016072	rRNA metabolic process	27/905	236/18722	3.01644e+09	0.000824913919608668	0.000752920636983929	WDR3/DDX18/XRN2/RIOK3/ERI1/GTPBP4/NOP2/DROSHA/NOL10/HEATR1/UTP20/DDX27/RIOK1/METTL16/EXOSC2/NOL11/WDR36/WDR12/LYAR/TFB2M/WDR43/UTP15/DCAF13/MRM3/DDX10/RPF2/YTHDF2	27
GO:0034504	protein localization to nucleus	27/905	290/18722	0.000890083137012114	0.0159504899025193	0.0145584317734725	INTS13/TFRC/DNAJB6/NUP107/E2F3/ECT2/CSE1L/NUP85/MED1/SIX1/NXT1/CD36/KAT7/TOR1B/NUP58/TP53/LATS2/HEATR3/CCT8/PLK1/SIN3A/CDK1/EIF2AK3/KPNA2/LRRK2/RPF2/RANBP17	27
GO:0006913	nucleocytoplasmic transport	27/905	301/18722	0.00154220567399713	0.0253354435724636	0.0231243258956025	NUP160/NSUN2/LSG1/NDC1/THOC5/NUP107/SRSF3/BACH2/E2F3/ECT2/GLE1/KHDRBS1/CSE1L/XPO5/NUP85/MED1/NXT1/CD36/NUP58/TP53/HEATR3/NUP205/NEUROD1/CDK1/KPNA2/LRRK2/RANBP17	27
GO:0051169	nuclear transport	27/905	301/18722	0.00154220567399713	0.0253354435724636	0.0231243258956025	NUP160/NSUN2/LSG1/NDC1/THOC5/NUP107/SRSF3/BACH2/E2F3/ECT2/GLE1/KHDRBS1/CSE1L/XPO5/NUP85/MED1/NXT1/CD36/NUP58/TP53/HEATR3/NUP205/NEUROD1/CDK1/KPNA2/LRRK2/RANBP17	27
GO:0043414	macromolecule methylation	27/905	316/18722	0.0030672576543717	0.0468500525334968	0.0427612755194928	KDM1A/BRCA1/NSUN2/METTL1/METTL2A/DNMT3B/EZH2/NSD2/PRDM4/NOP2/HELLS/MTRR/METTL16/DNMT1/SMYD2/PAXIP1/MIS18A/RBM15/TFB2M/MRM3/BEND3/TDRKH/BCOR/H1-5/KDM4D/PAX5/ZNF335	27
GO:0007091	metaphase/anaphase transition of mitotic cell cycle	26/905	62/18722	0.000173534	0.0264177	0.00241122	TACC3/TRIP13/NDC80/ZW10/CDC6/FBXO5/TTK/CENPF/ZWINT/DLGAP5/PSMG2/CCNB1/ESPL1/CENPE/ANAPC1/BUB1B/MAD2L1/PLK1/CDT1/BUB1/ZWILCH/UBE2C/GEN1/AURKB/KNTC1/ANAPC7	26
GO:1902749	regulation of cell cycle G2/M phase transition	26/905	102/18722	164.289	10874.1	99.2504	BRCA1/CHFR/ORC1/AURKA/CLSPN/CDC6/CDC7/FBXO5/CENPF/KIF14/CDK2/CCNB1/TICRR/DTL/CCNB3/CHEK1/RAD17/PAXIP1/CDC25C/TOPBP1/CDC25A/PLK1/SIN3A/CDK1/AURKB/BLM	26
GO:0051225	spindle assembly	26/905	117/18722	4728.36	276852	252690	ASPM/SMC1A/SPAG5/AURKA/TPX2/KIF4A/MYBL2/CEP192/AURKC/FBXO5/CDC20/NEK2/TUBGCP3/HAUS8/KIF23/KIF11/HAUS1/CCNB2/RACGAP1/KIF15/PLK1/AURKB/RCC1/CHEK2/KIFC1/HAUS5	26
GO:0006364	rRNA processing	26/905	225/18722	3.54318e+09	0.000957497853352141	0.000873933481445721	WDR3/DDX18/XRN2/RIOK3/ERI1/GTPBP4/NOP2/NOL10/HEATR1/UTP20/DDX27/RIOK1/METTL16/EXOSC2/NOL11/WDR36/WDR12/LYAR/TFB2M/WDR43/UTP15/DCAF13/MRM3/DDX10/RPF2/YTHDF2	26
GO:1903320	regulation of protein modification by small protein conjugation or removal	26/905	242/18722	0.000120418297101332	0.00276356966262202	0.00252238273748359	KDM1A/CRY1/BRCA1/CHFR/SART3/ITCH/AIMP2/GTPBP4/UBE2S/DCUN1D4/FBXO5/ARRDC3/CDC20/FOXF2/FANCI/PAXIP1/GNL3/MAD2L1/PLK1/NXN/MINAR1/UBXN2A/UBE2C/SPSB4/LRRK2/PDCD6	26
GO:0072001	renal system development	26/905	302/18722	0.00327388244246355	0.0485448737491268	0.0443081834318375	PROM1/NUP160/TP73/JAG1/NUP107/SDC1/CENPF/PKD2/APAF1/NUP85/SIX1/PPAT/HOXD11/PDGFRA/EPHA7/TFAP2A/ENPEP/FREM2/ANKS6/GDNF/MTSS1/ASXL1/SOX11/COL4A1/LRRK2/POU3F3	26
GO:1902099	regulation of metaphase/anaphase transition of cell cycle	25/905	63/18722	0.00391902	0.526416	0.480474	TRIP13/CHFR/NDC80/ZW10/CDC6/FBXO5/TTK/CENPF/ZWINT/DLGAP5/PSMG2/CCNB1/ESPL1/CENPE/BUB1B/MAD2L1/PLK1/CDT1/BUB1/ZWILCH/UBE2C/GEN1/AURKB/KNTC1/ANAPC7	25
GO:0010389	regulation of G2/M transition of mitotic cell cycle	25/905	94/18722	156.639	10520.2	9602.03	BRCA1/CHFR/ORC1/AURKA/CLSPN/CDC6/CDC7/FBXO5/CENPF/KIF14/CDK2/CCNB1/TICRR/DTL/CCNB3/CHEK1/RAD17/CDC25C/TOPBP1/CDC25A/PLK1/SIN3A/CDK1/AURKB/BLM	25
GO:0030071	regulation of mitotic metaphase/anaphase transition	24/905	60/18722	0.0134746	0.161943	0.014781	TRIP13/NDC80/ZW10/CDC6/FBXO5/TTK/CENPF/ZWINT/DLGAP5/PSMG2/CCNB1/ESPL1/CENPE/BUB1B/MAD2L1/PLK1/CDT1/BUB1/ZWILCH/UBE2C/GEN1/AURKB/KNTC1/ANAPC7	24
GO:0007127	meiosis I	24/905	129/18722	1.14597e+06	5.23365e+07	4.77689e+07	RAD51/NDC1/TRIP13/RAD54L/AURKA/RAD51AP1/FBXO5/MND1/CKS2/TOP2A/ESPL1/BRIP1/BRCA2/P3H4/FANCD2/EME1/CCNB2/SGO2/PTTG1/PLK1/C11orf80/MYBL1/RAD54B/MSH5	24
GO:0051302	regulation of cell division	24/905	177/18722	4.78016e+08	0.000157057525431272	0.000143350535467907	KLHL13/YBX1/ASPM/RBL1/AURKA/ORC6/CDC6/AURKC/PTN/MDK/KIF20A/ECT2/KIF14/E2F8/KIF23/KIF20B/BRCA2/PLK4/RACGAP1/E2F7/PLK1/AURKB/KIF18B/BLM	24
GO:0006403	RNA localization	24/905	201/18722	4.12152e+09	0.00106948810097482	0.000976149926788349	NUP160/NSUN2/NDC1/YBX1/IGF2BP2/SEH1L/RTRAF/THOC5/NUP107/SRSF3/GLE1/KHDRBS1/XPO5/NUP85/EXOSC2/NXT1/IGF2BP3/NUP58/BICD1/NUP205/CCT8/EIF5A2/SLBP/RANBP17	24
GO:0090305	nucleic acid phosphodiester bond hydrolysis	24/905	261/18722	0.00197606759020628	0.031335766265528	0.0286009782793014	REXO5/TDP1/POLD1/XRN2/RBBP8/CSTF2/ERI1/DROSHA/DCLRE1B/CPSF3/UTP20/CNOT1/EXOSC2/ISG20L2/FIP1L1/EME1/EXO5/FEN1/C11orf80/EXO1/PDE12/POLE/GEN1/ENPP1	24
GO:0044774	mitotic DNA integrity checkpoint signaling	23/905	85/18722	827.222	52471.1	47891.8	BRCA1/GTSE1/ORC1/MAP3K20/CLSPN/CDC6/CASP2/CDK2/TICRR/TP53/DTL/FANCD2/CHEK1/RAD17/EME1/TOPBP1/PLK1/RFWD3/CDK1/TRIAP1/CHEK2/RPS27L/BLM	23
GO:2001251	negative regulation of chromosome organization	23/905	86/18722	1078.31	67460.9	61573.3	TRIP13/MCM2/NDC80/ZW10/FBXO5/TTK/CENPF/ZWINT/PSMG2/TOP2A/CCNB1/ESPL1/PIF1/BUB1B/MAD2L1/PTTG1/PLK1/CDT1/BUB1/ZWILCH/GEN1/AURKB/KNTC1	23
GO:0072331	signal transduction by p53 class mediator	23/905	163/18722	3.80015e+08	0.000128557560104894	0.0001173378673125	KDM1A/E2F2/USP28/GTSE1/TP73/AURKA/E2F1/CASP2/FOXM1/NOP2/TRIM24/BRCA2/TP53/SMYD2/CHEK1/PAXIP1/E2F7/SPRED1/TRIAP1/AURKB/CHEK2/RPS27L/RPF2	23
GO:0021543	pallium development	23/905	169/18722	7.04251e+08	0.000221705624454989	0.000202356556265603	KDM1A/TACC3/ASPM/CSNK2A2/NDE1/WDR62/XRN2/LAMB1/CDK6/EZH2/MDK/KIF14/LRP8/DISC1/NEUROD1/CASP3/CDH2/KIF5B/ALK/DAB1/PAX5/POU3F3/ARHGAP11B	23
GO:0000910	cytokinesis	23/905	173/18722	1.04296e+09	0.000313368265264008	0.000286019460072942	KLHL13/AURKA/KIF4A/CDC6/AURKC/KIF20A/ECT2/CENPA/KIF14/STAMBP/E2F8/MYH10/ESPL1/CKAP2/KIF23/CEP55/KIF20B/BRCA2/PLK4/RACGAP1/E2F7/PLK1/AURKB	23
GO:0031396	regulation of protein ubiquitination	23/905	210/18722	0.000219302117398232	0.00470212568149167	0.00429175381713368	KDM1A/CRY1/BRCA1/CHFR/AIMP2/GTPBP4/UBE2S/DCUN1D4/FBXO5/ARRDC3/CDC20/FOXF2/FANCI/PAXIP1/MAD2L1/PLK1/NXN/MINAR1/UBXN2A/UBE2C/SPSB4/LRRK2/PDCD6	23
GO:0015931	nucleobase-containing compound transport	23/905	222/18722	0.000488586900135391	0.00961800160740659	0.00877860310588089	NUP160/NSUN2/NDC1/YBX1/IGF2BP2/SEH1L/RTRAF/THOC5/NUP107/SRSF3/GLE1/SLC35B1/KHDRBS1/XPO5/NUP85/NXT1/IGF2BP3/NUP58/EPG5/NUP205/EIF5A2/SLBP/RANBP17	23
GO:0034502	protein localization to chromosome	22/905	92/18722	32434.5	1.64587e+06	1.50223e+06	NDC80/ZW10/EZH2/TTK/CENPA/MCM8/KNL1/BRCA2/CDCA5/CCT8/BUB1B/GNL3/PLK1/CDT1/CDK1/ESCO2/ZWILCH/HASPIN/AURKB/H1-5/KNTC1/CHAMP1	22
GO:0071478	cellular response to radiation	22/905	186/18722	9.78034e+09	0.00231434211429529	0.00211236093545443	KDM1A/CRY1/USP28/RAD51/POLD1/POLD3/NOX4/MAP3K20/PTN/RAD51AP1/ECT2/CLOCK/TP53/INTS7/CHEK1/CDC25A/PBK/TRIAP1/AURKB/CHEK2/KDM4D/BLM	22
GO:0051303	establishment of chromosome localization	21/905	80/18722	12496.1	695970	635230	NDE1/SPAG5/NDC80/SEH1L/ZW10/FAM83D/TTL/CENPF/KIF14/KIF18A/DLGAP5/CCNB1/CDCA8/CENPE/KIF2C/NUF2/CDCA5/CDT1/AURKB/CHAMP1/KIFC1	21
GO:0044773	mitotic DNA damage checkpoint signaling	21/905	81/18722	16111.2	886502	809134	BRCA1/GTSE1/MAP3K20/CLSPN/CASP2/CDK2/TICRR/TP53/DTL/FANCD2/CHEK1/RAD17/EME1/TOPBP1/PLK1/RFWD3/CDK1/TRIAP1/CHEK2/RPS27L/BLM	21
GO:0050000	chromosome localization	21/905	82/18722	20683.9	1.07345e+06	979763	NDE1/SPAG5/NDC80/SEH1L/ZW10/FAM83D/TTL/CENPF/KIF14/KIF18A/DLGAP5/CCNB1/CDCA8/CENPE/KIF2C/NUF2/CDCA5/CDT1/AURKB/CHAMP1/KIFC1	21
GO:0050657	nucleic acid transport	21/905	163/18722	4.01229e+09	0.00105310987097618	0.000961201085375788	NUP160/NSUN2/NDC1/YBX1/IGF2BP2/SEH1L/RTRAF/THOC5/NUP107/SRSF3/GLE1/KHDRBS1/XPO5/NUP85/NXT1/IGF2BP3/NUP58/NUP205/EIF5A2/SLBP/RANBP17	21
GO:0050658	RNA transport	21/905	163/18722	4.01229e+09	0.00105310987097618	0.000961201085375788	NUP160/NSUN2/NDC1/YBX1/IGF2BP2/SEH1L/RTRAF/THOC5/NUP107/SRSF3/GLE1/KHDRBS1/XPO5/NUP85/NXT1/IGF2BP3/NUP58/NUP205/EIF5A2/SLBP/RANBP17	21
GO:0051236	establishment of RNA localization	21/905	166/18722	5.26428e+09	0.00134312602570119	0.00122590645979204	NUP160/NSUN2/NDC1/YBX1/IGF2BP2/SEH1L/RTRAF/THOC5/NUP107/SRSF3/GLE1/KHDRBS1/XPO5/NUP85/NXT1/IGF2BP3/NUP58/NUP205/EIF5A2/SLBP/RANBP17	21
GO:0051985	negative regulation of chromosome segregation	20/905	45/18722	0.397392	40.3309	36.8111	TRIP13/CHFR/NDC80/ZW10/FBXO5/TTK/CENPF/ZWINT/PSMG2/CCNB1/BUB1B/MAD2L1/PTTG1/PLK1/CDT1/BUB1/ZWILCH/GEN1/AURKB/KNTC1	20
GO:1905819	negative regulation of chromosome separation	20/905	45/18722	0.397392	40.3309	36.8111	TRIP13/CHFR/NDC80/ZW10/FBXO5/TTK/CENPF/ZWINT/PSMG2/CCNB1/BUB1B/MAD2L1/PTTG1/PLK1/CDT1/BUB1/ZWILCH/GEN1/AURKB/KNTC1	20
GO:0000079	regulation of cyclin-dependent protein serine/threonine kinase activity	20/905	94/18722	1.78212e+06	8.05838e+07	7.35509e+07	CDC6/CDKN3/GTPBP4/PKD2/CDKN2C/CKS2/PKMYT1/CCNB1/CCNJL/CCNA2/CCNB3/LATS2/CCNB2/CDC25C/CDC25A/CASP3/PLK1/CKS1B/NR2F2/BLM	20
GO:1904029	regulation of cyclin-dependent protein kinase activity	20/905	98/18722	3.75688e+06	1.61865e+08	1.47738e+08	CDC6/CDKN3/GTPBP4/PKD2/CDKN2C/CKS2/PKMYT1/CCNB1/CCNJL/CCNA2/CCNB3/LATS2/CCNB2/CDC25C/CDC25A/CASP3/PLK1/CKS1B/NR2F2/BLM	20
GO:0006275	regulation of DNA replication	20/905	107/18722	1.73879e+07	7.09022e+08	6.47143e+08	LIG3/CDC6/CDC7/GTPBP4/TIMELESS/FBXO5/E2F8/RFC3/KAT7/BRCA2/TICRR/TP53/CCNA2/RAD17/RFC4/E2F7/CDT1/CDK1/ESCO2/BLM	20
GO:0071897	DNA biosynthetic process	20/905	180/18722	0.000456993631871469	0.00903502128466233	0.00824650162775583	LIG3/RFC1/POLQ/POLD1/POLD3/LIG1/NEK2/CENPF/HROB/RFC3/PKIB/PIF1/TP53/DTL/CCT8/RFC4/TYMS/POLE/AURKB/LIN9	20
GO:1902100	negative regulation of metaphase/anaphase transition of cell cycle	19/905	42/18722	1.29859	121.034	110.471	TRIP13/CHFR/NDC80/ZW10/FBXO5/TTK/CENPF/ZWINT/PSMG2/CCNB1/BUB1B/MAD2L1/PLK1/CDT1/BUB1/ZWILCH/GEN1/AURKB/KNTC1	19
GO:0033046	negative regulation of sister chromatid segregation	19/905	43/18722	2.22211	184.516	168.412	TRIP13/NDC80/ZW10/FBXO5/TTK/CENPF/ZWINT/PSMG2/CCNB1/BUB1B/MAD2L1/PTTG1/PLK1/CDT1/BUB1/ZWILCH/GEN1/AURKB/KNTC1	19
GO:0033048	negative regulation of mitotic sister chromatid segregation	19/905	43/18722	2.22211	184.516	168.412	TRIP13/NDC80/ZW10/FBXO5/TTK/CENPF/ZWINT/PSMG2/CCNB1/BUB1B/MAD2L1/PTTG1/PLK1/CDT1/BUB1/ZWILCH/GEN1/AURKB/KNTC1	19
GO:2000816	negative regulation of mitotic sister chromatid separation	19/905	43/18722	2.22211	184.516	168.412	TRIP13/NDC80/ZW10/FBXO5/TTK/CENPF/ZWINT/PSMG2/CCNB1/BUB1B/MAD2L1/PTTG1/PLK1/CDT1/BUB1/ZWILCH/GEN1/AURKB/KNTC1	19
GO:0033047	regulation of mitotic sister chromatid segregation	19/905	46/18722	10.0468	764.731	697.99	TRIP13/NDC80/ZW10/FBXO5/TTK/CENPF/ZWINT/PSMG2/CCNB1/BUB1B/MAD2L1/PTTG1/PLK1/CDT1/BUB1/ZWILCH/GEN1/AURKB/KNTC1	19
GO:0045839	negative regulation of mitotic nuclear division	19/905	48/18722	25.4624	1906.34	1739.97	TRIP13/NDC80/ZW10/FBXO5/TTK/CENPF/ZWINT/PSMG2/CCNB1/CHEK1/BUB1B/MAD2L1/PLK1/CDT1/BUB1/ZWILCH/GEN1/AURKB/KNTC1	19
GO:0051784	negative regulation of nuclear division	19/905	56/18722	648.753	41730.3	38088.4	TRIP13/NDC80/ZW10/FBXO5/TTK/CENPF/ZWINT/PSMG2/CCNB1/CHEK1/BUB1B/MAD2L1/PLK1/CDT1/BUB1/ZWILCH/GEN1/AURKB/KNTC1	19
GO:0051310	metaphase plate congression	19/905	65/18722	12454.2	695970	635230	SPAG5/NDC80/SEH1L/ZW10/FAM83D/TTL/CENPF/KIF14/KIF18A/CCNB1/CDCA8/CENPE/KIF2C/NUF2/CDCA5/CDT1/AURKB/CHAMP1/KIFC1	19
GO:1901989	positive regulation of cell cycle phase transition	19/905	115/18722	2.48776e+08	8.7397e+09	7.97696e+08	CDC6/CDC7/THOC5/FAM83D/EZH2/FBXO5/DLGAP5/CCNB1/ESPL1/DTL/CDCA5/CDC25C/CDC25A/CDT1/SIN3A/CDK1/UBE2C/CHEK2/ANAPC7	19
GO:0006997	nucleus organization	19/905	133/18722	2.17201e+09	0.000623871842574638	0.00056942424408412	DDX11/NDC1/SEH1L/SRPK1/VRK1/NUP107/POLR1B/ETS1/TOR1B/CHEK1/NUP205/HMGB2/PLK1/NEMP1/CDK1/UBXN2A/ANKLE2/BEND3/RCC1	19
GO:0007292	female gamete generation	19/905	140/18722	4.49376e+08	0.0011529776335581	0.00105235301969278	DDX20/ASPM/TRIP13/AURKA/AURKC/PTN/MDK/FBXO5/TTK/HROB/MCM8/TOP2A/CCNB1/BRCA2/CCNB2/NPR2/PLK1/NRIP1/YTHDF2	19
GO:0061351	neural precursor cell proliferation	19/905	145/18722	7.3042e+09	0.00178386608690557	0.00162818150902839	KDM1A/ASPM/NDE1/PTN/PTPRZ1/MDK/KIF14/TP53/VAX1/RACGAP1/DISC1/FZD6/MELK/CDH2/SHCBP1/INSM1/LRRK2/ZNF335/POU3F3	19
GO:0031056	regulation of histone modification	19/905	152/18722	0.000138164494958552	0.00312374875483024	0.00285112767084871	KDM1A/BRCA1/KDM5A/SART3/DNMT3B/DNMT1/CCNB1/KAT7/TP53/NCAPG2/CHEK1/PAXIP1/SIN3A/BCOR/H1-5/KDM4D/LRRK2/PAX5/ZNF335	19
GO:0045664	regulation of neuron differentiation	19/905	196/18722	0.00311546385379062	0.0474277447342059	0.0432885503895118	LTK/ASPM/TP73/DNMT3B/JAG1/ECT2/MED1/SIX1/ZC4H2/HOXD3/NREP/TRPC6/MEIS1/NEUROD1/SIN3A/ALK/DAB1/SOX11/LRRK2	19
GO:0031577	spindle checkpoint signaling	18/905	39/18722	4.1977	336.331	306.979	TRIP13/CHFR/NDC80/ZW10/TTK/CENPF/ZWINT/PSMG2/CCNB1/BUB1B/MAD2L1/PLK1/CDT1/BUB1/ZWILCH/GEN1/AURKB/KNTC1	18
GO:0045841	negative regulation of mitotic metaphase/anaphase transition	18/905	40/18722	7.28991	574.017	52.3921	TRIP13/NDC80/ZW10/FBXO5/TTK/CENPF/ZWINT/PSMG2/CCNB1/BUB1B/MAD2L1/PLK1/CDT1/BUB1/ZWILCH/GEN1/AURKB/KNTC1	18
GO:0032392	DNA geometric change	18/905	90/18722	2.47277e+07	9.99392e+08	9.12171e+08	RECQL/DDX11/RAD51/POLQ/MCM2/MCM6/RAD54L/CHD8/MCM8/TOP2A/RFC3/BRIP1/PIF1/RFC4/HMGB2/MCM7/RAD54B/BLM	18
GO:0045132	meiotic chromosome segregation	18/905	93/18722	4.14435e+06	1.604e+09	1.46402e+08	NDC1/TRIP13/CHFR/TTK/SMC4/TOP2A/ESPL1/BRIP1/SMC2/P3H4/NUF2/FANCD2/EME1/BUB1B/SGO2/PTTG1/PLK1/BUB1	18
GO:0006282	regulation of DNA repair	18/905	130/18722	5.41201e+09	0.00135333021853056	0.00123522009504823	RAD52/KDM1A/BRCA1/DDX11/RAD51/POLQ/NSD2/FOXM1/RAD51AP1/TIMELESS/AUNIP/KAT7/CHEK1/USP1/RMI2/FANCB/PARPBP/KDM4D	18
GO:1903322	positive regulation of protein modification by small protein conjugation or removal	18/905	138/18722	0.000118933305999322	0.00274327479039851	0.00250385907366994	KDM1A/CRY1/BRCA1/CHFR/SART3/AIMP2/UBE2S/DCUN1D4/ARRDC3/CDC20/FANCI/PAXIP1/GNL3/PLK1/UBE2C/SPSB4/LRRK2/PDCD6	18
GO:0032200	telomere organization	18/905	159/18722	0.000691416041199716	0.0131570710839963	0.0120088049261003	RFC1/RAD51/NEK2/DCLRE1B/PKIB/BRCA2/PIF1/CCT8/GNL3/FEN1/EXO1/AURKB/BLM/H3C11/H3C7/H3C10/H3C2/H3C3	18
GO:0007094	mitotic spindle assembly checkpoint signaling	17/905	38/18722	40.8972	2873.5	2622.72	TRIP13/NDC80/ZW10/TTK/CENPF/ZWINT/PSMG2/CCNB1/BUB1B/MAD2L1/PLK1/CDT1/BUB1/ZWILCH/GEN1/AURKB/KNTC1	17
GO:0071173	spindle assembly checkpoint signaling	17/905	38/18722	40.8972	2873.5	2622.72	TRIP13/NDC80/ZW10/TTK/CENPF/ZWINT/PSMG2/CCNB1/BUB1B/MAD2L1/PLK1/CDT1/BUB1/ZWILCH/GEN1/AURKB/KNTC1	17
GO:0071174	mitotic spindle checkpoint signaling	17/905	38/18722	40.8972	2873.5	2622.72	TRIP13/NDC80/ZW10/TTK/CENPF/ZWINT/PSMG2/CCNB1/BUB1B/MAD2L1/PLK1/CDT1/BUB1/ZWILCH/GEN1/AURKB/KNTC1	17
GO:0032508	DNA duplex unwinding	17/905	84/18722	4.44742e+07	1.70684e+09	1.55788e+07	RECQL/DDX11/RAD51/POLQ/MCM2/MCM6/RAD54L/CHD8/MCM8/TOP2A/RFC3/BRIP1/PIF1/RFC4/MCM7/RAD54B/BLM	17
GO:0045931	positive regulation of mitotic cell cycle	17/905	121/18722	7.1819e+09	0.00176342615122224	0.00160952544197851	CDC6/CDC7/FBXO5/TTL/DLGAP5/CCNB1/ESPL1/BRCA2/DTL/CDCA5/CDC25C/CDC25A/CDT1/SIN3A/CDK1/UBE2C/ANAPC7	17
GO:0009411	response to UV	17/905	149/18722	0.000881225943526567	0.0159504899025193	0.0145584317734725	KDM1A/USP28/POLD1/POLD3/PTN/MSH6/BRCA2/TP53/DTL/CHEK1/USP1/CDC25A/CASP3/PBK/FEN1/TRIAP1/AURKB	17
GO:1902806	regulation of cell cycle G1/S phase transition	17/905	168/18722	0.00323287330548827	0.0485448737491268	0.0443081834318375	GTSE1/RBL1/CDC6/E2F1/FAM83D/CASP2/EZH2/KIF14/PKD2/CDK2/TP53/E2F7/WEE1/RFWD3/TRIAP1/CHEK2/RPS27L	17
GO:2000241	regulation of reproductive process	17/905	168/18722	0.00323287330548827	0.0485448737491268	0.0443081834318375	INTS13/ASPM/TRIP13/CHFR/AURKA/PLAT/RAD51AP1/FBXO5/TTK/CDC20/CDC25C/NPR2/CDC25A/GPR3/HDAC2/ADA/YTHDF2	17
GO:0008608	attachment of spindle microtubules to kinetochore	16/905	35/18722	133.332	908.85	829.531	SPAG5/NDC80/SEH1L/AURKC/ECT2/NEK2/KNSTRN/CCNB1/KNL1/CENPE/KIF2C/NUF2/RACGAP1/CDT1/AURKB/CHAMP1	16
GO:0090307	mitotic spindle assembly	16/905	65/18722	5.42518e+06	2.31559e+08	2.1135e+08	SMC1A/TPX2/KIF4A/MYBL2/CEP192/AURKC/CDC20/NEK2/KIF23/KIF11/RACGAP1/KIF15/PLK1/AURKB/CHEK2/KIFC1	16
GO:0051298	centrosome duplication	16/905	73/18722	3.06852e+07	1.2186e+09	1.11225e+09	BRCA1/NDE1/WDR62/NDC80/CEP192/CEP152/CEP72/PKD2/CDK2/STIL/BRCA2/PLK4/C2CD3/CEP135/RTTN/GEN1	16
GO:0032465	regulation of cytokinesis	16/905	92/18722	7.75745e+08	0.000239380148534112	0.000218488559389461	KLHL13/AURKA/CDC6/AURKC/KIF20A/ECT2/KIF14/E2F8/KIF23/KIF20B/BRCA2/PLK4/RACGAP1/E2F7/PLK1/AURKB	16
GO:0000018	regulation of DNA recombination	16/905	107/18722	5.41752e+09	0.00135333021853056	0.00123522009504823	KDM1A/RAD51/POLQ/TFRC/NSD2/RAD51AP1/TIMELESS/MSH6/CHEK1/PAXIP1/RMI2/FANCB/KPNA2/H1-5/PARPBP/BLM	16
GO:0021987	cerebral cortex development	16/905	114/18722	0.000117535144254806	0.00272478682137919	0.00248698461794834	KDM1A/TACC3/ASPM/CSNK2A2/NDE1/WDR62/LAMB1/MDK/KIF14/LRP8/DISC1/CDH2/DAB1/PAX5/POU3F3/ARHGAP11B	16
GO:0031398	positive regulation of protein ubiquitination	16/905	119/18722	0.000195800331628047	0.00423801002154165	0.00386814324393647	KDM1A/CRY1/BRCA1/CHFR/AIMP2/UBE2S/DCUN1D4/ARRDC3/CDC20/FANCI/PAXIP1/PLK1/UBE2C/SPSB4/LRRK2/PDCD6	16
GO:0051028	mRNA transport	16/905	130/18722	0.000539529563400988	0.0104408115086962	0.0095296033499907	NUP160/NSUN2/NDC1/IGF2BP2/SEH1L/THOC5/NUP107/SRSF3/GLE1/NUP85/IGF2BP3/NUP58/NUP205/EIF5A2/SLBP/RANBP17	16
GO:2000045	regulation of G1/S transition of mitotic cell cycle	16/905	142/18722	0.00140867180299027	0.0234795770958269	0.0214304277366173	GTSE1/RBL1/CDC6/E2F1/CASP2/EZH2/KIF14/PKD2/CDK2/TP53/E2F7/WEE1/RFWD3/TRIAP1/CHEK2/RPS27L	16
GO:0007080	mitotic metaphase plate congression	15/905	50/18722	752914	350873	3.20251e+07	NDC80/SEH1L/ZW10/KIF14/KIF18A/CCNB1/CDCA8/CENPE/KIF2C/NUF2/CDCA5/CDT1/AURKB/CHAMP1/KIFC1	15
GO:1901992	positive regulation of mitotic cell cycle phase transition	15/905	93/18722	3.74154e+09	0.000999276125684549	0.000912065609742849	CDC6/CDC7/FBXO5/DLGAP5/CCNB1/ESPL1/DTL/CDCA5/CDC25C/CDC25A/CDT1/SIN3A/CDK1/UBE2C/ANAPC7	15
GO:0035270	endocrine system development	15/905	127/18722	0.00121839771113037	0.0209978201763487	0.0191652629039772	GIPR/CDK6/MDK/SIX1/HOXD3/MNX1/CLOCK/PDGFRA/ETS1/NEUROD1/GSX1/ONECUT1/CDH2/EIF2AK3/INSM1	15
GO:0035107	appendage morphogenesis	15/905	138/18722	0.00278713891432317	0.0427143067842749	0.0389864715673605	DLX6/MAP3K20/IFT52/MED1/HOXD9/HOXD10/TFAP2A/RNF165/FREM2/EN1/FZD6/C2CD3/CHST11/SOX11/HDAC2	15
GO:0035108	limb morphogenesis	15/905	138/18722	0.00278713891432317	0.0427143067842749	0.0389864715673605	DLX6/MAP3K20/IFT52/MED1/HOXD9/HOXD10/TFAP2A/RNF165/FREM2/EN1/FZD6/C2CD3/CHST11/SOX11/HDAC2	15
GO:0036297	interstrand cross-link repair	14/905	39/18722	167583	8.14204e+06	7.43145e+06	RAD51/NEIL3/RAD51AP1/FANCE/MSH6/DCLRE1B/HROB/MCM8/FANCD2/EXO5/RFWD3/FANCB/FANCA/FANCG	14
GO:0030261	chromosome condensation	14/905	48/18722	3.56639e+06	1.56612e+08	1.42944e+08	NCAPD2/NCAPG/TENT4A/SMC4/NCAPH/TOP2A/CCNB1/SMC2/CDCA5/NCAPG2/NCAPD3/PLK1/CDK1/H1-5	14
GO:0010972	negative regulation of G2/M transition of mitotic cell cycle	14/905	60/18722	7.46202e+07	2.81645e+09	2.57065e+09	BRCA1/CHFR/ORC1/CLSPN/CDC6/TICRR/DTL/CHEK1/RAD17/TOPBP1/PLK1/CDK1/AURKB/BLM	14
GO:1902750	negative regulation of cell cycle G2/M phase transition	14/905	62/18722	1.14312e+08	4.21019e+09	3.84276e+09	BRCA1/CHFR/ORC1/CLSPN/CDC6/TICRR/DTL/CHEK1/RAD17/TOPBP1/PLK1/CDK1/AURKB/BLM	14
GO:2000779	regulation of double-strand break repair	14/905	85/18722	5.31375e+09	0.00134821654618203	0.00123055271176076	KDM1A/DDX11/RAD51/POLQ/NSD2/FOXM1/RAD51AP1/TIMELESS/AUNIP/CHEK1/RMI2/FANCB/PARPBP/KDM4D	14
GO:0021510	spinal cord development	14/905	99/18722	0.000284163711457534	0.0059805330425187	0.00545858984900235	PTN/PKD2/ZC4H2/HOXD10/MNX1/ACTL6A/VLDLR/LRP8/DRAXIN/PBX3/GDNF/GSX1/DAB1/SOX11	14
GO:0061640	cytoskeleton-dependent cytokinesis	14/905	100/18722	0.000316002634779482	0.00655992742289953	0.00598741834319019	KIF4A/KIF20A/ECT2/CENPA/STAMBP/MYH10/ESPL1/CKAP2/KIF23/CEP55/KIF20B/RACGAP1/PLK1/AURKB	14
GO:0001824	blastocyst development	14/905	106/18722	0.000578574812566473	0.011102315836097	0.0101333757530439	GINS1/RBBP8/ASF1B/NEK2/CNOT1/ACTL6A/BRCA2/NCAPG2/GINS4/CHEK1/MED21/RRM2/BCOR/ADA	14
GO:0034968	histone lysine methylation	14/905	115/18722	0.00130563847168231	0.0221667319709038	0.0202321594516218	KDM1A/BRCA1/DNMT3B/EZH2/NSD2/DNMT1/SMYD2/PAXIP1/BEND3/BCOR/H1-5/KDM4D/PAX5/ZNF335	14
GO:0051383	kinetochore organization	13/905	23/18722	527.26	34400	31397.8	NDC80/SMC4/CENPA/CENPF/CENPK/DLGAP5/SMC2/CENPE/NUF2/CENPH/CENPN/CDT1/KNTC1	13
GO:0071459	protein localization to chromosome, centromeric region	13/905	25/18722	2189.54	131574	120091	NDC80/ZW10/TTK/CENPA/KNL1/BUB1B/CDT1/CDK1/ZWILCH/HASPIN/AURKB/KNTC1/CHAMP1	13
GO:0034508	centromere complex assembly	13/905	30/18722	40233.2	2.01918e+06	1.84295e+06	CENPI/CENPA/CENPF/HELLS/CENPK/HJURP/DLGAP5/CENPO/CENPE/CENPH/MIS18A/CENPN/KNTC1	13
GO:0044786	cell cycle DNA replication	13/905	41/18722	3.60533e+06	1.56815e+08	1.43129e+08	RAD51/MCM2/MCM6/CDC7/GINS1/LIG1/FBXO5/E2F8/BRCA2/E2F7/CDT1/FEN1/BLM	13
GO:0044818	mitotic G2/M transition checkpoint	13/905	46/18722	1.66281e+07	6.84148e+08	6.24439e+08	BRCA1/CHFR/ORC1/CLSPN/CDC6/TICRR/DTL/CHEK1/RAD17/TOPBP1/PLK1/CDK1/BLM	13
GO:0090329	regulation of DNA-dependent DNA replication	13/905	46/18722	1.66281e+07	6.84148e+08	6.24439e+08	LIG3/CDC7/TIMELESS/FBXO5/E2F8/RFC3/KAT7/BRCA2/TICRR/RFC4/E2F7/CDT1/BLM	13
GO:0072698	protein localization to microtubule cytoskeleton	13/905	54/18722	1.26408e+08	4.61845e+09	4.21538e+09	SPAG5/AURKA/FAM83D/CEP192/ABHD17B/TTK/CEP72/STIL/KIF20B/BICD1/DISC1/C2CD3/CHAMP1	13
GO:0044380	protein localization to cytoskeleton	13/905	58/18722	3.00836e+06	0.000104084567910133	9.50007e+09	SPAG5/AURKA/FAM83D/CEP192/ABHD17B/TTK/CEP72/STIL/KIF20B/BICD1/DISC1/C2CD3/CHAMP1	13
GO:0007062	sister chromatid cohesion	13/905	62/18722	6.62105e+08	0.000214456192266139	0.000195739808782435	DDX11/SMC1A/TENT4A/CDC20/ESPL1/CDCA5/BUB1B/SGO2/PLK1/FEN1/BUB1/ESCO2/HASPIN	13
GO:0070192	chromosome organization involved in meiotic cell cycle	13/905	69/18722	2.252e+09	0.00064280557272242	0.000586705557715138	NCAPD2/RAD51/NDC1/TRIP13/SMC4/BRIP1/SMC2/P3H4/FANCD2/NCAPD3/BUB1B/SGO2/BUB1	13
GO:0000281	mitotic cytokinesis	13/905	71/18722	3.09609e+08	0.000841656366704334	0.000768201908923089	KIF4A/KIF20A/ECT2/CENPA/STAMBP/MYH10/ESPL1/CKAP2/KIF23/CEP55/KIF20B/RACGAP1/PLK1	13
GO:0030330	DNA damage response, signal transduction by p53 class mediator	13/905	72/18722	3.61325e+08	0.000970687788620192	0.000885972282377228	KDM1A/GTSE1/CASP2/FOXM1/BRCA2/TP53/SMYD2/PAXIP1/E2F7/SPRED1/TRIAP1/CHEK2/RPS27L	13
GO:2000134	negative regulation of G1/S transition of mitotic cell cycle	13/905	84/18722	0.00018678724209661	0.00406217778407247	0.00370765653485	GTSE1/RBL1/CASP2/EZH2/PKD2/CDK2/TP53/E2F7/WEE1/RFWD3/TRIAP1/CHEK2/RPS27L	13
GO:2000177	regulation of neural precursor cell proliferation	13/905	87/18722	0.000267274933390618	0.00565113250368033	0.005157937311047	KDM1A/ASPM/PTN/PTPRZ1/MDK/TP53/VAX1/DISC1/CDH2/SHCBP1/INSM1/LRRK2/ZNF335	13
GO:1902807	negative regulation of cell cycle G1/S phase transition	13/905	93/18722	0.000519400975423508	0.0101479121997043	0.00926226644482249	GTSE1/RBL1/CASP2/EZH2/PKD2/CDK2/TP53/E2F7/WEE1/RFWD3/TRIAP1/CHEK2/RPS27L	13
GO:0008630	intrinsic apoptotic signaling pathway in response to DNA damage	13/905	99/18722	0.000948890470453761	0.0166037654351047	0.0151546935390074	KDM1A/BRCA1/USP28/TP73/E2F1/CASP2/MSH6/BRCA2/TP53/DDIAS/TRIAP1/CHEK2/RPS27L	13
GO:0021761	limbic system development	13/905	107/18722	0.00195092378745805	0.0312626980256875	0.0285342869744557	XRN2/CDK6/EZH2/MDK/KIF14/ETS1/LRP8/NEUROD1/CASP3/GSX1/KIF5B/ALK/DAB1	13
GO:0006270	DNA replication initiation	12/905	34/18722	3.09696e+06	1.37319e+08	1.25334e+08	POLA2/MCM10/MCM2/MCM6/ORC1/ORC6/CDC6/KAT7/TICRR/TOPBP1/MCM7/CDT1	12
GO:0045005	DNA-dependent DNA replication maintenance of fidelity	12/905	48/18722	2.10352e+08	7.62444e+08	6.95903e+09	DDX11/RAD51/POLD1/TIMELESS/BRCA2/MMS22L/EME1/RFWD3/POLE/GEN1/TRAIP/BLM	12
GO:0051653	spindle localization	12/905	56/18722	1.18015e+09	0.000349983470524061	0.000319439121218647	ASPM/NDE1/SPAG5/NDC80/ZW10/CENPA/ESPL1/DYNLT1/ITGB1/MAD2L1/PLK1/SAPCD2	12
GO:0007131	reciprocal meiotic recombination	12/905	58/18722	1.72426e+09	0.000498399321710044	0.000454902173250153	RAD51/TRIP13/RAD54L/RAD51AP1/MND1/TOP2A/BRIP1/FANCD2/EME1/C11orf80/RAD54B/MSH5	12
GO:0140527	reciprocal homologous recombination	12/905	58/18722	1.72426e+09	0.000498399321710044	0.000454902173250153	RAD51/TRIP13/RAD54L/RAD51AP1/MND1/TOP2A/BRIP1/FANCD2/EME1/C11orf80/RAD54B/MSH5	12
GO:0035825	homologous recombination	12/905	60/18722	2.47529e+09	0.000697818174026168	0.000636917006244714	RAD51/TRIP13/RAD54L/RAD51AP1/MND1/TOP2A/BRIP1/FANCD2/EME1/C11orf80/RAD54B/MSH5	12
GO:0071479	cellular response to ionizing radiation	12/905	72/18722	0.000159541781246344	0.00351993871957514	0.00321274067498359	KDM1A/RAD51/NOX4/MAP3K20/RAD51AP1/ECT2/CLOCK/TP53/INTS7/CHEK2/KDM4D/BLM	12
GO:0048477	oogenesis	12/905	90/18722	0.00128498538004194	0.0218974933979534	0.0199864183227261	DDX20/ASPM/TRIP13/AURKA/AURKC/PTN/MDK/FBXO5/CCNB1/BRCA2/NPR2/YTHDF2	12
GO:1901796	regulation of signal transduction by p53 class mediator	12/905	93/18722	0.00171289976376138	0.027839192957645	0.0254095638302869	KDM1A/AURKA/NOP2/TRIM24/TP53/SMYD2/CHEK1/SPRED1/TRIAP1/AURKB/CHEK2/RPF2	12
GO:0034501	protein localization to kinetochore	11/905	19/18722	16788.4	891542	813734	NDC80/ZW10/TTK/KNL1/CDT1/CDK1/ZWILCH/HASPIN/AURKB/KNTC1/CHAMP1	11
GO:1903083	protein localization to condensed chromosome	11/905	19/18722	16788.4	891542	813734	NDC80/ZW10/TTK/KNL1/CDT1/CDK1/ZWILCH/HASPIN/AURKB/KNTC1/CHAMP1	11
GO:0007099	centriole replication	11/905	41/18722	2.63427e+08	9.18374e+09	8.38224e+09	BRCA1/WDR62/CEP192/CEP152/CEP72/CDK2/STIL/PLK4/C2CD3/CEP135/RTTN	11
GO:0098534	centriole assembly	11/905	45/18722	7.08759e+08	0.000221705624454989	0.000202356556265603	BRCA1/WDR62/CEP192/CEP152/CEP72/CDK2/STIL/PLK4/C2CD3/CEP135/RTTN	11
GO:0051445	regulation of meiotic cell cycle	11/905	49/18722	1.70414e+09	0.000498399321710044	0.000454902173250153	ASPM/TRIP13/CHFR/RAD51AP1/FBXO5/TTK/CDC20/CDC25C/NPR2/CDC25A/GPR3	11
GO:0051293	establishment of spindle localization	11/905	51/18722	2.54976e+09	0.000714400684759402	0.000652052300058136	NDE1/SPAG5/NDC80/ZW10/CENPA/ESPL1/DYNLT1/ITGB1/MAD2L1/PLK1/SAPCD2	11
GO:0021766	hippocampus development	11/905	80/18722	0.00156758824140222	0.0256601272347094	0.0234206732161961	XRN2/CDK6/EZH2/MDK/KIF14/LRP8/NEUROD1/CASP3/KIF5B/ALK/DAB1	11
GO:2001021	negative regulation of response to DNA damage stimulus	11/905	81/18722	0.00173640288738573	0.0280217384688716	0.0255761779209504	KDM1A/POLQ/THOC5/FBXO5/AUNIP/DDIAS/TRIAP1/RMI2/FANCB/CHEK2/PARPBP	11
GO:1901976	regulation of cell cycle checkpoint	10/905	33/18722	2.22047e+08	7.95449e+09	7.26027e+08	CRY1/NDC80/MAP3K20/THOC5/CCNB1/MAD2L1/CDT1/RFWD3/GEN1/CHEK2	10
GO:0040001	establishment of mitotic spindle localization	10/905	35/18722	4.03237e+08	0.000135410522136031	0.00012359274605204	NDE1/NDC80/ZW10/CENPA/ESPL1/DYNLT1/ITGB1/MAD2L1/PLK1/SAPCD2	10
GO:0033260	nuclear DNA replication	10/905	37/18722	7.00613e+08	0.000221705624454989	0.000202356556265603	RAD51/MCM2/MCM6/CDC7/GINS1/LIG1/BRCA2/CDT1/FEN1/BLM	10
GO:0051294	establishment of spindle orientation	10/905	37/18722	7.00613e+08	0.000221705624454989	0.000202356556265603	NDE1/SPAG5/NDC80/ZW10/CENPA/DYNLT1/ITGB1/MAD2L1/PLK1/SAPCD2	10
GO:0016572	histone phosphorylation	10/905	39/18722	1.17099e+09	0.000349536567249406	0.000319031220842347	AURKA/VRK1/AURKC/CDK2/CCNB1/CCNA2/CHEK1/CDK1/HASPIN/AURKB	10
GO:0007405	neuroblast proliferation	10/905	58/18722	0.00041819214040516	0.00841358372348179	0.00767929921634331	KDM1A/ASPM/NDE1/PTN/TP53/VAX1/RACGAP1/DISC1/LRRK2/ZNF335	10
GO:0043967	histone H4 acetylation	10/905	67/18722	0.00134360057537706	0.0226428923533101	0.0206667635598879	BRCA1/PHF20/YEATS4/KAT7/ACTL6A/BRCA2/KANSL2/BEND3/EP400/TRIM16	10
GO:0031060	regulation of histone methylation	10/905	69/18722	0.00168914384564113	0.0275511426537252	0.0251466527396199	KDM1A/BRCA1/DNMT3B/DNMT1/PAXIP1/BCOR/H1-5/KDM4D/PAX5/ZNF335	10
GO:0007076	mitotic chromosome condensation	9/905	17/18722	2.37214e+06	1.06212e+07	9.69421e+07	NCAPD2/NCAPG/TENT4A/SMC4/NCAPH/SMC2/CDCA5/NCAPD3/PLK1	9
GO:0022616	DNA strand elongation	9/905	22/18722	3.89798e+07	1.52155e+09	1.38875e+09	LIG3/POLD3/GINS1/LIG1/DCLRE1B/RFC3/RFC4/MCM7/POLE	9
GO:0000132	establishment of mitotic spindle orientation	9/905	30/18722	7.90211e+07	0.000242207763288163	0.000221069397766846	NDE1/NDC80/ZW10/CENPA/DYNLT1/ITGB1/MAD2L1/PLK1/SAPCD2	9
GO:0008156	negative regulation of DNA replication	9/905	32/18722	1.41976e+09	0.000418324709334993	0.000381815967862485	LIG3/CDC6/GTPBP4/TIMELESS/FBXO5/BRCA2/TP53/RAD17/BLM	9
GO:0007095	mitotic G2 DNA damage checkpoint signaling	9/905	34/18722	2.43334e+09	0.000690253048305348	0.000630012116969374	BRCA1/CLSPN/TICRR/DTL/CHEK1/TOPBP1/PLK1/CDK1/BLM	9
GO:0031297	replication fork processing	9/905	40/18722	9.77196e+09	0.00231434211429529	0.00211236093545443	DDX11/RAD51/BRCA2/MMS22L/EME1/RFWD3/GEN1/TRAIP/BLM	9
GO:0031018	endocrine pancreas development	9/905	46/18722	0.000303546589419369	0.00633012453825689	0.00577767120452152	GIPR/CDK6/MNX1/CLOCK/NEUROD1/ONECUT1/CDH2/EIF2AK3/INSM1	9
GO:0031057	negative regulation of histone modification	9/905	46/18722	0.000303546589419369	0.00633012453825689	0.00577767120452152	KDM1A/BRCA1/KDM5A/DNMT3B/DNMT1/SIN3A/BCOR/KDM4D/PAX5	9
GO:0010569	regulation of double-strand break repair via homologous recombination	9/905	48/18722	0.000423783469092525	0.00845161180500245	0.00771400844682326	KDM1A/RAD51/POLQ/RAD51AP1/TIMELESS/CHEK1/RMI2/FANCB/PARPBP	9
GO:0061647	histone H3-K9 modification	9/905	48/18722	0.000423783469092525	0.00845161180500245	0.00771400844682326	KDM1A/BRCA1/DNMT3B/DNMT1/CHEK1/BEND3/H1-5/KDM4D/PAX5	9
GO:0010332	response to gamma radiation	9/905	56/18722	0.00135570368142044	0.0227628629156146	0.0207762638483938	KDM1A/RAD51/NOX4/MAP3K20/BRCA2/TP53/FANCD2/CHEK2/XRCC2	9
GO:2000736	regulation of stem cell differentiation	9/905	58/18722	0.00174854791467958	0.0281183743885269	0.0256643800672021	NSUN2/ITCH/PUS7/JAG1/PTN/OCIAD1/PDGFRA/GDNF/YTHDF2	9
GO:0045143	homologous chromosome segregation	9/905	63/18722	0.00313581412682255	0.0475789472332179	0.0434265568883276	NDC1/TRIP13/ESPL1/BRIP1/P3H4/FANCD2/SGO2/PTTG1/PLK1	9
GO:0006271	DNA strand elongation involved in DNA replication	8/905	15/18722	1.37385e+07	5.75629e+08	5.25392e+08	LIG3/POLD3/GINS1/LIG1/RFC3/RFC4/MCM7/POLE	8
GO:0051315	attachment of mitotic spindle microtubules to kinetochore	8/905	15/18722	1.37385e+07	5.75629e+08	5.25392e+08	NDC80/SEH1L/CENPE/KIF2C/NUF2/CDT1/AURKB/CHAMP1	8
GO:0000076	DNA replication checkpoint signaling	8/905	17/18722	4.7589e+07	1.81116e+09	1.65309e+09	ORC1/CLSPN/CDC6/TIMELESS/TICRR/RAD17/TOPBP1/CDT1	8
GO:0051382	kinetochore assembly	8/905	18/18722	8.20279e+07	3.0457e+09	2.77989e+09	CENPA/CENPF/CENPK/DLGAP5/CENPE/CENPH/CENPN/KNTC1	8
GO:0045943	positive regulation of transcription by RNA polymerase I	8/905	23/18722	7.40368e+08	0.000230017746340891	0.00020994324859344	DDX11/HEATR1/IPPK/NOL11/LYAR/WDR43/UTP15/EIF2AK3	8
GO:0010971	positive regulation of G2/M transition of mitotic cell cycle	8/905	27/18722	2.82094e+09	0.000776098134467255	0.000708365185596979	CDC7/FBXO5/CCNB1/DTL/CDC25C/CDC25A/SIN3A/CDK1	8
GO:0031571	mitotic G1 DNA damage checkpoint signaling	8/905	30/18722	6.53593e+09	0.00161349087742479	0.00147267557295522	GTSE1/CASP2/CDK2/TP53/RFWD3/TRIAP1/CHEK2/RPS27L	8
GO:1902751	positive regulation of cell cycle G2/M phase transition	8/905	30/18722	6.53593e+09	0.00161349087742479	0.00147267557295522	CDC7/FBXO5/CCNB1/DTL/CDC25C/CDC25A/SIN3A/CDK1	8
GO:0044819	mitotic G1/S transition checkpoint signaling	8/905	31/18722	8.43853e+09	0.00203908869429469	0.00186112989741209	GTSE1/CASP2/CDK2/TP53/RFWD3/TRIAP1/CHEK2/RPS27L	8
GO:0006335	DNA replication-dependent nucleosome assembly	8/905	32/18722	0.000107781236620675	0.00251141279411541	0.00229223252963411	ASF1B/CHAF1B/CHAF1A/H3C11/H3C7/H3C10/H3C2/H3C3	8
GO:0034723	DNA replication-dependent nucleosome organization	8/905	32/18722	0.000107781236620675	0.00251141279411541	0.00229223252963411	ASF1B/CHAF1B/CHAF1A/H3C11/H3C7/H3C10/H3C2/H3C3	8
GO:0071539	protein localization to centrosome	8/905	33/18722	0.000136290755243097	0.00309671581689166	0.00282645399718599	SPAG5/AURKA/CEP192/CEP72/STIL/BICD1/DISC1/C2CD3	8
GO:1902692	regulation of neuroblast proliferation	8/905	33/18722	0.000136290755243097	0.00309671581689166	0.00282645399718599	KDM1A/ASPM/PTN/TP53/VAX1/DISC1/LRRK2/ZNF335	8
GO:0006356	regulation of transcription by RNA polymerase I	8/905	34/18722	0.000170739165303098	0.00374887388432331	0.00342169582287585	DDX11/HEATR1/IPPK/NOL11/LYAR/WDR43/UTP15/EIF2AK3	8
GO:1905508	protein localization to microtubule organizing center	8/905	35/18722	0.000212036485339789	0.0045677859837114	0.00416913844064332	SPAG5/AURKA/CEP192/CEP72/STIL/BICD1/DISC1/C2CD3	8
GO:0051567	histone H3-K9 methylation	8/905	37/18722	0.000319257733200601	0.00659751161776989	0.00602172242664625	KDM1A/BRCA1/DNMT3B/DNMT1/BEND3/H1-5/KDM4D/PAX5	8
GO:0032467	positive regulation of cytokinesis	8/905	42/18722	0.000788188090196671	0.0145147379351943	0.0132479831798761	CDC6/AURKC/ECT2/KIF14/KIF23/KIF20B/RACGAP1/AURKB	8
GO:0006284	base-excision repair	8/905	43/18722	0.000927903305109638	0.0162989784401374	0.0148765064300978	LIG3/POLQ/POLD1/LIG1/NEIL3/TDG/FEN1/POLE	8
GO:0042771	intrinsic apoptotic signaling pathway in response to DNA damage by p53 class mediator	8/905	43/18722	0.000927903305109638	0.0162989784401374	0.0148765064300978	KDM1A/USP28/TP73/BRCA2/TP53/TRIAP1/CHEK2/RPS27L	8
GO:0048599	oocyte development	8/905	45/18722	0.00126662261022411	0.0216654137112116	0.0197745930868814	TRIP13/AURKA/AURKC/FBXO5/CCNB1/BRCA2/NPR2/YTHDF2	8
GO:0009994	oocyte differentiation	8/905	49/18722	0.00223549039461909	0.0350841396296406	0.0320222172642128	TRIP13/AURKA/AURKC/FBXO5/CCNB1/BRCA2/NPR2/YTHDF2	8
GO:0030490	maturation of SSU-rRNA	8/905	50/18722	0.00255069244943024	0.039757721558184	0.0362879184470766	WDR3/RIOK3/NOL10/HEATR1/UTP20/RIOK1/NOL11/DCAF13	8
GO:0051988	regulation of attachment of spindle microtubules to kinetochore	7/905	13/18722	8.00568e+07	2.99688e+08	2.73533e+09	SPAG5/ECT2/NEK2/KNSTRN/CCNB1/RACGAP1/AURKB	7
GO:0031145	anaphase-promoting complex-dependent catabolic process	7/905	21/18722	3.85778e+09	0.00102433113933223	0.000934933979868308	UBE2S/CDC20/CDK2/ANAPC1/PLK1/UBE2C/ANAPC7	7
GO:0031061	negative regulation of histone methylation	7/905	22/18722	5.4228e+09	0.00135333021853056	0.00123522009504823	KDM1A/BRCA1/DNMT3B/DNMT1/BCOR/KDM4D/PAX5	7
GO:0051570	regulation of histone H3-K9 methylation	7/905	24/18722	0.000101098547287391	0.00237998487351296	0.00217227480877954	KDM1A/BRCA1/DNMT3B/DNMT1/H1-5/KDM4D/PAX5	7
GO:0001556	oocyte maturation	7/905	26/18722	0.00017653845503531	0.00385766088108259	0.00352098857688153	TRIP13/AURKA/FBXO5/CCNB1/BRCA2/NPR2/YTHDF2	7
GO:0007143	female meiotic nuclear division	7/905	29/18722	0.000368982196333998	0.00745637916220074	0.00680563343028706	TRIP13/AURKA/FBXO5/TTK/TOP2A/CCNB2/PLK1	7
GO:0051569	regulation of histone H3-K4 methylation	7/905	31/18722	0.00057134862861424	0.0110099121809335	0.01004903650594	KDM1A/BRCA1/DNMT3B/DNMT1/PAXIP1/BCOR/ZNF335	7
GO:0051642	centrosome localization	7/905	32/18722	0.000701147498372438	0.0132868905604437	0.0121272945776582	INTS13/ASPM/NDE1/AURKA/DLGAP5/MAD2L1/KIF5B	7
GO:0010165	response to X-ray	7/905	33/18722	0.000853224313830335	0.015524603351646	0.0141697139138944	RAD51/BRCA2/TP53/CASP3/IKBIP/XRCC2/BLM	7
GO:0061842	microtubule organizing center localization	7/905	33/18722	0.000853224313830335	0.015524603351646	0.0141697139138944	INTS13/ASPM/NDE1/AURKA/DLGAP5/MAD2L1/KIF5B	7
GO:0071763	nuclear membrane organization	7/905	33/18722	0.000853224313830335	0.015524603351646	0.0141697139138944	VRK1/TOR1B/PLK1/NEMP1/UBXN2A/ANKLE2/RCC1	7
GO:0006298	mismatch repair	7/905	35/18722	0.00123469701353124	0.0211987265443503	0.0193486354316728	POLD3/TP73/LIG1/MSH6/TDG/EXO1/MSH5	7
GO:0009225	nucleotide-sugar metabolic process	7/905	36/18722	0.0014696838233769	0.0243190073237764	0.0221965977901316	DPM1/UGDH/UXS1/UAP1/UGGT1/GNE/GMPPB	7
GO:0033314	mitotic DNA replication checkpoint signaling	6/905	10/18722	2.22942e+08	7.95449e+09	7.26027e+08	ORC1/CLSPN/CDC6/TICRR/RAD17/TOPBP1	6
GO:0051573	negative regulation of histone H3-K9 methylation	6/905	11/18722	4.70347e+08	0.000155657680051269	0.000142072859761222	KDM1A/BRCA1/DNMT3B/DNMT1/KDM4D/PAX5	6
GO:0000727	double-strand break repair via break-induced replication	6/905	12/18722	9.02132e+08	0.000272849981747819	0.000249037356717265	MCM2/MCM6/CDC7/GINS2/GINS4/MCM7	6
GO:1902969	mitotic DNA replication	6/905	14/18722	2.69678e+09	0.000750987168618565	0.000685445746425621	RAD51/MCM2/MCM6/GINS1/LIG1/BRCA2	6
GO:0006268	DNA unwinding involved in DNA replication	6/905	15/18722	4.31087e+09	0.00111230276260225	0.00101522799486128	RECQL/RAD51/MCM2/MCM6/MCM7/BLM	6
GO:0051782	negative regulation of cell division	6/905	18/18722	0.000141106941640034	0.00315899707093155	0.00288329973629791	ASPM/ORC6/E2F8/E2F7/AURKB/BLM	6
GO:1900006	positive regulation of dendrite development	6/905	18/18722	0.000141106941640034	0.00315899707093155	0.00288329973629791	ZDHHC15/PTN/EZH2/VLDLR/LRP8/ALK	6
GO:1904666	regulation of ubiquitin protein ligase activity	6/905	23/18722	0.000623512886131021	0.0119145746902108	0.0108747457788101	UBE2S/FBXO5/CDC20/MAD2L1/PLK1/UBE2C	6
GO:0010458	exit from mitosis	6/905	29/18722	0.00229041000414464	0.0358229537292074	0.0326965523302552	ZW10/UBE2S/CDCA5/EPS8/UBE2C/KNTC1	6
GO:0051443	positive regulation of ubiquitin-protein transferase activity	6/905	31/18722	0.0032699811921854	0.0485448737491268	0.0443081834318375	UBE2S/DCUN1D4/ARRDC3/CDC20/PLK1/UBE2C	6
GO:0071168	protein localization to chromatin	6/905	31/18722	0.0032699811921854	0.0485448737491268	0.0443081834318375	EZH2/MCM8/CDCA5/PLK1/ESCO2/H1-5	6
GO:0071480	cellular response to gamma radiation	6/905	31/18722	0.0032699811921854	0.0485448737491268	0.0443081834318375	KDM1A/RAD51/NOX4/MAP3K20/TP53/CHEK2	6
GO:0035404	histone-serine phosphorylation	5/905	11/18722	9.44714e+09	0.00225890566401829	0.00206176262881597	AURKA/VRK1/AURKC/CCNB1/AURKB	5
GO:0044771	meiotic cell cycle phase transition	5/905	11/18722	9.44714e+09	0.00225890566401829	0.00206176262881597	CHFR/TTK/CCNB2/CDC25C/CDC25A	5
GO:0051255	spindle midzone assembly	5/905	12/18722	0.000155507211539626	0.00344757978204598	0.00314669676901849	KIF4A/AURKC/KIF23/RACGAP1/AURKB	5
GO:0001833	inner cell mass cell proliferation	5/905	13/18722	0.000242656924626859	0.00515448453381798	0.00470463364270435	GINS1/BRCA2/NCAPG2/GINS4/CHEK1	5
GO:0072710	response to hydroxyurea	5/905	13/18722	0.000242656924626859	0.00515448453381798	0.00470463364270435	DDX11/RAD51/TIMELESS/KAT7/BLM	5
GO:0000212	meiotic spindle organization	5/905	14/18722	0.000362484221797068	0.00735762418198759	0.0067154971617141	ASPM/AURKA/FBXO5/ESPL1/CCNB2	5
GO:0006287	base-excision repair, gap-filling	5/905	14/18722	0.000362484221797068	0.00735762418198759	0.0067154971617141	LIG3/POLD1/LIG1/FEN1/POLE	5
GO:0007100	mitotic centrosome separation	5/905	14/18722	0.000362484221797068	0.00735762418198759	0.0067154971617141	NDE1/AURKA/NEK2/KIF11/CHEK1	5
GO:0051984	positive regulation of chromosome segregation	5/905	14/18722	0.000362484221797068	0.00735762418198759	0.0067154971617141	RAD18/CDC6/CCNB1/CDT1/AURKB	5
GO:0051299	centrosome separation	5/905	15/18722	0.000522171965607732	0.0101479121997043	0.00926226644482249	NDE1/AURKA/NEK2/KIF11/CHEK1	5
GO:2000104	negative regulation of DNA-dependent DNA replication	5/905	15/18722	0.000522171965607732	0.0101479121997043	0.00926226644482249	LIG3/TIMELESS/FBXO5/BRCA2/BLM	5
GO:0006978	DNA damage response, signal transduction by p53 class mediator resulting in transcription of p21 class mediator	5/905	16/18722	0.000729451665528265	0.0134874726982493	0.0123103711719238	FOXM1/BRCA2/TP53/CHEK2/RPS27L	5
GO:0090231	regulation of spindle checkpoint	5/905	16/18722	0.000729451665528265	0.0134874726982493	0.0123103711719238	NDC80/CCNB1/MAD2L1/CDT1/GEN1	5
GO:0090266	regulation of mitotic cell cycle spindle assembly checkpoint	5/905	16/18722	0.000729451665528265	0.0134874726982493	0.0123103711719238	NDC80/CCNB1/MAD2L1/CDT1/GEN1	5
GO:1903504	regulation of mitotic spindle checkpoint	5/905	16/18722	0.000729451665528265	0.0134874726982493	0.0123103711719238	NDC80/CCNB1/MAD2L1/CDT1/GEN1	5
GO:2000001	regulation of DNA damage checkpoint	5/905	16/18722	0.000729451665528265	0.0134874726982493	0.0123103711719238	CRY1/MAP3K20/THOC5/RFWD3/CHEK2	5
GO:2000232	regulation of rRNA processing	5/905	16/18722	0.000729451665528265	0.0134874726982493	0.0123103711719238	HEATR1/RIOK1/WDR43/UTP15/YTHDF2	5
GO:0008340	determination of adult lifespan	5/905	17/18722	0.000992527494088442	0.0172352588041898	0.0157310741508514	RAD54L/MSH6/TP53/LRRK2/RAD54B	5
GO:0042772	DNA damage response, signal transduction resulting in transcription	5/905	17/18722	0.000992527494088442	0.0172352588041898	0.0157310741508514	FOXM1/BRCA2/TP53/CHEK2/RPS27L	5
GO:0051447	negative regulation of meiotic cell cycle	5/905	18/18722	0.00131999693733783	0.0223275037511922	0.0203789000852157	TRIP13/CHFR/FBXO5/TTK/NPR2	5
GO:0006977	DNA damage response, signal transduction by p53 class mediator resulting in cell cycle arrest	5/905	19/18722	0.00172076983319287	0.0278679284687654	0.0254357914872855	GTSE1/CASP2/TP53/TRIAP1/CHEK2	5
GO:0001832	blastocyst growth	5/905	20/18722	0.00220398727578938	0.0347089996156211	0.0316798171039055	GINS1/BRCA2/NCAPG2/GINS4/CHEK1	5
GO:0007063	regulation of sister chromatid cohesion	5/905	21/18722	0.00277894161978356	0.0427143067842749	0.0389864715673605	DDX11/ESPL1/CDCA5/FEN1/BUB1	5
GO:0048714	positive regulation of oligodendrocyte differentiation	5/905	21/18722	0.00277894161978356	0.0427143067842749	0.0389864715673605	TP73/PTN/PTPRZ1/MDK/HDAC2	5
GO:1901978	positive regulation of cell cycle checkpoint	4/905	10/18722	0.00090107869385811	0.0159504899025193	0.0145584317734725	NDC80/MAP3K20/MAD2L1/GEN1	4
GO:1901993	regulation of meiotic cell cycle phase transition	4/905	10/18722	0.00090107869385811	0.0159504899025193	0.0145584317734725	CHFR/TTK/CDC25C/CDC25A	4
GO:1903867	extraembryonic membrane development	4/905	10/18722	0.00090107869385811	0.0159504899025193	0.0145584317734725	DNAJB6/E2F8/PAXIP1/E2F7	4
GO:1904668	positive regulation of ubiquitin protein ligase activity	4/905	10/18722	0.00090107869385811	0.0159504899025193	0.0145584317734725	UBE2S/CDC20/PLK1/UBE2C	4
GO:2000234	positive regulation of rRNA processing	4/905	10/18722	0.00090107869385811	0.0159504899025193	0.0145584317734725	HEATR1/RIOK1/WDR43/UTP15	4
GO:0007144	female meiosis I	4/905	11/18722	0.001361997135226	0.0227847652621873	0.0207962546963368	TRIP13/AURKA/FBXO5/CCNB2	4
GO:0072711	cellular response to hydroxyurea	4/905	12/18722	0.00196524209706918	0.0312726852171253	0.0285434025468328	DDX11/RAD51/TIMELESS/BLM	4
GO:2000105	positive regulation of DNA-dependent DNA replication	4/905	12/18722	0.00196524209706918	0.0312726852171253	0.0285434025468328	CDC7/E2F8/E2F7/CDT1	4
GO:0060707	trophoblast giant cell differentiation	4/905	13/18722	0.00273083550704355	0.0424208359206391	0.0387186129892319	E2F8/PLK4/E2F7/NR2F2	4

## Sheet: GO_greenyellow_BP
ID	Description	GeneRatio	BgRatio	pvalue	p.adjust	qvalue	geneID	Count
GO:0007272	ensheathment of neurons	17/203	136/18722	12.0027	15345.4	14327.4	CLDN11/PLLP/FA2H/ACSBG1/MAG/ABCA2/ASPA/PMP22/PLP1/MYRF/NKX6-2/NFASC/KLK6/SH3TC2/MAL/CNTN2/MBP	17
GO:0008366	axon ensheathment	17/203	136/18722	12.0027	15345.4	14327.4	CLDN11/PLLP/FA2H/ACSBG1/MAG/ABCA2/ASPA/PMP22/PLP1/MYRF/NKX6-2/NFASC/KLK6/SH3TC2/MAL/CNTN2/MBP	17
GO:0042552	myelination	16/203	134/18722	13.3311	113626	106088	PLLP/FA2H/ACSBG1/MAG/ABCA2/ASPA/PMP22/PLP1/MYRF/NKX6-2/NFASC/KLK6/SH3TC2/MAL/CNTN2/MBP	16
GO:0042063	gliogenesis	16/203	301/18722	1.94739e+07	5.53276e+08	5.16572e+09	ERBB3/PSEN1/LRP2/FA2H/MAG/ABCA2/ASPA/PLP1/MYRF/NKX6-2/SLC45A3/SH3TC2/CNP/BOK/CNTN2/OPALIN	16
GO:0010001	glial cell differentiation	15/203	225/18722	2.47885e+06	7.92303e+08	7.39742e+07	ERBB3/PSEN1/FA2H/MAG/ABCA2/ASPA/PLP1/MYRF/NKX6-2/SLC45A3/SH3TC2/CNP/BOK/CNTN2/OPALIN	15
GO:0006644	phospholipid metabolic process	13/203	383/18722	0.000292345161745916	0.0355965037421099	0.0332350289142726	PLD1/SYNJ2/SPTLC2/ABCA2/ENPP2/ABCA8/PLPP2/PIP4K2A/IP6K3/SGMS2/ENPP6/MTMR10/PLAAT3	13
GO:0048709	oligodendrocyte differentiation	12/203	95/18722	47404.3	2.02021e+07	1.88619e+06	FA2H/MAG/ABCA2/ASPA/PLP1/MYRF/NKX6-2/SLC45A3/CNP/BOK/CNTN2/OPALIN	12
GO:0021782	glial cell development	10/203	116/18722	5.41142e+07	0.000138369955672307	0.000129190482047133	PSEN1/FA2H/MAG/ABCA2/ASPA/PLP1/MYRF/NKX6-2/SH3TC2/CNTN2	10
GO:0006665	sphingolipid metabolic process	9/203	155/18722	4.98241e+08	0.0106166921061939	0.00991237992583735	SPTLC2/FA2H/ABCA2/ENPP2/GLTP/ABCA8/PLPP2/SGMS2/ST6GALNAC3	9
GO:0007033	vacuole organization	9/203	180/18722	0.000156892104773609	0.0267448741270746	0.0249706170965997	TP53INP2/PSEN1/ULK2/HPS1/TBC1D12/TFEB/MAN2A1/ATP10B/PIP4K2A	9
GO:0006643	membrane lipid metabolic process	9/203	203/18722	0.000382987251771005	0.0445135637626573	0.0415605304792651	SPTLC2/FA2H/ABCA2/ENPP2/GLTP/ABCA8/PLPP2/SGMS2/ST6GALNAC3	9
GO:0022010	central nervous system myelination	8/203	21/18722	3000.37	1.53439e+06	1.4326e+06	FA2H/MAG/ABCA2/ASPA/PLP1/MYRF/NKX6-2/CNTN2	8
GO:0032291	axon ensheathment in central nervous system	8/203	21/18722	3000.37	1.53439e+06	1.4326e+06	FA2H/MAG/ABCA2/ASPA/PLP1/MYRF/NKX6-2/CNTN2	8
GO:0014003	oligodendrocyte development	8/203	42/18722	1.43185e+06	5.23034e+08	4.88336e+08	FA2H/MAG/ABCA2/ASPA/PLP1/MYRF/NKX6-2/CNTN2	8
GO:0030148	sphingolipid biosynthetic process	7/203	103/18722	0.000130677312399735	0.0257032221389325	0.0239980683823967	SPTLC2/FA2H/ABCA2/ABCA8/PLPP2/SGMS2/ST6GALNAC3	7
GO:0045685	regulation of glial cell differentiation	6/203	76/18722	0.000175565381718685	0.0280575425659173	0.0261962030090775	MAG/ASPA/NKX6-2/SLC45A3/CNTN2/OPALIN	6
GO:0007422	peripheral nervous system development	6/203	80/18722	0.000232824431551801	0.0329460739422767	0.030760428833577	ERBB3/FA2H/PMP22/HAPLN2/NFASC/SH3TC2	6
GO:0006684	sphingomyelin metabolic process	4/203	15/18722	1.668e+09	0.00387734013468896	0.00362011708847727	SPTLC2/ABCA2/ABCA8/SGMS2	4
GO:0031579	membrane raft organization	4/203	25/18722	0.000141984897919639	0.0259325274271799	0.0242121615399806	FA2H/NPC1/GSN/MAL	4
GO:0032366	intracellular sterol transport	4/203	29/18722	0.000257693186877409	0.0329460739422767	0.030760428833577	ABCA2/NPC1/PIP4K2A/LDLRAP1	4
GO:0032367	intracellular cholesterol transport	4/203	29/18722	0.000257693186877409	0.0329460739422767	0.030760428833577	ABCA2/NPC1/PIP4K2A/LDLRAP1	4
GO:0071472	cellular response to salt stress	3/203	12/18722	0.000257095699094581	0.0329460739422767	0.030760428833577	CAPN3/EFHD1/AQP1	3

## Sheet: GO_magenta_BP
ID	Description	GeneRatio	BgRatio	pvalue	p.adjust	qvalue	geneID	Count
GO:0001819	positive regulation of cytokine production	64/572	467/18722	2.9193e-10	6.6093e-07	4.90289e-07	TYROBP/SLC11A1/IFNGR1/POU2F2/CYBA/CD84/PTPRC/IRAK3/NLRP1/TREM2/OSM/LILRB1/EBI3/TGFB1/CD83/CD86/CD274/EGR1/SASH3/IL1B/C3/IRF5/HAVCR2/TLR2/CASP1/IRF8/IL18/IL6R/SCIMP/LAPTM5/NLRP3/IFI16/TLR3/SYK/CYBB/SERPINF2/CCDC88B/LGALS9/PTAFR/TRIM56/C3AR1/CLEC7A/IL16/HPSE/TLR1/TLR6/IL17RA/CSF1R/TMEM106A/TLR5/CARD9/TLR7/SPN/PLCG2/CLEC9A/CARD11/HSPA1B/HSPA1A/AIF1/HLA-E/GPSM3/TNF/LILRA2/CCL3	64
GO:0042110	T cell activation	62/572	487/18722	8.15965e-08	5.27813e-05	3.91541e-05	ITGAL/WAS/SLC11A1/CD44/CD84/SPI1/APBB1IP/PTPRC/CORO1A/LILRB1/RASAL3/EBI3/TNFSF8/DOCK8/VSIR/CCL2/TCIRG1/PTPN6/CD83/BCL6/CD86/LOXL3/CD274/TNFSF18/EGR1/SASH3/NCKAP1L/PREX1/RUNX2/IL1B/WDFY4/DOCK2/HAVCR2/VAV1/NFKBIZ/IL18/ZFP36L2/MR1/VSIG4/IL6R/LAPTM5/VCAM1/NLRP3/ZC3H12A/SYK/STAT6/NFKBID/CD300A/CCDC88B/LGALS9/SOCS6/CLEC7A/EGR3/LILRB4/SPN/CARD11/MTOR/MAFB/AIF1/MICA/HLA-E/PIK3R6	62
GO:1903131	mononuclear cell differentiation	60/572	426/18722	2.06947e-09	1.87411e-06	1.39025e-06	BTK/SPI1/PTPRC/PIR/BLNK/TREM2/LYL1/LILRB1/TNFSF8/VSIR/TCIRG1/PTPN6/CD83/BCL6/CD86/LOXL3/TNFSF18/EGR1/SASH3/NCKAP1L/BATF3/PREX1/RUNX2/IL1B/NOTCH2/IL15RA/DOCK2/IRF8/VAV1/TRPM2/NFKBIZ/IL18/ZFP36L2/MR1/MERTK/CMTM7/IL6R/VCAM1/NLRP3/IFI16/ZC3H12A/SYK/STAT6/AXL/NFKBID/INPP5D/LGALS9/JUN/EGR3/CSF1R/GAS6/CSF1/IKZF1/LILRB4/SPN/PLCG2/CARD11/MTOR/MAFB/PIK3R6	60
GO:0019221	cytokine-mediated signaling pathway	59/572	472/18722	2.12876e-06	0.000879939	0.000652754	CD44/IFNGR1/SPI1/SP100/EDN1/CXCL2/PTPRC/IRAK3/TREM2/OSM/PDGFB/NFKBIA/LILRB1/LILRA1/NUMBL/EBI3/CCL2/IL10RA/PTPN6/CSF3R/TNFSF18/EGR1/NMI/IL1B/IRF5/IL13RA1/IRAK2/IL15RA/CASP1/ACKR3/ACKR2/IL18/IL6R/JAK1/LAPTM5/HIPK1/CCR1/SYK/STAT6/AXL/CX3CR1/PARP14/CMKLR1/IL17RA/CSF1R/GAS6/CSF1/IFNLR1/LILRB4/CSF2RA/HSPA1B/HSPA1A/TNF/LILRA4/LILRA2/CEBPA/CCL4/CCL3L1/CCL3	59
GO:0002764	immune response-regulating signaling pathway	57/572	468/18722	3.39829e-05	0.010991	0.00815334	BTK/TYROBP/PRKCH/CYBA/ALPK1/PTPRC/FYB1/LAT2/IRAK3/BLNK/TREM2/NFKBIA/NFATC2/LILRB1/CD33/UNC93B1/SLC15A3/PTPN6/GBP1/NCKAP1L/NMI/THEMIS2/NINJ1/PRAM1/IRAK2/HAVCR2/TLR2/VAV1/NFKBIZ/PIK3AP1/SCIMP/LAPTM5/ZC3H12A/PRKCD/ERMAP/TLR3/SYK/NFKBID/CD300A/INPP5D/C3AR1/CLEC7A/KLHL6/TLR10/TLR1/TLR6/CMKLR1/LILRB4/TLR5/TLR7/PLCG2/FCGR1B/CARD11/HSPA1B/HSPA1A/LILRA4/LILRA2	57
GO:0032103	positive regulation of response to external stimulus	56/572	427/18722	2.13766e-06	0.000879939	0.000652754	BTK/TYROBP/CYBA/SPI1/EDN1/MGST2/TREM2/OSM/PDGFB/NFKBIA/STX4/TGFB1/LY86/TNFSF18/NCKAP1L/NMI/EDN3/IL1B/C3/NINJ1/HAVCR2/P2RX4/TLR2/VAV1/NFKBIZ/IL18/TIAM1/IL6R/SCIMP/IFI16/CCR1/TLR3/SYK/SERPINF2/CX3CR1/LGALS9/C3AR1/CLEC7A/IL16/TLR10/CMKLR1/IL17RA/CSF1R/GAS6/CSF1/CARD9/TLR7/PLCG2/AIF1/HLA-E/GPSM3/TNF/LILRA2/CEBPA/CCL4/CCL3	56
GO:0050867	positive regulation of cell activation	53/572	420/18722	0.000134566	0.0320692	0.0237895	BTK/TYROBP/GAB2/PTPRC/TREM2/NFATC2/CORO1A/STX4/LILRB1/RASAL3/EBI3/TGFB1/DOCK8/VSIR/CCL2/PTPN6/CD83/BCL6/CD86/RPS6KA1/CD274/SASH3/NCKAP1L/IL1B/IL15RA/HAVCR2/VAV1/NFKBIZ/IL18/ITGB2/VCAM1/NLRP3/SYK/STAT6/AXL/NFKBID/CCDC88B/INPP5D/LGALS9/PTAFR/ITGAM/CLEC7A/TLR6/EGR3/GAS6/LILRB4/CARD11/AIF1/HLA-E/LILRA2/CEBPA/PIK3R6/CCL3	53
GO:0002443	leukocyte mediated immunity	53/572	440/18722	0.00106227	0.209129	0.155135	BTK/TYROBP/ERCC1/WAS/GAB2/CD84/SPI1/STXBP2/PTPRC/LAT2/TREM2/CORO1A/STX4/LILRB1/TGFB1/TCIRG1/PTPN6/BCL6/SASH3/NCKAP1L/IL1B/C3/PRAM1/HAVCR2/VAV1/IL18/MR1/ITGB2/SCIMP/NLRP3/PRKCD/TLR3/SYK/STAT6/CD300A/CX3CR1/INPP5D/LGALS9/PTAFR/ITGAM/SERPINB9/CLEC7A/LILRB4/CARD9/PLCG2/MICA/HLA-E/C4B/TNF/C4A/MILR1/PIK3R6/CCL3	53
GO:0002697	regulation of immune effector process	52/572	339/18722	4.09338e-09	3.08914e-05	2.29158e-05	BTK/TYROBP/WAS/GAB2/CD84/SPI1/STXBP2/PTPRC/IRAK3/TREM2/STX4/LILRB1/TGFB1/PTPN6/BCL6/CD86/LOXL3/TNFSF18/SASH3/NCKAP1L/IL1B/C3/PRAM1/HAVCR2/VAV1/NFKBIZ/IL18/MR1/VSIG4/NCF1/ITGB2/SCIMP/LAPTM5/NLRP3/ZC3H12A/TLR3/SYK/STAT6/NFKBID/CD300A/CX3CR1/LGALS9/PTAFR/ITGAM/SERPINB9/CLEC7A/LILRB4/PLCG2/MICA/HLA-E/TNF/PIK3R6	52
GO:0022407	regulation of cell-cell adhesion	52/572	448/18722	0.0107726	1.52432	1.13076	CD44/SPI1/PTPRC/CORO1A/PIEZO1/LILRB1/RASAL3/EBI3/TGFB1/AKNA/DOCK8/VSIR/CCL2/PTPN6/CD83/BCL6/CD86/LOXL3/CD274/TNFSF18/SASH3/NCKAP1L/IL1B/HAVCR2/KLF4/VAV1/NFKBIZ/IL18/VSIG4/ITGB2/JAK1/LAPTM5/VCAM1/NLRP3/ZC3H12A/PRKCD/SYK/NFKBID/SERPINF2/CD300A/CCDC88B/LGALS9/PTAFR/SOCS6/EGR3/LILRB4/SPN/CARD11/AIF1/HLA-E/TNF/PIK3R6	52
GO:1903706	regulation of hemopoiesis	51/572	367/18722	9.11906e-06	0.00344093	0.00255254	PAF1/SCIN/BTK/TYROBP/SPI1/PTPRC/TREM2/NFKBIA/LILRB1/TGFB1/VSIR/PTPN6/CD83/BCL6/CD86/LOXL3/CSF3R/TNFSF18/SASH3/NCKAP1L/ZFP36/NOTCH2/IL15RA/NFKBIZ/IL18/ZFP36L2/TAL1/NLRP3/CCR1/ZC3H12A/TLR3/SYK/AXL/NFKBID/INPP5D/LGALS9/FOS/JUN/EGR3/HCLS1/GAS6/CSF1/LILRB4/CARD11/MTOR/MAFB/HSPA1B/HSPA1A/TNF/PIK3R6/CCL3	51
GO:0030098	lymphocyte differentiation	51/572	374/18722	2.10898e-05	0.00734575	0.00544921	BTK/SPI1/PTPRC/BLNK/LYL1/TNFSF8/VSIR/TCIRG1/PTPN6/CD83/BCL6/CD86/LOXL3/TNFSF18/EGR1/SASH3/NCKAP1L/PREX1/RUNX2/IL1B/NOTCH2/IL15RA/DOCK2/IRF8/VAV1/NFKBIZ/IL18/ZFP36L2/MR1/MERTK/CMTM7/IL6R/VCAM1/NLRP3/ZC3H12A/SYK/STAT6/AXL/NFKBID/INPP5D/LGALS9/EGR3/GAS6/IKZF1/LILRB4/SPN/PLCG2/CARD11/MTOR/MAFB/PIK3R6	51
GO:0002696	positive regulation of leukocyte activation	51/572	409/18722	0.00103913	0.209129	0.155135	BTK/TYROBP/GAB2/PTPRC/TREM2/NFATC2/CORO1A/STX4/LILRB1/RASAL3/EBI3/TGFB1/DOCK8/VSIR/CCL2/PTPN6/CD83/BCL6/CD86/CD274/SASH3/NCKAP1L/IL1B/IL15RA/HAVCR2/VAV1/NFKBIZ/IL18/ITGB2/VCAM1/NLRP3/SYK/STAT6/AXL/NFKBID/CCDC88B/INPP5D/LGALS9/PTAFR/ITGAM/CLEC7A/TLR6/EGR3/GAS6/LILRB4/CARD11/AIF1/HLA-E/CEBPA/PIK3R6/CCL3	51
GO:0002366	leukocyte activation involved in immune response	49/572	275/18722	7.8877e-10	1.19052e-06	8.83146e-07	ITGAL/BTK/TYROBP/ERCC1/SLC11A1/GAB2/CD84/SPI1/STXBP2/APBB1IP/PTPRC/LAT2/TREM2/CORO1A/STX4/LILRB1/TGFB1/BCL6/CD86/LOXL3/TNFSF18/NCKAP1L/NMI/PRAM1/NOTCH2/DOCK2/HAVCR2/IRF8/NFKBIZ/IL18/ITGB2/IL6R/NLRP3/ZC3H12A/SYK/STAT6/NFKBID/CD300A/CX3CR1/LGALS9/PTAFR/ITGAM/CLEC7A/SPN/PLCG2/MTOR/LILRA2/MILR1/CCL3	49
GO:0002263	cell activation involved in immune response	49/572	279/18722	1.53346e-09	1.73587e-06	1.2877e-06	ITGAL/BTK/TYROBP/ERCC1/SLC11A1/GAB2/CD84/SPI1/STXBP2/APBB1IP/PTPRC/LAT2/TREM2/CORO1A/STX4/LILRB1/TGFB1/BCL6/CD86/LOXL3/TNFSF18/NCKAP1L/NMI/PRAM1/NOTCH2/DOCK2/HAVCR2/IRF8/NFKBIZ/IL18/ITGB2/IL6R/NLRP3/ZC3H12A/SYK/STAT6/NFKBID/CD300A/CX3CR1/LGALS9/PTAFR/ITGAM/CLEC7A/SPN/PLCG2/MTOR/LILRA2/MILR1/CCL3	49
GO:0060326	cell chemotaxis	49/572	310/18722	1.80088e-07	0.00010193	7.56133e-05	ELMO2/SPI1/EDN1/CXCL2/SLC8B1/PDGFB/RIN3/CORO1A/CCL2/BIN2/FGF1/CSF3R/TNFSF18/NCKAP1L/NR4A1/PREX1/EDN3/DOCK4/NINJ1/P2RX4/CH25H/VAV1/TRPM2/RAB13/ACKR3/ACKR2/TIAM1/ITGB2/IL6R/CXCL16/VCAM1/CCR1/PRKCD/SYK/CX3CR1/LGALS9/C3AR1/IL16/CMKLR1/PLEC/EGR3/CSF1R/GAS6/CSF1/AIF1/GPSM3/CCL4/CCL3L1/CCL3	49
GO:0002237	response to molecule of bacterial origin	49/572	363/18722	0.000170964	0.0368632	0.0273457	PAF1/MGST1/SLC11A1/SPI1/EDN1/CXCL2/MGST2/IRAK3/TREM2/NFKBIA/NFKBIB/LILRB1/TGFB1/CCL2/IL10RA/PPARD/LY86/SPARC/CD86/CD274/NR4A1/IL1B/ZFP36/IRF5/IRAK2/HAVCR2/TLR2/CASP1/IRF8/IL18/SCIMP/VCAM1/NLRP3/ZC3H12A/AXL/CX3CR1/LGALS9/PTAFR/FOS/TLR1/TLR6/JUN/CARD9/PLCG2/C4B/TNF/LILRA2/MRC1/CCL3	49
GO:0002683	negative regulation of immune system process	49/572	434/18722	0.0260274	31.0137	23.0065	BTK/TYROBP/CD84/SPI1/PTPRC/IRAK3/TREM2/RIN3/LILRB1/TGFB1/VSIR/CCL2/PTPN6/BCL6/CD86/LOXL3/GBP1/CD274/TNFSF18/NCKAP1L/NMI/RHBDF2/HAVCR2/MERTK/SAMSN1/VSIG4/LAPTM5/IFI16/ZC3H12A/TLR3/SYK/STAT6/AXL/CD300A/CX3CR1/INPP5D/LGALS9/SERPINB9/SOCS6/PARP14/LILRB4/SPN/MAFB/LST1/MICA/HLA-E/TNF/MILR1/CCL3	49
GO:0045785	positive regulation of cell adhesion	49/572	437/18722	0.34194	38.7076	28.714	CD44/APBB1IP/PTPRC/CASS4/PDGFB/CORO1A/PIEZO1/STX4/LILRB1/RASAL3/EBI3/DOCK8/VSIR/CCL2/PTPN6/CD83/BCL6/CD86/CD274/TNFSF18/SASH3/NCKAP1L/PREX1/RREB1/IL1B/HAVCR2/ZFHX3/VAV1/CCN1/NFKBIZ/IL18/ITGB2/JAK1/VCAM1/NLRP3/SYK/NFKBID/SERPINF2/CCDC88B/LGALS9/PTAFR/EGR3/CSF1/LILRB4/CARD11/AIF1/HLA-E/TNF/PIK3R6	49
GO:0007159	leukocyte cell-cell adhesion	48/572	371/18722	0.00222594	0.387656	0.28757	ITGAL/CD44/PTPRC/CORO1A/LILRB1/RASAL3/EBI3/DOCK8/VSIR/CCL2/SELPLG/PTPN6/CD83/BCL6/CD86/LOXL3/CD274/TNFSF18/SASH3/NCKAP1L/IL1B/HAVCR2/KLF4/VAV1/NFKBIZ/IL18/VSIG4/ITGB2/LAPTM5/VCAM1/NLRP3/ZC3H12A/SYK/NFKBID/CD300A/CCDC88B/CX3CR1/LGALS9/PTAFR/SOCS6/EGR3/LILRB4/SPN/CARD11/AIF1/HLA-E/TNF/PIK3R6	48
GO:0050900	leukocyte migration	47/572	369/18722	0.00908899	1.32758	0.984821	ITGAL/SPI1/EDN1/CXCL2/SLC8B1/TREM2/PDGFB/RIN3/CORO1A/DOCK8/CCL2/SELPLG/CSF3R/TNFSF18/NCKAP1L/PREX1/EDN3/NINJ1/P2RX4/CH25H/VAV1/TRPM2/ITGB2/IL6R/CXCL16/VCAM1/NLRP3/CCR1/SYK/CD300A/CX3CR1/LGALS9/PTAFR/C3AR1/IL16/CMKLR1/PLEC/CSF1R/GAS6/CSF1/SPN/AIF1/GPSM3/TNF/CCL4/CCL3L1/CCL3	47
GO:0002274	myeloid leukocyte activation	45/572	223/18722	2.70292e-10	6.6093e-07	4.90289e-07	BTK/TYROBP/SLC11A1/IFNGR1/GAB2/CD84/SPI1/STXBP2/PTPRC/LAT2/TREM2/STX4/CD33/NMI/BATF3/PREX1/PRAM1/NOTCH2/DOCK2/HAVCR2/TLR2/IL18/VSIG4/ITGB2/ZC3H12A/PRKCD/TLR3/SYK/CD300A/CX3CR1/LGALS9/PTAFR/ITGAM/TLR1/TLR6/CSF1/TMEM106A/LILRB4/PLCG2/AIF1/TNF/LILRA2/CEBPA/MILR1/CCL3	45
GO:1903037	regulation of leukocyte cell-cell adhesion	45/572	336/18722	0.000614266	1.03015	0.76418	CD44/PTPRC/CORO1A/LILRB1/RASAL3/EBI3/DOCK8/VSIR/CCL2/PTPN6/CD83/BCL6/CD86/LOXL3/CD274/TNFSF18/SASH3/NCKAP1L/IL1B/HAVCR2/KLF4/VAV1/NFKBIZ/IL18/VSIG4/ITGB2/LAPTM5/VCAM1/NLRP3/ZC3H12A/SYK/NFKBID/CD300A/CCDC88B/LGALS9/PTAFR/SOCS6/EGR3/LILRB4/SPN/CARD11/AIF1/HLA-E/TNF/PIK3R6	45
GO:0030099	myeloid cell differentiation	45/572	381/18722	0.718483	72.5002	53.7819	PAF1/SCIN/TYROBP/GAB2/SPI1/PIR/TREM2/NFKBIA/LILRB1/TGFB1/TCIRG1/PTPN6/BCL6/CSF3R/NCKAP1L/BATF3/KLF2/ZFP36/NOTCH2/TLR2/IRF8/FLI1/WASF2/GAB3/TAL1/IFI16/CCR1/TLR3/INPP5D/FOS/RASGRP4/NRROS/JUN/HCLS1/CSF1R/CSF1/IKZF1/LILRB4/MTOR/MAFB/HSPA1B/HSPA1A/TNF/CEBPA/CCL3	45
GO:0032496	response to lipopolysaccharide	44/572	343/18722	0.0697182	8.76901	6.505	PAF1/MGST1/SLC11A1/SPI1/EDN1/CXCL2/MGST2/IRAK3/TREM2/NFKBIA/NFKBIB/LILRB1/TGFB1/CCL2/IL10RA/PPARD/LY86/SPARC/CD86/CD274/NR4A1/IL1B/ZFP36/IRAK2/HAVCR2/TLR2/CASP1/IRF8/IL18/SCIMP/VCAM1/NLRP3/ZC3H12A/AXL/CX3CR1/LGALS9/PTAFR/FOS/JUN/PLCG2/TNF/LILRA2/MRC1/CCL3	44
GO:0043410	positive regulation of MAPK cascade	44/572	480/18722	8808.8	394913	292953	CD44/SPI1/EDN1/PTPRC/TREM2/GADD45B/OSM/PDGFB/DOK5/TGFB1/CCL2/DUSP22/FGF1/EDN3/IL1B/NOTCH2/HAVCR2/PIK3R5/ACKR3/FGD2/TIAM1/NCF1/SCIMP/LAPTM5/CCR1/ZC3H12A/TLR3/SYK/DENND2B/SERPINF2/LGALS9/CLEC7A/TLR6/CSF1R/GAS6/TNFAIP8L3/TMEM106A/CARD9/PLCG2/TNF/CCL4/CCL3L1/PIK3R6/CCL3	44
GO:1902105	regulation of leukocyte differentiation	43/572	279/18722	0.000152189	0.0344557	0.00255598	BTK/TYROBP/PTPRC/TREM2/LILRB1/TGFB1/VSIR/PTPN6/CD83/BCL6/CD86/LOXL3/TNFSF18/SASH3/NCKAP1L/NOTCH2/IL15RA/NFKBIZ/IL18/ZFP36L2/TAL1/NLRP3/CCR1/ZC3H12A/TLR3/SYK/AXL/NFKBID/INPP5D/LGALS9/FOS/JUN/EGR3/HCLS1/GAS6/CSF1/LILRB4/CARD11/MTOR/MAFB/TNF/PIK3R6/CCL3	43
GO:0002703	regulation of leukocyte mediated immunity	42/572	226/18722	2.67344e-07	0.000134504	9.97772e-06	BTK/TYROBP/WAS/GAB2/CD84/SPI1/STXBP2/PTPRC/TREM2/STX4/LILRB1/TGFB1/PTPN6/BCL6/SASH3/NCKAP1L/IL1B/C3/PRAM1/HAVCR2/VAV1/IL18/MR1/ITGB2/SCIMP/NLRP3/TLR3/SYK/STAT6/CD300A/CX3CR1/LGALS9/PTAFR/ITGAM/SERPINB9/CLEC7A/LILRB4/PLCG2/MICA/HLA-E/TNF/PIK3R6	42
GO:0051251	positive regulation of lymphocyte activation	42/572	362/18722	10.9	850.951	631.25	BTK/TYROBP/PTPRC/NFATC2/CORO1A/LILRB1/RASAL3/EBI3/TGFB1/DOCK8/VSIR/CCL2/PTPN6/CD83/BCL6/CD86/CD274/SASH3/NCKAP1L/IL1B/IL15RA/HAVCR2/VAV1/NFKBIZ/IL18/VCAM1/NLRP3/SYK/STAT6/AXL/NFKBID/CCDC88B/INPP5D/LGALS9/CLEC7A/EGR3/GAS6/LILRB4/CARD11/AIF1/HLA-E/PIK3R6	42
GO:0070661	leukocyte proliferation	41/572	318/18722	0.590342	63.6445	4.72126	BTK/TYROBP/SLC11A1/PTPRC/TREM2/NFATC2/CORO1A/LILRB1/RASAL3/EBI3/TNFSF8/DOCK8/VSIR/TCIRG1/PTPN6/BCL6/CD86/CD274/TNFSF18/SASH3/NCKAP1L/IL1B/DOCK2/HAVCR2/IL18/VSIG4/VCAM1/PRKCD/SYK/CD300A/CCDC88B/INPP5D/LGALS9/CSF1R/CSF1/LILRB4/SPN/CARD11/AIF1/LST1/HLA-E	41
GO:0050863	regulation of T cell activation	41/572	329/18722	1.91355	176.827	131.174	PTPRC/CORO1A/LILRB1/RASAL3/EBI3/TNFSF8/DOCK8/VSIR/CCL2/PTPN6/CD83/BCL6/CD86/LOXL3/CD274/TNFSF18/SASH3/NCKAP1L/IL1B/HAVCR2/VAV1/NFKBIZ/IL18/VSIG4/LAPTM5/VCAM1/NLRP3/ZC3H12A/SYK/NFKBID/CD300A/CCDC88B/LGALS9/SOCS6/EGR3/LILRB4/SPN/CARD11/AIF1/HLA-E/PIK3R6	41
GO:0002460	adaptive immune response based on somatic recombination of immune receptors built from immunoglobulin superfamily domains	41/572	356/18722	27.6863	195.881	1453.08	BTK/ERCC1/WAS/SLC11A1/PTPRC/TREM2/LILRB1/EBI3/TGFB1/TCIRG1/PTPN6/BCL6/LOXL3/CD274/TNFSF18/SASH3/NCKAP1L/IL1B/C3/HAVCR2/NFKBIZ/IL18/MR1/IL6R/NLRP3/ZC3H12A/PRKCD/STAT6/NFKBID/INPP5D/CLEC7A/KLHL6/LILRB4/CARD9/SPN/MTOR/MICA/HLA-E/C4B/TNF/C4A	41
GO:0050727	regulation of inflammatory response	41/572	386/18722	3.94739	23212.7	17219.6	BTK/PTPRC/MGST2/NLRP1/TREM2/OSM/NFKBIA/AKNA/PPARD/BCL6/TNFSF18/NMI/IL1B/C3/ZFP36/RHBDF2/NINJ1/AOAH/KLF4/TLR2/CASP1/SIGLEC10/NFKBIZ/IL18/PIK3AP1/NCF1/NLRP3/PRKCD/TLR3/DAGLB/SYK/IL16/TLR10/IL17RA/TLR7/PLCG2/HLA-E/GPSM3/TNF/CEBPA/CCL3	41
GO:0051090	regulation of DNA-binding transcription factor activity	41/572	440/18722	24068.1	981804	728319	BTK/PRKCH/SPI1/SP100/EDN1/IRAK3/NFKBIA/NFKBIB/TRIM38/ID3/SGK1/TNFSF18/TMIGD3/IL1B/TRIM22/IRAK2/HAVCR2/KLF4/TLR2/IL18/NLRP3/DDR2/ZC3H12A/TLR3/SYK/CX3CR1/LGALS9/CLEC7A/TLR6/CMKLR1/PARP10/HCLS1/GAS6/LPAR5/CARD9/PLCG2/CARD11/HSPA1B/HSPA1A/TNF/ADORA3	41
GO:0022409	positive regulation of cell-cell adhesion	39/572	284/18722	0.336114	38.7076	28.714	CD44/PTPRC/CORO1A/PIEZO1/LILRB1/RASAL3/EBI3/DOCK8/VSIR/CCL2/PTPN6/CD83/BCL6/CD86/CD274/SASH3/NCKAP1L/IL1B/HAVCR2/VAV1/NFKBIZ/IL18/ITGB2/JAK1/VCAM1/NLRP3/SYK/NFKBID/SERPINF2/CCDC88B/LGALS9/PTAFR/EGR3/LILRB4/CARD11/AIF1/HLA-E/TNF/PIK3R6	39
GO:0071216	cellular response to biotic stimulus	38/572	246/18722	0.0147939	2.02991	1.50582	PAF1/BTK/SPI1/CXCL2/TREM2/NFKBIA/NFKBIB/LILRB1/TGFB1/CCL2/PPARD/LY86/CD86/CD274/IL1B/ZFP36/IRAK2/HAVCR2/TLR2/CASP1/IRF8/IL18/SCIMP/NLRP3/ZC3H12A/SYK/AXL/CX3CR1/PTAFR/CLEC7A/TLR1/TLR6/PLCG2/TNF/LILRA2/MRC1/TXNIP/CCL3	38
GO:0032943	mononuclear cell proliferation	38/572	291/18722	3.96986	339.161	251.595	BTK/TYROBP/SLC11A1/PTPRC/NFATC2/CORO1A/LILRB1/RASAL3/EBI3/TNFSF8/DOCK8/VSIR/PTPN6/BCL6/CD86/CD274/TNFSF18/SASH3/NCKAP1L/IL1B/DOCK2/HAVCR2/IL18/VSIG4/VCAM1/PRKCD/SYK/CD300A/CCDC88B/INPP5D/LGALS9/CSF1/LILRB4/SPN/CARD11/AIF1/LST1/HLA-E	38
GO:0001818	negative regulation of cytokine production	38/572	357/18722	2325.84	112036	83110.2	BTK/TYROBP/SLC11A1/CD84/PTPRC/IRAK3/TREM2/LILRB1/TGFB1/CD33/VSIR/PTPN6/CD83/BCL6/GBP1/CD274/ADCY7/NCKAP1L/NMI/KLF2/ZFP36/HAVCR2/KLF4/MERTK/VSIG4/LAPTM5/NLRP3/ZC3H12A/AXL/CX3CR1/INPP5D/LGALS9/TLR6/CMKLR1/GAS6/LILRB4/TNF/LILRA4	38
GO:0002253	activation of immune response	38/572	375/18722	9992.21	443576	329052	BTK/TYROBP/PRKCH/PTPRC/FYB1/LAT2/BLNK/TREM2/NFATC2/PTPN6/GBP1/NCKAP1L/IL1B/C3/THEMIS2/PRAM1/VAV1/NFKBIZ/VSIG4/LAPTM5/IFI16/ZC3H12A/PRKCD/ERMAP/SYK/NFKBID/CD300A/INPP5D/C3AR1/CLEC7A/KLHL6/CMKLR1/LILRB4/PLCG2/CARD11/C4B/LILRA2/C4A	38
GO:0046651	lymphocyte proliferation	37/572	288/18722	14.4786	1057.41	784.402	BTK/TYROBP/SLC11A1/PTPRC/NFATC2/CORO1A/LILRB1/RASAL3/EBI3/TNFSF8/DOCK8/VSIR/PTPN6/BCL6/CD86/CD274/TNFSF18/SASH3/NCKAP1L/IL1B/DOCK2/HAVCR2/IL18/VSIG4/VCAM1/PRKCD/SYK/CD300A/CCDC88B/INPP5D/LGALS9/LILRB4/SPN/CARD11/AIF1/LST1/HLA-E	37
GO:0033674	positive regulation of kinase activity	37/572	467/18722	1.33088e+07	2.98327e+08	2.21304e+08	SLC11A1/EDN1/PTPRC/CASS4/TREM2/PDGFB/TGFB1/FGF1/CD86/EGR1/NCKAP1L/EDN3/IL1B/PIK3R5/CCN1/FGD2/FCGR1A/IL18/MERTK/TIAM1/NCF1/IL6R/TAL1/DDR2/PRKCD/TLR3/SYK/AXL/CD300A/TLR6/CSF1R/GAS6/TNFAIP8L3/CSF1/MTOR/TNF/PIK3R6	37
GO:0071706	tumor necrosis factor superfamily cytokine production	36/572	186/18722	4.97533e-06	0.0140802	0.0104449	TYROBP/IFNGR1/CYBA/CD84/PTPRC/IRAK3/TREM2/LILRB1/CD33/VSIR/PTPN6/CD86/CD274/SASH3/ZFP36/HAVCR2/TLR2/ZC3H12A/TLR3/SYK/CYBB/AXL/CX3CR1/LGALS9/PTAFR/CLEC7A/TLR1/GAS6/TMEM106A/CARD9/SPN/PLCG2/HLA-E/LILRA4/LILRA2/CCL3	36
GO:1903555	regulation of tumor necrosis factor superfamily cytokine production	36/572	186/18722	4.97533e-06	0.0140802	0.0104449	TYROBP/IFNGR1/CYBA/CD84/PTPRC/IRAK3/TREM2/LILRB1/CD33/VSIR/PTPN6/CD86/CD274/SASH3/ZFP36/HAVCR2/TLR2/ZC3H12A/TLR3/SYK/CYBB/AXL/CX3CR1/LGALS9/PTAFR/CLEC7A/TLR1/GAS6/TMEM106A/CARD9/SPN/PLCG2/HLA-E/LILRA4/LILRA2/CCL3	36
GO:0030595	leukocyte chemotaxis	36/572	230/18722	0.0619022	8.00838	5.94075	SPI1/EDN1/CXCL2/SLC8B1/PDGFB/RIN3/CORO1A/CCL2/CSF3R/TNFSF18/NCKAP1L/PREX1/EDN3/NINJ1/CH25H/VAV1/TRPM2/ITGB2/IL6R/CXCL16/CCR1/SYK/CX3CR1/LGALS9/C3AR1/IL16/CMKLR1/PLEC/CSF1R/GAS6/CSF1/AIF1/GPSM3/CCL4/CCL3L1/CCL3	36
GO:1903039	positive regulation of leukocyte cell-cell adhesion	36/572	239/18722	0.214035	26.1932	19.4306	CD44/PTPRC/CORO1A/LILRB1/RASAL3/EBI3/DOCK8/VSIR/CCL2/PTPN6/CD83/BCL6/CD86/CD274/SASH3/NCKAP1L/IL1B/HAVCR2/VAV1/NFKBIZ/IL18/ITGB2/VCAM1/NLRP3/SYK/NFKBID/CCDC88B/LGALS9/PTAFR/EGR3/LILRB4/CARD11/AIF1/HLA-E/TNF/PIK3R6	36
GO:0030217	T cell differentiation	36/572	257/18722	2.14763	194.49	144.276	SPI1/PTPRC/TNFSF8/VSIR/TCIRG1/CD83/BCL6/CD86/LOXL3/TNFSF18/EGR1/SASH3/NCKAP1L/PREX1/RUNX2/IL1B/DOCK2/VAV1/NFKBIZ/IL18/ZFP36L2/MR1/IL6R/NLRP3/ZC3H12A/SYK/STAT6/NFKBID/LGALS9/EGR3/LILRB4/SPN/CARD11/MTOR/MAFB/PIK3R6	36
GO:0006909	phagocytosis	36/572	308/18722	529.517	29970.7	22232.8	ITGAL/TYROBP/SLC11A1/CYBA/ELMO2/PTPRC/TREM2/CORO1A/CCL2/BIN2/NCKAP1L/IL1B/C3/IL15RA/DOCK2/TLR2/MYO7A/IRF8/VAV1/FCGR1A/MERTK/ITGB2/ARHGAP25/PRKCD/SYK/PLD4/AXL/CD300A/ITGAM/CLEC7A/GAS6/PLCG2/AIF1/C4B/TNF/C4A	36
GO:0009615	response to virus	36/572	367/18722	7709.13	2.83796e+06	210525	MAP3K14/IFNGR1/POU2F2/PTPRC/IRAK3/NLRP1/LILRB1/UNC93B1/GBP3/GBP1/NMI/BATF3/IRF5/WDFY4/TRIM22/TLR2/ITGAX/MOV10/SAP30BP/IFI16/ZC3H12A/TLR3/IRF2/MLKL/LGALS9/TRIM56/SLFN11/IL17RA/IFNLR1/CARD9/TLR7/ATG7/MICA/TNF/APOBEC3G/CCL4	36
GO:0018212	peptidyl-tyrosine modification	36/572	378/18722	172022	5.72732e+06	4.24862e+06	BTK/CD44/PTPRC/CASS4/TREM2/OSM/PDGFB/TGFB1/HIPK3/PTPN6/DUSP22/TNFSF18/TPST2/FCGR1A/IL18/MERTK/SAMSN1/NCF1/ITGB2/IL6R/JAK1/DDR2/HIPK1/PRKCD/SYK/AXL/CD300A/CLEC7A/PARP14/HCLS1/CSF1R/GAS6/LILRB4/PLCG2/MTOR/TNF	36
GO:0070663	regulation of leukocyte proliferation	35/572	245/18722	0.272925	242.315	179.753	BTK/TYROBP/PTPRC/NFATC2/CORO1A/LILRB1/RASAL3/EBI3/TNFSF8/VSIR/PTPN6/BCL6/CD86/CD274/TNFSF18/SASH3/NCKAP1L/IL1B/HAVCR2/IL18/VSIG4/VCAM1/SYK/CD300A/CCDC88B/INPP5D/LGALS9/CSF1R/CSF1/LILRB4/SPN/CARD11/AIF1/LST1/HLA-E	35
GO:0018108	peptidyl-tyrosine phosphorylation	35/572	375/18722	492930	1.54999e+07	1.14981e+07	BTK/CD44/PTPRC/CASS4/TREM2/OSM/PDGFB/TGFB1/HIPK3/PTPN6/DUSP22/TNFSF18/FCGR1A/IL18/MERTK/SAMSN1/NCF1/ITGB2/IL6R/JAK1/DDR2/HIPK1/PRKCD/SYK/AXL/CD300A/CLEC7A/PARP14/HCLS1/CSF1R/GAS6/LILRB4/PLCG2/MTOR/TNF	35
GO:0032635	interleukin-6 production	34/572	165/18722	6.16042e-05	0.0154969	0.0114959	TYROBP/POU2F2/CYBA/CD84/IRAK3/TREM2/PTPN6/NCKAP1L/IL1B/KLF2/HAVCR2/TLR2/IL6R/SCIMP/ZC3H12A/TLR3/SYK/INPP5D/LGALS9/PTAFR/CLEC7A/IL16/TLR1/TLR6/IL17RA/GAS6/TMEM106A/LILRB4/CARD9/TLR7/PLCG2/AIF1/TNF/LILRA2	34
GO:0032675	regulation of interleukin-6 production	34/572	165/18722	6.16042e-05	0.0154969	0.0114959	TYROBP/POU2F2/CYBA/CD84/IRAK3/TREM2/PTPN6/NCKAP1L/IL1B/KLF2/HAVCR2/TLR2/IL6R/SCIMP/ZC3H12A/TLR3/SYK/INPP5D/LGALS9/PTAFR/CLEC7A/IL16/TLR1/TLR6/IL17RA/GAS6/TMEM106A/LILRB4/CARD9/TLR7/PLCG2/AIF1/TNF/LILRA2	34
GO:0032640	tumor necrosis factor production	34/572	181/18722	0.00128456	0.232659	0.17259	TYROBP/IFNGR1/CYBA/CD84/PTPRC/IRAK3/TREM2/LILRB1/CD33/VSIR/PTPN6/SASH3/ZFP36/HAVCR2/TLR2/ZC3H12A/TLR3/SYK/CYBB/AXL/CX3CR1/LGALS9/PTAFR/CLEC7A/TLR1/GAS6/TMEM106A/CARD9/SPN/PLCG2/HLA-E/LILRA4/LILRA2/CCL3	34
GO:0032680	regulation of tumor necrosis factor production	34/572	181/18722	0.00128456	0.232659	0.17259	TYROBP/IFNGR1/CYBA/CD84/PTPRC/IRAK3/TREM2/LILRB1/CD33/VSIR/PTPN6/SASH3/ZFP36/HAVCR2/TLR2/ZC3H12A/TLR3/SYK/CYBB/AXL/CX3CR1/LGALS9/PTAFR/CLEC7A/TLR1/GAS6/TMEM106A/CARD9/SPN/PLCG2/HLA-E/LILRA4/LILRA2/CCL3	34
GO:0071219	cellular response to molecule of bacterial origin	34/572	221/18722	0.0687373	72.382	53.6942	PAF1/SPI1/CXCL2/TREM2/NFKBIA/NFKBIB/LILRB1/TGFB1/CCL2/PPARD/LY86/CD86/CD274/IL1B/ZFP36/IRAK2/HAVCR2/TLR2/CASP1/IRF8/IL18/SCIMP/NLRP3/ZC3H12A/AXL/CX3CR1/PTAFR/TLR1/TLR6/PLCG2/TNF/LILRA2/MRC1/CCL3	34
GO:0032944	regulation of mononuclear cell proliferation	34/572	227/18722	1.55201	146.406	108.606	BTK/TYROBP/PTPRC/NFATC2/CORO1A/LILRB1/RASAL3/EBI3/TNFSF8/VSIR/PTPN6/BCL6/CD86/CD274/TNFSF18/SASH3/NCKAP1L/IL1B/HAVCR2/IL18/VSIG4/VCAM1/SYK/CD300A/CCDC88B/INPP5D/LGALS9/CSF1/LILRB4/SPN/CARD11/AIF1/LST1/HLA-E	34
GO:0002699	positive regulation of immune effector process	34/572	235/18722	0.440359	369.249	273.915	BTK/TYROBP/GAB2/CD84/SPI1/STXBP2/PTPRC/TREM2/STX4/LILRB1/TGFB1/CD86/SASH3/IL1B/C3/VAV1/NFKBIZ/IL18/MR1/ITGB2/SCIMP/LAPTM5/NLRP3/SYK/STAT6/NFKBID/CD300A/LGALS9/PTAFR/ITGAM/CLEC7A/PLCG2/HLA-E/TNF	34
GO:0031349	positive regulation of defense response	34/572	278/18722	586.833	32804.7	24335.1	BTK/TYROBP/CYBA/SPI1/MGST2/TREM2/OSM/NFKBIA/TNFSF18/NMI/IL1B/C3/NINJ1/HAVCR2/TLR2/VAV1/NFKBIZ/IL18/IFI16/TLR3/SYK/CLEC7A/IL16/TLR10/IL17RA/CARD9/TLR7/PLCG2/HLA-E/GPSM3/TNF/LILRA2/CEBPA/CCL3	34
GO:0002768	immune response-regulating cell surface receptor signaling pathway	34/572	315/18722	18472.6	774481	57452.3	BTK/TYROBP/PRKCH/PTPRC/FYB1/LAT2/BLNK/NFATC2/LILRB1/PTPN6/GBP1/NCKAP1L/THEMIS2/PRAM1/VAV1/NFKBIZ/LAPTM5/ZC3H12A/PRKCD/ERMAP/SYK/NFKBID/CD300A/INPP5D/C3AR1/CLEC7A/KLHL6/CMKLR1/LILRB4/PLCG2/FCGR1B/CARD11/LILRA4/LILRA2	34
GO:0050866	negative regulation of cell activation	33/572	210/18722	0.921033	90.6617	6.72544	BTK/TYROBP/CD84/SPI1/PTPRC/TREM2/PDGFB/LILRB1/VSIR/PTPN6/BCL6/CD86/LOXL3/CD274/TNFSF18/NCKAP1L/HAVCR2/MERTK/SAMSN1/VSIG4/LAPTM5/ZC3H12A/PRKCD/AXL/CD300A/INPP5D/LGALS9/SOCS6/LILRB4/SPN/LST1/MICA/MILR1	33
GO:0050670	regulation of lymphocyte proliferation	33/572	225/18722	0.705199	570.204	422.987	BTK/TYROBP/PTPRC/NFATC2/CORO1A/LILRB1/RASAL3/EBI3/TNFSF8/VSIR/PTPN6/BCL6/CD86/CD274/TNFSF18/SASH3/NCKAP1L/IL1B/HAVCR2/IL18/VSIG4/VCAM1/SYK/CD300A/CCDC88B/INPP5D/LGALS9/LILRB4/SPN/CARD11/AIF1/LST1/HLA-E	33
GO:0002449	lymphocyte mediated immunity	33/572	350/18722	1.06387e+06	3.10789e+06	2.30548e+07	BTK/ERCC1/WAS/PTPRC/TREM2/CORO1A/LILRB1/TGFB1/TCIRG1/PTPN6/BCL6/SASH3/NCKAP1L/IL1B/C3/HAVCR2/VAV1/IL18/MR1/NLRP3/PRKCD/STAT6/INPP5D/LGALS9/SERPINB9/LILRB4/CARD9/MICA/HLA-E/C4B/TNF/C4A/PIK3R6	33
GO:0045860	positive regulation of protein kinase activity	33/572	386/18722	1.11807e+07	2.54402e+08	1.8872e+08	SLC11A1/EDN1/PTPRC/CASS4/PDGFB/TGFB1/FGF1/CD86/EGR1/NCKAP1L/EDN3/IL1B/PIK3R5/CCN1/FGD2/FCGR1A/IL18/TIAM1/NCF1/IL6R/TAL1/DDR2/PRKCD/TLR3/SYK/CD300A/TLR6/CSF1R/GAS6/CSF1/MTOR/TNF/PIK3R6	33
GO:0050870	positive regulation of T cell activation	32/572	216/18722	1.27773	964.264	715.307	PTPRC/CORO1A/LILRB1/RASAL3/EBI3/DOCK8/VSIR/CCL2/PTPN6/CD83/BCL6/CD86/CD274/SASH3/NCKAP1L/IL1B/HAVCR2/VAV1/NFKBIZ/IL18/VCAM1/NLRP3/SYK/NFKBID/CCDC88B/LGALS9/EGR3/LILRB4/CARD11/AIF1/HLA-E/PIK3R6	32
GO:0070371	ERK1 and ERK2 cascade	32/572	330/18722	908217	2.6704e+07	1.98094e+07	CD44/PTPRC/TREM2/PDGFB/TGFB1/CCL2/PTPN6/FGF1/GBP1/IL1B/NOTCH2/HAVCR2/KLF4/CCN1/ACKR3/ZFP36L2/TIAM1/SCIMP/CCR1/SYK/DENND2B/SERPINF2/LGALS9/OXTR/CSF1R/GAS6/TNFAIP8L3/CARD9/TNF/CCL4/CCL3L1/CCL3	32
GO:0042113	B cell activation	32/572	334/18722	1.21442e+06	3.48032e+07	2.58176e+06	SKAP2/BTK/TYROBP/ERCC1/SPI1/PTPRC/LAT2/BLNK/NFATC2/LYL1/TGFB1/TCIRG1/PTPN6/BCL6/CD86/SASH3/NCKAP1L/THEMIS2/NOTCH2/IRF8/ZFP36L2/CMTM7/SAMSN1/LAPTM5/VCAM1/PRKCD/SYK/STAT6/CD300A/INPP5D/PLCG2/CARD11	32
GO:0032102	negative regulation of response to external stimulus	32/572	420/18722	2.19687e+08	3.90095e+09	2.89379e+09	EDN1/PTPRC/IRAK3/TREM2/PDGFB/RIN3/LILRB1/CCL2/PPARD/SPP1/NMI/ZFP36/RHBDF2/HAVCR2/AOAH/KLF4/SIGLEC10/VSIG4/NLRP3/IFI16/PRKCD/SYK/SERPINF2/LGALS9/SERPINB9/PARP14/KREMEN1/AIF1/MICA/HLA-E/TNF/LILRA2	32
GO:0042060	wound healing	32/572	422/18722	2.42986e+08	4.21548e+08	3.12712e+09	WAS/SLC11A1/CD44/TNC/DTNBP1/EDN1/PDGFB/TGFB1/HGFAC/PTPN6/PPARD/SPARC/FGF1/RREB1/NOTCH2/VAV1/CCN1/MERTK/GRHL3/SCUBE1/TREML1/PRKCD/SYK/AXL/SERPINF2/CLEC7A/HPSE/PLEC/GAS6/PLCG2/MTOR/TNF	32
GO:0046631	alpha-beta T cell activation	31/572	156/18722	0.00668663	0.108132	0.802145	PTPRC/LILRB1/RASAL3/EBI3/TNFSF8/VSIR/TCIRG1/CD83/BCL6/CD86/LOXL3/CD274/TNFSF18/SASH3/NCKAP1L/WDFY4/DOCK2/NFKBIZ/IL18/IL6R/NLRP3/ZC3H12A/SYK/STAT6/NFKBID/CD300A/LGALS9/LILRB4/SPN/MTOR/HLA-E	31
GO:1902107	positive regulation of leukocyte differentiation	31/572	157/18722	0.00809755	0.122219	0.0906641	BTK/TYROBP/PTPRC/TREM2/TGFB1/VSIR/CD83/BCL6/CD86/SASH3/NCKAP1L/NOTCH2/IL15RA/NFKBIZ/IL18/NLRP3/CCR1/SYK/AXL/NFKBID/INPP5D/LGALS9/FOS/JUN/EGR3/HCLS1/GAS6/CSF1/LILRB4/TNF/PIK3R6	31
GO:1903708	positive regulation of hemopoiesis	31/572	157/18722	0.00809755	0.122219	0.0906641	BTK/TYROBP/PTPRC/TREM2/TGFB1/VSIR/CD83/BCL6/CD86/SASH3/NCKAP1L/NOTCH2/IL15RA/NFKBIZ/IL18/NLRP3/CCR1/SYK/AXL/NFKBID/INPP5D/LGALS9/FOS/JUN/EGR3/HCLS1/GAS6/CSF1/LILRB4/TNF/PIK3R6	31
GO:0002819	regulation of adaptive immune response	31/572	183/18722	0.720519	72.5002	53.7819	BTK/WAS/SLC11A1/PTPRC/TREM2/LILRB1/TGFB1/PTPN6/BCL6/LOXL3/CD274/TNFSF18/ADCY7/SASH3/NCKAP1L/IL1B/C3/HAVCR2/NFKBIZ/IL18/MR1/SAMSN1/NLRP3/ZC3H12A/STAT6/NFKBID/CLEC7A/LILRB4/CARD9/HLA-E/TNF	31
GO:0071222	cellular response to lipopolysaccharide	31/572	209/18722	30.0298	2091.92	1551.82	PAF1/SPI1/CXCL2/NFKBIA/NFKBIB/LILRB1/TGFB1/CCL2/PPARD/LY86/CD86/CD274/IL1B/ZFP36/IRAK2/HAVCR2/TLR2/CASP1/IRF8/IL18/SCIMP/NLRP3/ZC3H12A/AXL/CX3CR1/PTAFR/PLCG2/TNF/LILRA2/MRC1/CCL3	31
GO:0002429	immune response-activating cell surface receptor signaling pathway	31/572	291/18722	163881	5.4967e+06	4.07755e+06	BTK/TYROBP/PRKCH/PTPRC/FYB1/LAT2/BLNK/NFATC2/PTPN6/GBP1/NCKAP1L/THEMIS2/PRAM1/VAV1/NFKBIZ/LAPTM5/ZC3H12A/PRKCD/ERMAP/SYK/NFKBID/CD300A/INPP5D/C3AR1/CLEC7A/KLHL6/CMKLR1/LILRB4/PLCG2/CARD11/LILRA2	31
GO:0002757	immune response-activating signal transduction	31/572	291/18722	163881	5.4967e+06	4.07755e+06	BTK/TYROBP/PRKCH/PTPRC/FYB1/LAT2/BLNK/NFATC2/PTPN6/GBP1/NCKAP1L/THEMIS2/PRAM1/VAV1/NFKBIZ/LAPTM5/ZC3H12A/PRKCD/ERMAP/SYK/NFKBID/CD300A/INPP5D/C3AR1/CLEC7A/KLHL6/CMKLR1/LILRB4/PLCG2/CARD11/LILRA2	31
GO:0002831	regulation of response to biotic stimulus	31/572	327/18722	263148	6.92751e+07	5.13895e+07	TYROBP/CYBA/SPI1/IRAK3/TREM2/LILRB1/PTPN6/LY86/CD274/NMI/HAVCR2/VAV1/MR1/VSIG4/NCF1/SCIMP/IFI16/ZC3H12A/SYK/LGALS9/SERPINB9/CLEC7A/PARP14/IFNLR1/CARD9/PLCG2/MICA/HLA-E/APOBEC3G/LILRA2/PIK3R6	31
GO:0002695	negative regulation of leukocyte activation	30/572	187/18722	8.81772	7.00467	51.9618	BTK/TYROBP/CD84/SPI1/PTPRC/LILRB1/VSIR/PTPN6/BCL6/CD86/LOXL3/CD274/TNFSF18/NCKAP1L/HAVCR2/MERTK/SAMSN1/VSIG4/LAPTM5/ZC3H12A/AXL/CD300A/INPP5D/LGALS9/SOCS6/LILRB4/SPN/LST1/MICA/MILR1	30
GO:0070372	regulation of ERK1 and ERK2 cascade	30/572	309/18722	2.58421e+06	6.84287e+07	5.07616e+06	CD44/PTPRC/TREM2/PDGFB/TGFB1/CCL2/PTPN6/FGF1/GBP1/IL1B/NOTCH2/HAVCR2/KLF4/CCN1/ACKR3/TIAM1/SCIMP/CCR1/SYK/DENND2B/SERPINF2/LGALS9/CSF1R/GAS6/TNFAIP8L3/CARD9/TNF/CCL4/CCL3L1/CCL3	30
GO:0043087	regulation of GTPase activity	30/572	348/18722	3.5502e+06	7.2739e+08	5.3959e+08	TBC1D22A/TBC1D1/ARHGAP15/ASAP3/RGS1/RASAL3/DOCK8/CCL2/BCL6/ARHGAP9/PREX1/FGD3/TBC1D4/VAV1/ADPRH/FGD2/RGS10/TIAM1/GRHL3/ARHGAP27/ARHGAP25/TBC1D2B/ARHGAP45/ADAP2/MTOR/SIPA1/SRGAP2/CCL4/CCL3L1/CCL3	30
GO:0002822	regulation of adaptive immune response based on somatic recombination of immune receptors built from immunoglobulin superfamily domains	29/572	168/18722	3.26407	284.226	210.843	BTK/WAS/SLC11A1/PTPRC/TREM2/LILRB1/TGFB1/PTPN6/BCL6/LOXL3/CD274/TNFSF18/SASH3/NCKAP1L/IL1B/C3/HAVCR2/NFKBIZ/IL18/MR1/NLRP3/ZC3H12A/STAT6/NFKBID/CLEC7A/LILRB4/CARD9/HLA-E/TNF	29
GO:0042098	T cell proliferation	29/572	199/18722	278.656	17016.2	12622.9	SLC11A1/PTPRC/CORO1A/LILRB1/RASAL3/EBI3/TNFSF8/DOCK8/VSIR/PTPN6/CD86/CD274/TNFSF18/SASH3/NCKAP1L/IL1B/DOCK2/HAVCR2/IL18/VSIG4/VCAM1/SYK/CCDC88B/LGALS9/LILRB4/SPN/CARD11/AIF1/HLA-E	29
GO:0002573	myeloid leukocyte differentiation	29/572	208/18722	856.884	44930.3	33330	TYROBP/GAB2/SPI1/PIR/TREM2/LILRB1/TGFB1/TCIRG1/BATF3/NOTCH2/TLR2/GAB3/TAL1/IFI16/CCR1/TLR3/INPP5D/FOS/NRROS/JUN/HCLS1/CSF1R/CSF1/LILRB4/MTOR/MAFB/TNF/CEBPA/CCL3	29
GO:0050920	regulation of chemotaxis	29/572	223/18722	4859.01	226821	168259	SPI1/EDN1/SLC8B1/TREM2/PDGFB/RIN3/STX4/TGFB1/CCL2/FGF1/TNFSF18/NCKAP1L/EDN3/P2RX4/TIAM1/IL6R/CCR1/CX3CR1/LGALS9/C3AR1/IL16/CMKLR1/CSF1R/GAS6/CSF1/AIF1/GPSM3/CCL4/CCL3	29
GO:0007162	negative regulation of cell adhesion	29/572	303/18722	6.04143e+06	1.43223e+08	1.06245e+08	TNC/SPI1/PTPRC/LILRB1/TGFB1/AKNA/VSIR/PTPN6/DUSP22/BCL6/CD86/LOXL3/GBP1/CD274/TNFSF18/NCKAP1L/HAVCR2/KLF4/VSIG4/LAPTM5/ZC3H12A/PRKCD/CD300A/LGALS9/SOCS6/MUC1/LILRB4/SPN/SIPA1	29
GO:0006979	response to oxidative stress	29/572	446/18722	0.000119027935052177	0.00133058662363896	0.00098705177516085	MGST1/BTK/ERCC1/EDN1/NFE2L1/PTGS1/TREM2/STX4/CRYAB/KLF2/KLF4/TRPM2/RHOB/NCF1/ZC3H12A/PRKCD/STAT6/AXL/FOS/TLR6/UCP2/JUN/CLN8/MTF1/ATG7/HSPA1B/HSPA1A/AIF1/TXNIP	29
GO:0010876	lipid localization	29/572	448/18722	0.000128560762118509	0.00142328393856383	0.00105581621907132	CROT/KCNQ1/EDN1/TREM2/NFKBIA/PLTP/ATP8B4/PLIN3/PPARD/SPP1/ABCC4/IL1B/C3/APOL3/APOC1/P2RX4/SLCO2B1/ATP10D/ZC3H12A/PRKCD/SYK/ABCA13/CLN8/TNFAIP8L3/LRP10/NMB/ATP10A/APOL6/TNF	29
GO:0023061	signal release	29/572	463/18722	0.000224769633064971	0.00226671915037458	0.0016814907961794	NADK/BTK/DTNBP1/KCNQ1/STXBP2/EDN1/SLC8B1/OSM/STX4/LILRB1/TCIRG1/PPARD/WLS/KLF7/SPP1/NR4A1/EDN3/ABCC4/IL1B/P2RX4/GLUL/TRPM2/TIAM1/SYK/SLC30A1/UCP2/OXTR/NMB/TNF	29
GO:0051051	negative regulation of transport	29/572	470/18722	0.000288484574358001	0.00282129190646442	0.00209288229345545	VAMP3/CD84/SPI1/SP100/EDN1/OSM/RIN3/CORO1A/LILRB1/CD33/CRYAB/KLF7/NCKAP1L/IL1B/RHBDF2/APOC1/TBC1D4/TLR2/BAG3/GEM/CD300A/LGALS9/SLC30A1/UCP2/OXTR/NMB/MTOR/TNF/CYFIP1	29
GO:0002285	lymphocyte activation involved in immune response	28/572	194/18722	844.263	44930.3	33330	ITGAL/ERCC1/SLC11A1/SPI1/APBB1IP/PTPRC/CORO1A/LILRB1/TGFB1/BCL6/CD86/LOXL3/TNFSF18/NCKAP1L/NOTCH2/HAVCR2/IRF8/NFKBIZ/IL18/IL6R/NLRP3/ZC3H12A/STAT6/NFKBID/LGALS9/SPN/PLCG2/MTOR	28
GO:0050777	negative regulation of immune response	28/572	194/18722	844.263	44930.3	33330	CD84/SPI1/PTPRC/IRAK3/TREM2/LILRB1/PTPN6/BCL6/LOXL3/TNFSF18/NCKAP1L/NMI/RHBDF2/HAVCR2/SAMSN1/VSIG4/IFI16/ZC3H12A/SYK/STAT6/CD300A/INPP5D/LGALS9/SERPINB9/PARP14/LILRB4/MICA/HLA-E	28
GO:0002685	regulation of leukocyte migration	28/572	210/18722	5791.4	264884	196495	SPI1/EDN1/SLC8B1/TREM2/RIN3/DOCK8/CCL2/TNFSF18/NCKAP1L/EDN3/P2RX4/IL6R/CCR1/CD300A/CX3CR1/LGALS9/PTAFR/C3AR1/CMKLR1/CSF1R/GAS6/CSF1/SPN/AIF1/GPSM3/TNF/CCL4/CCL3	28
GO:0097529	myeloid leukocyte migration	28/572	220/18722	17513.4	741127	549781	SPI1/EDN1/CXCL2/TREM2/PDGFB/RIN3/CCL2/CSF3R/TNFSF18/NCKAP1L/PREX1/EDN3/P2RX4/VAV1/ITGB2/IL6R/CCR1/SYK/CD300A/CX3CR1/C3AR1/CMKLR1/CSF1R/CSF1/AIF1/CCL4/CCL3L1/CCL3	28
GO:0050730	regulation of peptidyl-tyrosine phosphorylation	28/572	264/18722	1.1211e+06	3.25406e+07	2.41392e+07	CD44/PTPRC/CASS4/TREM2/OSM/PDGFB/TGFB1/PTPN6/DUSP22/TNFSF18/FCGR1A/IL18/SAMSN1/NCF1/ITGB2/IL6R/PRKCD/SYK/CD300A/CLEC7A/PARP14/HCLS1/CSF1R/GAS6/LILRB4/PLCG2/MTOR/TNF	28
GO:0007015	actin filament organization	28/572	441/18722	0.000230058655252507	0.00231490131329634	0.00171723314365088	SCIN/WAS/ELMO2/CAPZB/ITGB5/CASS4/ASAP3/CORO1A/DPYSL3/WIPF1/NCKAP1L/PREX1/ARPC1B/FHDC1/MYO7A/MYO1F/RHOB/WASF2/ARHGAP25/PRKCD/SERPINF2/MYO7B/BAIAP2/PLEC/HCLS1/MTOR/AIF1/CYFIP1	28
GO:0052547	regulation of peptidase activity	28/572	461/18722	0.000468880730689191	0.00424618389712131	0.0031498913929036	CD44/HERPUD1/NRDC/NLRP1/VSIR/CRYAB/RPS6KA1/NR4A1/SERPINB6/C3/KLF4/CASP1/CCN1/CRB2/LAPTM5/NLRP3/IFI16/PI16/SYK/SERPINF2/LGALS9/SERPINB9/CLEC7A/GAS6/CARD9/C4B/TNF/C4A	28
GO:0001667	ameboidal-type cell migration	28/572	475/18722	0.000746517235284335	0.00624811467905262	0.00463495767641271	SP100/VASH1/EDN1/ARHGAP4/PDGFB/TGFB1/PPARD/SPARC/FGF1/NR4A1/EDN3/RREB1/P2RX4/GLUL/KLF4/RAB13/RHOB/CRB2/WASF2/DDR2/ZC3H12A/PLEC/EGR3/PLCG2/MTOR/PHACTR4/TNF/SRGAP2	28
GO:0002221	pattern recognition receptor signaling pathway	27/572	172/18722	265.014	16438.1	12194.1	BTK/CYBA/ALPK1/IRAK3/TREM2/NFKBIA/UNC93B1/SLC15A3/NMI/NINJ1/IRAK2/HAVCR2/TLR2/PIK3AP1/SCIMP/TLR3/CD300A/TLR10/TLR1/TLR6/TLR5/TLR7/PLCG2/HSPA1B/HSPA1A/LILRA4/LILRA2	27
GO:0045619	regulation of lymphocyte differentiation	27/572	174/18722	351.072	2091.65	15516.2	BTK/PTPRC/VSIR/PTPN6/CD83/BCL6/CD86/LOXL3/TNFSF18/SASH3/NCKAP1L/IL15RA/NFKBIZ/IL18/ZFP36L2/NLRP3/ZC3H12A/SYK/AXL/NFKBID/INPP5D/LGALS9/EGR3/GAS6/LILRB4/CARD11/PIK3R6	27
GO:0045637	regulation of myeloid cell differentiation	27/572	210/18722	29505.8	1.19288e+06	884896	PAF1/SCIN/TYROBP/SPI1/TREM2/NFKBIA/LILRB1/TGFB1/CSF3R/NCKAP1L/ZFP36/NOTCH2/TAL1/CCR1/TLR3/INPP5D/FOS/JUN/HCLS1/CSF1/LILRB4/MTOR/MAFB/HSPA1B/HSPA1A/TNF/CCL3	27
GO:0007249	I-kappaB kinase/NF-kappaB signaling	27/572	281/18722	1.59631e+07	3.49184e+08	2.59031e+08	MAP3K14/BTK/ALPK1/TREM2/NFKBIA/TRIM38/WLS/IL1B/APOL3/TRIM22/IRAK2/TLR2/CASP1/ZC3H12A/TLR3/CX3CR1/LGALS9/CLEC7A/TLR6/TMEM106A/LILRB4/CARD9/TLR7/MIB2/PLCG2/CARD11/TNF	27
GO:0051056	regulation of small GTPase mediated signal transduction	27/572	302/18722	6.73366e+06	1.30858e+09	9.7073e+08	DEF6/ARHGAP15/ARHGEF1/ARHGAP4/CYTH4/RASAL3/DENND3/DOCK8/BCL6/ARHGAP9/PREX1/FGD3/NOTCH2/DOCK2/LPAR6/VAV1/ARHGAP26/FGD2/ARHGAP39/TIAM1/ARHGAP27/ARHGAP25/RASGRP4/ARHGAP45/CSF1/SIPA1/SRGAP2	27
GO:0019932	second-messenger-mediated signaling	27/572	312/18722	1.26928e+08	2.36514e+08	1.7545e+09	BTK/LMCD1/EDN1/PTPRC/LAT2/TREM2/NFATC2/DMPK/RASD1/GBP1/EDN3/NFATC1/P2RX4/TRPM2/ACKR3/ACKR2/VCAM1/CCR1/SYK/CX3CR1/CLEC7A/CMKLR1/PLCG2/MTOR/TNF/CCL4/CCL3	27
GO:0071496	cellular response to external stimulus	27/572	320/18722	2.0621e+08	3.67605e+09	2.72696e+09	MAP3K14/TNC/CYBA/PTPRC/PIEZO1/IL1B/GLUL/CASP1/BAG3/VCAM1/IFI16/ZC3H12A/TLR3/FOLR2/AXL/FOS/UCP2/JUN/PLEC/GAS6/TLR5/TLR7/WDR45/ATG7/MTOR/AIF1/SIPA1	27
GO:0043254	regulation of protein-containing complex assembly	27/572	427/18722	0.00031577320443483	0.00304865899718744	0.00226154706621376	SCIN/WAS/CAPZB/TREM2/CORO1A/PIEZO1/TGFB1/CRYAB/TNFSF18/NCKAP1L/PREX1/ARPC1B/WASF2/TAL1/PRKCD/SYK/TMC8/CLEC7A/TLR6/BAIAP2/HCLS1/PLCG2/MTOR/HSPA1B/HSPA1A/TNF/CYFIP1	27
GO:0052548	regulation of endopeptidase activity	27/572	432/18722	0.000378881490346531	0.00355928503794417	0.00264033814303512	CD44/HERPUD1/NRDC/NLRP1/VSIR/CRYAB/RPS6KA1/NR4A1/SERPINB6/C3/KLF4/CASP1/CCN1/CRB2/LAPTM5/NLRP3/IFI16/SYK/SERPINF2/LGALS9/SERPINB9/CLEC7A/GAS6/CARD9/C4B/TNF/C4A	27
GO:0072503	cellular divalent inorganic cation homeostasis	27/572	486/18722	0.00216354644526883	0.0151414811501967	0.0112322080970517	SLC11A1/HERPUD1/CYBA/EDN1/PTPRC/SLC8B1/CORO1A/DMPK/CDH23/TCIRG1/PTPN6/EDN3/P2RX4/LPAR6/TRPM2/ACKR3/ACKR2/CCR1/CX3CR1/SLC30A1/C3AR1/CYSLTR1/CMKLR1/OXTR/NMB/PLCG2/CCL3	27
GO:0009896	positive regulation of catabolic process	27/572	492/18722	0.00256582312232341	0.0175234496197291	0.0129991927972279	HERPUD1/NRDC/TREM2/VSIR/TRIM38/IL1B/ZFP36/TRIM22/BAG3/ZFP36L2/DAB2/MOV10/LAPTM5/TIPARP/FYCO1/ZC3H12A/PRKCD/DAGLB/ZC3H12D/PTTG1IP/ATG7/HSPA1B/HSPA1A/CERS1/TNF/CEBPA/EGLN2	27
GO:0034341	response to interferon-gamma	26/572	141/18722	14.1052	1047.02	77.67	WAS/SLC11A1/IFNGR1/VAMP3/SP100/EDN1/STX4/CCL2/KYNU/GBP3/GBP1/NMI/TLR2/CASP1/IRF8/CXCL16/JAK1/TLR3/LGALS9/PARP14/CIITA/AIF1/MRC1/CCL4/CCL3L1/CCL3	26
GO:0051250	negative regulation of lymphocyte activation	26/572	157/18722	19.0609	12156	9017.56	BTK/TYROBP/LILRB1/VSIR/PTPN6/BCL6/CD86/LOXL3/CD274/TNFSF18/NCKAP1L/HAVCR2/MERTK/SAMSN1/VSIG4/LAPTM5/ZC3H12A/AXL/CD300A/INPP5D/LGALS9/SOCS6/LILRB4/SPN/LST1/MICA	26
GO:0042129	regulation of T cell proliferation	26/572	171/18722	1423.49	71617.6	53127.1	PTPRC/CORO1A/LILRB1/RASAL3/EBI3/TNFSF8/VSIR/PTPN6/CD86/CD274/TNFSF18/SASH3/NCKAP1L/IL1B/HAVCR2/IL18/VSIG4/VCAM1/SYK/CCDC88B/LGALS9/LILRB4/SPN/CARD11/AIF1/HLA-E	26
GO:0071674	mononuclear cell migration	26/572	196/18722	31654.8	1.24637e+06	924580	ITGAL/SPI1/SLC8B1/PDGFB/DOCK8/CCL2/TNFSF18/CH25H/TRPM2/IL6R/CXCL16/CCR1/CX3CR1/LGALS9/C3AR1/CMKLR1/PLEC/CSF1R/GAS6/CSF1/SPN/AIF1/TNF/CCL4/CCL3L1/CCL3	26
GO:0051091	positive regulation of DNA-binding transcription factor activity	26/572	260/18722	123038	2.78557e+08	2.06639e+08	BTK/PRKCH/EDN1/IRAK3/TRIM38/TNFSF18/IL1B/TRIM22/IRAK2/TLR2/IL18/NLRP3/DDR2/TLR3/CX3CR1/LGALS9/CLEC7A/TLR6/HCLS1/LPAR5/CARD9/PLCG2/CARD11/HSPA1B/HSPA1A/TNF	26
GO:0006887	exocytosis	26/572	352/18722	3.3341e+09	0.000436324178819899	0.000323672692629324	SCIN/BTK/GAB2/DTNBP1/VAMP3/CD84/SPI1/STXBP2/LAT2/CORO1A/STX4/SYNGR2/NCKAP1L/ABCC4/PRAM1/RAB13/ITGB2/CCR1/SYTL3/SYK/CD300A/LGALS9/PTAFR/ITGAM/MILR1/CCL3	26
GO:0006874	cellular calcium ion homeostasis	26/572	448/18722	0.0014196026991148	0.0109133463864038	0.00809570585805617	HERPUD1/CYBA/EDN1/PTPRC/SLC8B1/CORO1A/DMPK/CDH23/TCIRG1/PTPN6/EDN3/P2RX4/LPAR6/TRPM2/ACKR3/ACKR2/CCR1/CX3CR1/SLC30A1/C3AR1/CYSLTR1/CMKLR1/OXTR/NMB/PLCG2/CCL3	26
GO:0055074	calcium ion homeostasis	26/572	460/18722	0.00204951758637151	0.0145457925252197	0.0107903161493342	HERPUD1/CYBA/EDN1/PTPRC/SLC8B1/CORO1A/DMPK/CDH23/TCIRG1/PTPN6/EDN3/P2RX4/LPAR6/TRPM2/ACKR3/ACKR2/CCR1/CX3CR1/SLC30A1/C3AR1/CYSLTR1/CMKLR1/OXTR/NMB/PLCG2/CCL3	26
GO:0050921	positive regulation of chemotaxis	25/572	141/18722	104.992	6991.2	5186.19	SPI1/EDN1/TREM2/PDGFB/STX4/TGFB1/TNFSF18/NCKAP1L/EDN3/P2RX4/TIAM1/IL6R/CCR1/CX3CR1/LGALS9/C3AR1/IL16/CMKLR1/CSF1R/GAS6/CSF1/AIF1/GPSM3/CCL4/CCL3	25
GO:0002706	regulation of lymphocyte mediated immunity	25/572	168/18722	5691.82	26298.6	195087	BTK/WAS/PTPRC/TREM2/LILRB1/TGFB1/PTPN6/BCL6/SASH3/NCKAP1L/IL1B/C3/HAVCR2/VAV1/IL18/MR1/NLRP3/STAT6/LGALS9/SERPINB9/LILRB4/MICA/HLA-E/TNF/PIK3R6	25
GO:0019722	calcium-mediated signaling	25/572	202/18722	300918	9.87361e+06	7.32441e+06	BTK/LMCD1/EDN1/PTPRC/LAT2/TREM2/NFATC2/DMPK/GBP1/NFATC1/P2RX4/TRPM2/ACKR3/ACKR2/VCAM1/CCR1/SYK/CX3CR1/CLEC7A/CMKLR1/PLCG2/MTOR/TNF/CCL4/CCL3	25
GO:0034612	response to tumor necrosis factor	25/572	253/18722	2.70028e+07	5.68692e+08	4.21865e+08	CYBA/EDN1/NFKBIA/CCL2/GBP3/GBP1/TNFSF18/KLF2/ZFP36/CASP1/ZFP36L2/CXCL16/LAPTM5/VCAM1/HIPK1/ZC3H12A/SYK/GAS6/HSPA1B/HSPA1A/TNF/CEBPA/CCL4/CCL3L1/CCL3	25
GO:0051607	defense response to virus	25/572	265/18722	6.47041e+06	1.26831e+09	9.40856e+08	MAP3K14/PTPRC/NLRP1/LILRB1/UNC93B1/GBP3/GBP1/IRF5/TRIM22/TLR2/ITGAX/MOV10/IFI16/ZC3H12A/TLR3/IRF2/MLKL/TRIM56/SLFN11/IFNLR1/CARD9/TLR7/ATG7/MICA/APOBEC3G	25
GO:0140546	defense response to symbiont	25/572	265/18722	6.47041e+06	1.26831e+09	9.40856e+08	MAP3K14/PTPRC/NLRP1/LILRB1/UNC93B1/GBP3/GBP1/IRF5/TRIM22/TLR2/ITGAX/MOV10/IFI16/ZC3H12A/TLR3/IRF2/MLKL/TRIM56/SLFN11/IFNLR1/CARD9/TLR7/ATG7/MICA/APOBEC3G	25
GO:0051047	positive regulation of secretion	25/572	310/18722	1.0791e+09	0.000159678506179212	0.000118452230151075	SCIN/NADK/GAB2/DTNBP1/CYBA/EDN1/TREM2/STX4/TGFB1/CD33/PPARD/WLS/SPP1/EDN3/IL1B/P2RX4/GLUL/TLR2/TRPM2/ITGB2/SYK/PTAFR/ITGAM/OXTR/NMB	25
GO:0031589	cell-substrate adhesion	25/572	363/18722	0.000143530123278493	0.00155108448258954	0.00115062083502492	ITGAL/CD44/VAMP3/ITGB5/CASS4/PDGFB/CORO1A/PPARD/DUSP22/BCL6/GBP1/PREX1/RREB1/PARVG/CCN1/MERTK/TIAM1/ITGB2/VCAM1/AXL/TNXB/HPSE/GAS6/CSF1/SRGAP2	25
GO:0006869	lipid transport	25/572	398/18722	0.000573030001025666	0.00498976893200811	0.0037014954114836	CROT/KCNQ1/EDN1/TREM2/NFKBIA/PLTP/ATP8B4/PPARD/SPP1/ABCC4/IL1B/APOL3/APOC1/P2RX4/SLCO2B1/ATP10D/PRKCD/SYK/ABCA13/CLN8/TNFAIP8L3/LRP10/NMB/ATP10A/APOL6	25
GO:0016032	viral process	25/572	415/18722	0.00104032570561004	0.0083967821657794	0.00622887574181748	ST6GAL1/ITGB5/CCL2/SELPLG/TRIM38/CD86/ZFP36/TRIM22/STOM/IFI16/ZC3H12A/AXL/LGALS9/JUN/PARP10/CIITA/GAS6/ATG7/HSPA1B/HSPA1A/TNF/APOBEC3G/MRC1/CCL4/CCL3	25
GO:0045936	negative regulation of phosphate metabolic process	25/572	441/18722	0.00238137048423802	0.0163376447767118	0.0121195426079801	DTNBP1/PTPRC/IRAK3/GADD45B/PIK3IP1/PDGFB/TGFB1/HIPK3/PTPN6/DUSP22/NCKAP1L/IL1B/PTPRB/APOC1/SAMSN1/ZC3H12A/PRKCD/CD300A/GFRA2/PARP14/PLEC/LILRB4/MTOR/TNF/CEBPA	25
GO:0010563	negative regulation of phosphorus metabolic process	25/572	442/18722	0.00245381799507337	0.0168092101084602	0.0124693577868925	DTNBP1/PTPRC/IRAK3/GADD45B/PIK3IP1/PDGFB/TGFB1/HIPK3/PTPN6/DUSP22/NCKAP1L/IL1B/PTPRB/APOC1/SAMSN1/ZC3H12A/PRKCD/CD300A/GFRA2/PARP14/PLEC/LILRB4/MTOR/TNF/CEBPA	25
GO:0002275	myeloid cell activation involved in immune response	24/572	91/18722	0.00240326	3.20058	2.37424	BTK/TYROBP/GAB2/CD84/SPI1/STXBP2/LAT2/TREM2/STX4/NMI/PRAM1/DOCK2/HAVCR2/ITGB2/SYK/CD300A/CX3CR1/LGALS9/PTAFR/ITGAM/PLCG2/LILRA2/MILR1/CCL3	24
GO:0042116	macrophage activation	24/572	106/18722	0.101885	98.1563	72.814	TYROBP/SLC11A1/IFNGR1/CD84/PTPRC/TREM2/NMI/HAVCR2/TLR2/VSIG4/ITGB2/ZC3H12A/TLR3/SYK/CX3CR1/ITGAM/TLR1/TLR6/TMEM106A/PLCG2/AIF1/TNF/CEBPA/CCL3	24
GO:0002687	positive regulation of leukocyte migration	24/572	135/18722	281.849	17016.2	12622.9	SPI1/EDN1/TREM2/DOCK8/TNFSF18/NCKAP1L/EDN3/P2RX4/IL6R/CCR1/CX3CR1/LGALS9/PTAFR/C3AR1/CMKLR1/CSF1R/GAS6/CSF1/SPN/AIF1/GPSM3/TNF/CCL4/CCL3	24
GO:0050729	positive regulation of inflammatory response	24/572	142/18722	870.236	44930.3	33330	BTK/MGST2/TREM2/OSM/NFKBIA/TNFSF18/NMI/IL1B/C3/NINJ1/TLR2/NFKBIZ/IL18/TLR3/IL16/TLR10/IL17RA/TLR7/PLCG2/HLA-E/GPSM3/TNF/CEBPA/CCL3	24
GO:0071356	cellular response to tumor necrosis factor	24/572	229/18722	1.57055e+07	3.45216e+07	2.56087e+08	CYBA/EDN1/NFKBIA/CCL2/GBP3/GBP1/TNFSF18/KLF2/ZFP36/CASP1/ZFP36L2/LAPTM5/VCAM1/HIPK1/ZC3H12A/SYK/GAS6/HSPA1B/HSPA1A/TNF/CEBPA/CCL4/CCL3L1/CCL3	24
GO:0050851	antigen receptor-mediated signaling pathway	24/572	240/18722	3.7559e+07	7.66068e+08	5.68282e+07	BTK/PRKCH/PTPRC/FYB1/LAT2/BLNK/NFATC2/PTPN6/GBP1/NCKAP1L/THEMIS2/PRAM1/NFKBIZ/LAPTM5/ZC3H12A/ERMAP/SYK/NFKBID/CD300A/INPP5D/KLHL6/LILRB4/PLCG2/CARD11	24
GO:0022604	regulation of cell morphogenesis	24/572	309/18722	2.98259e+09	0.000394888568838469	0.000292935052809084	CD44/ARHGAP15/CAPZB/CASS4/CORO1A/CCL2/SPARC/GBP1/PREX1/RREB1/FGD3/RHOB/FGD2/MOV10/TIAM1/ITGB2/FMNL3/BAIAP2/CSF1R/FMNL1/LST1/ATP10A/CYFIP1/CCL3	24
GO:0062197	cellular response to chemical stress	24/572	337/18722	0.000116773561072661	0.00132302036090844	0.000981438992853553	MGST1/BTK/NFE2L1/TREM2/STX4/SERPINB6/KLF2/KLF4/TRPM2/RHOB/NCF1/ZC3H12A/PRKCD/STAT6/AXL/FOS/TLR6/JUN/PLEC/ATG7/RCSD1/HSPA1B/HSPA1A/AIF1	24
GO:0050878	regulation of body fluid levels	24/572	379/18722	0.000654507712390209	0.0056128994729221	0.0041637442389098	WAS/DTNBP1/CYBA/EDN1/PDGFB/HGFAC/PTPN6/VAV1/PAM/FLI1/MERTK/GRHL3/SCUBE1/HK2/TREML1/PRKCD/SYK/AXL/SERPINF2/HPSE/PLEC/OXTR/GAS6/PLCG2	24
GO:0010959	regulation of metal ion transport	24/572	406/18722	0.0016732901948858	0.0124616085566495	0.0092442330538099	CYBA/KCNQ1/CD84/SLC8B1/TREM2/PDGFB/CORO1A/LILRB1/CD33/CCL2/PTPN6/EDN3/P2RX4/KCNMB1/STOM/CCR1/GEM/SLC30A1/IL16/LRRC55/PLCG2/LILRA2/CCL4/CCL3	24
GO:0006816	calcium ion transport	24/572	422/18722	0.00276651359300409	0.0185587016476796	0.0137671603491133	CYBA/CD84/PTPRC/SLC8B1/PDGFB/CORO1A/LILRB1/CD33/CDH23/CCL2/PTPN6/P2RX4/TRPM2/CACNA2D4/CCR1/GEM/SLC30A1/IL16/CYSLTR1/GAS6/PLCG2/LILRA2/CCL4/CCL3	24
GO:0031331	positive regulation of cellular catabolic process	24/572	427/18722	0.00321301942690686	0.0206949530085836	0.0153518679213293	HERPUD1/NRDC/TREM2/TRIM38/IL1B/ZFP36/TRIM22/BAG3/ZFP36L2/DAB2/MOV10/LAPTM5/FYCO1/ZC3H12A/PRKCD/DAGLB/ZC3H12D/PTTG1IP/ATG7/HSPA1B/HSPA1A/CERS1/TNF/CEBPA	24
GO:0009410	response to xenobiotic stimulus	24/572	462/18722	0.00835922002954148	0.0435063773491538	0.0322737702531964	MGST1/CYBA/KCNQ1/ACAA1/EDN1/SMOX/NFATC2/CRYZ/NCKAP1L/ABCC4/IL1B/FOSB/EPHX1/PAM/TLR3/CYBB/FOS/MTHFR/JUN/OXTR/GAS6/CARD9/CERS1/TXNIP	24
GO:0032755	positive regulation of interleukin-6 production	23/572	93/18722	0.469884	51.8935	3.84955	TYROBP/POU2F2/CYBA/IL1B/TLR2/IL6R/SCIMP/TLR3/SYK/LGALS9/PTAFR/CLEC7A/IL16/TLR1/TLR6/IL17RA/TMEM106A/CARD9/TLR7/PLCG2/AIF1/TNF/LILRA2	23
GO:0046634	regulation of alpha-beta T cell activation	23/572	104/18722	6.31579	519.962	385.717	PTPRC/LILRB1/RASAL3/EBI3/VSIR/CD83/BCL6/CD86/LOXL3/CD274/TNFSF18/SASH3/NCKAP1L/NFKBIZ/IL18/NLRP3/ZC3H12A/SYK/NFKBID/CD300A/LGALS9/LILRB4/HLA-E	23
GO:1903557	positive regulation of tumor necrosis factor superfamily cytokine production	23/572	107/18722	12.0771	926.87	687.568	TYROBP/IFNGR1/CYBA/CD84/PTPRC/CD86/SASH3/HAVCR2/TLR2/TLR3/SYK/CYBB/LGALS9/PTAFR/CLEC7A/TLR1/TMEM106A/CARD9/SPN/PLCG2/HLA-E/LILRA2/CCL3	23
GO:0002224	toll-like receptor signaling pathway	23/572	121/18722	187.947	12156	9017.56	BTK/CYBA/IRAK3/TREM2/NFKBIA/UNC93B1/NMI/NINJ1/IRAK2/HAVCR2/TLR2/PIK3AP1/SCIMP/TLR3/CD300A/TLR10/TLR1/TLR6/TLR5/TLR7/PLCG2/LILRA4/LILRA2	23
GO:0002705	positive regulation of leukocyte mediated immunity	23/572	134/18722	1707.84	84055.3	62353.7	BTK/TYROBP/SPI1/PTPRC/TREM2/STX4/TGFB1/SASH3/IL1B/C3/VAV1/IL18/MR1/ITGB2/SCIMP/NLRP3/STAT6/PTAFR/ITGAM/CLEC7A/PLCG2/HLA-E/TNF	23
GO:0022408	negative regulation of cell-cell adhesion	23/572	196/18722	3.54997e+06	8.98002e+07	6.66153e+06	SPI1/LILRB1/TGFB1/AKNA/VSIR/PTPN6/BCL6/CD86/LOXL3/CD274/TNFSF18/NCKAP1L/HAVCR2/KLF4/VSIG4/LAPTM5/ZC3H12A/PRKCD/CD300A/LGALS9/SOCS6/LILRB4/SPN	23
GO:0070374	positive regulation of ERK1 and ERK2 cascade	23/572	217/18722	2.32149e+06	5.00557e+08	3.71322e+08	CD44/PTPRC/TREM2/PDGFB/TGFB1/CCL2/FGF1/NOTCH2/HAVCR2/ACKR3/SCIMP/CCR1/DENND2B/SERPINF2/LGALS9/CSF1R/GAS6/TNFAIP8L3/CARD9/TNF/CCL4/CCL3L1/CCL3	23
GO:0045088	regulation of innate immune response	23/572	218/18722	2.52247e+07	5.33726e+08	3.95927e+08	TYROBP/SPI1/IRAK3/TREM2/LILRB1/PTPN6/NMI/HAVCR2/VAV1/VSIG4/NCF1/IFI16/SYK/LGALS9/SERPINB9/CLEC7A/PARP14/CARD9/PLCG2/MICA/HLA-E/LILRA2/PIK3R6	23
GO:0045055	regulated exocytosis	23/572	230/18722	6.56071e+07	1.28047e+09	9.49874e+08	SCIN/BTK/GAB2/DTNBP1/VAMP3/CD84/SPI1/STXBP2/LAT2/CORO1A/STX4/SYNGR2/NCKAP1L/ABCC4/PRAM1/ITGB2/SYK/CD300A/LGALS9/PTAFR/ITGAM/MILR1/CCL3	23
GO:0072593	reactive oxygen species metabolic process	23/572	239/18722	1.28349e+08	2.38182e+09	1.76688e+09	TYROBP/CYBA/EDN1/PDGFB/TGFB1/CRYAB/PREX1/VAV1/CCN1/NCF1/HK2/ITGB2/ZC3H12A/PRKCD/SYK/CYBB/ITGAM/CLEC7A/NRROS/TLR6/SH3PXD2B/PLCG2/TNF	23
GO:0043547	positive regulation of GTPase activity	23/572	255/18722	3.8797e+08	6.48238e+09	4.80874e+09	TBC1D22A/TBC1D1/ASAP3/RGS1/DOCK8/CCL2/PREX1/TBC1D4/VAV1/ADPRH/RGS10/TIAM1/GRHL3/ARHGAP27/ARHGAP25/TBC1D2B/ARHGAP45/ADAP2/SIPA1/SRGAP2/CCL4/CCL3L1/CCL3	23
GO:1903532	positive regulation of secretion by cell	23/572	282/18722	2.01687e+09	0.00027927813960054	0.000207173271216599	NADK/GAB2/DTNBP1/EDN1/TREM2/STX4/TGFB1/CD33/PPARD/WLS/SPP1/EDN3/IL1B/P2RX4/GLUL/TLR2/TRPM2/ITGB2/SYK/PTAFR/ITGAM/OXTR/NMB	23
GO:0044403	biological process involved in symbiotic interaction	23/572	290/18722	3.13921e+08	0.000414412289474417	0.000307418080647402	FUCA2/ITGB5/SELPLG/TRIM38/CD86/TRIM22/STOM/SAP30BP/ZC3H12A/AXL/CX3CR1/LGALS9/SERPINB9/JUN/CIITA/GAS6/CARD9/ATG7/HSPA1B/HSPA1A/MRC1/CCL4/CCL3	23
GO:0048545	response to steroid hormone	23/572	339/18722	0.000324066408379123	0.00311544097057467	0.00231108706925418	CYBA/EDN1/TGFB1/PPARD/SPARC/ARID1A/SPP1/ESRRB/FOSB/ZFP36/AANAT/TLR2/PAM/ZFP36L2/DAB2/CYBB/PTAFR/FOS/OXTR/AIF1/TNF/TXNIP/EGLN2	23
GO:0032956	regulation of actin cytoskeleton organization	23/572	357/18722	0.00066586765849396	0.00569952506174036	0.00422800457318521	SCIN/WAS/CAPZB/EDN1/ASAP3/CORO1A/ABI3/NCKAP1L/PREX1/ARPC1B/NOTCH2/TRPM2/RHOB/PAM/GRHL3/WASF2/PRKCD/SERPINF2/BAIAP2/HCLS1/CSF1R/MTOR/CYFIP1	23
GO:0032970	regulation of actin filament-based process	23/572	396/18722	0.00258561561106792	0.0176320293477644	0.0130797390851581	SCIN/WAS/CAPZB/EDN1/ASAP3/CORO1A/ABI3/NCKAP1L/PREX1/ARPC1B/NOTCH2/TRPM2/RHOB/PAM/GRHL3/WASF2/PRKCD/SERPINF2/BAIAP2/HCLS1/CSF1R/MTOR/CYFIP1	23
GO:0002444	myeloid leukocyte mediated immunity	22/572	99/18722	20.0451	1440.7	1068.73	BTK/TYROBP/GAB2/CD84/SPI1/STXBP2/LAT2/STX4/C3/PRAM1/ITGB2/SYK/CD300A/CX3CR1/LGALS9/PTAFR/ITGAM/SERPINB9/CARD9/HLA-E/MILR1/CCL3	22
GO:0032760	positive regulation of tumor necrosis factor production	22/572	103/18722	47.5262	3211.92	2382.66	TYROBP/IFNGR1/CYBA/CD84/PTPRC/SASH3/HAVCR2/TLR2/TLR3/SYK/CYBB/LGALS9/PTAFR/CLEC7A/TLR1/TMEM106A/CARD9/SPN/PLCG2/HLA-E/LILRA2/CCL3	22
GO:0002698	negative regulation of immune effector process	22/572	110/18722	195.127	12271.3	9103.07	CD84/SPI1/PTPRC/IRAK3/LILRB1/TGFB1/PTPN6/BCL6/LOXL3/TNFSF18/NCKAP1L/HAVCR2/VSIG4/ZC3H12A/CD300A/CX3CR1/LGALS9/SERPINB9/LILRB4/MICA/HLA-E/TNF	22
GO:0071346	cellular response to interferon-gamma	22/572	118/18722	856.933	44930.3	33330	WAS/IFNGR1/VAMP3/SP100/EDN1/STX4/CCL2/GBP3/GBP1/NMI/TLR2/CASP1/IRF8/JAK1/TLR3/LGALS9/PARP14/AIF1/MRC1/CCL4/CCL3L1/CCL3	22
GO:0070665	positive regulation of leukocyte proliferation	22/572	150/18722	107980	3.91146e+06	2.90159e+06	PTPRC/NFATC2/CORO1A/RASAL3/EBI3/BCL6/CD86/CD274/SASH3/NCKAP1L/IL1B/HAVCR2/IL18/VCAM1/SYK/CCDC88B/LGALS9/CSF1R/CSF1/CARD11/AIF1/HLA-E	22
GO:0051092	positive regulation of NF-kappaB transcription factor activity	22/572	152/18722	139601	4.8624e+06	3.60701e+06	BTK/PRKCH/IRAK3/TRIM38/TNFSF18/IL1B/TRIM22/IRAK2/TLR2/IL18/NLRP3/TLR3/CX3CR1/LGALS9/CLEC7A/TLR6/CARD9/PLCG2/CARD11/HSPA1B/HSPA1A/TNF	22
GO:0001906	cell killing	22/572	188/18722	7.39575e+06	1.73513e+08	1.28715e+08	TYROBP/SPI1/STXBP2/PTPRC/CORO1A/LILRB1/PTPN6/NCKAP1L/C3/HAVCR2/VAV1/IL18/MR1/SYK/CX3CR1/LGALS9/ITGAM/SERPINB9/CLEC7A/MICA/HLA-E/PIK3R6	22
GO:0031348	negative regulation of defense response	22/572	258/18722	1.52885e+09	0.000215902851433714	0.000160160405180626	PTPRC/IRAK3/TREM2/LILRB1/PPARD/NMI/ZFP36/RHBDF2/HAVCR2/AOAH/KLF4/SIGLEC10/VSIG4/NLRP3/IFI16/PRKCD/SYK/LGALS9/SERPINB9/PARP14/MICA/HLA-E	22
GO:0048872	homeostasis of number of cells	22/572	272/18722	3.45129e+09	0.000445225807710636	0.000330276072253264	SPI1/CORO1A/TCIRG1/BCL6/SASH3/NCKAP1L/KLF2/ZFP36/MERTK/TAL1/AXL/CX3CR1/INPP5D/LGALS9/HCLS1/CSF1/IKZF1/CARD9/CARD11/MAFB/HSPA1B/HSPA1A	22
GO:0002440	production of molecular mediator of immune response	22/572	308/18722	0.000212918684815136	0.00217827851240996	0.00161588402759442	BTK/ERCC1/PTPRC/IRAK3/STX4/LILRB1/TGFB1/BCL6/CD86/SASH3/IL1B/IL18/SCIMP/LAPTM5/NLRP3/TLR3/STAT6/CLEC7A/LILRB4/PLCG2/HLA-E/TNF	22
GO:0045765	regulation of angiogenesis	22/572	342/18722	0.000881920695474733	0.00724743540673247	0.00537627077898533	SP100/VASH1/SPARC/FGF1/IL1B/C3/KLF2/NINJ1/GLUL/KLF4/ITGAX/RHOB/HK2/JAK1/HIPK1/ZC3H12A/TLR3/CYBB/CX3CR1/C3AR1/TNF/PIK3R6	22
GO:1901342	regulation of vasculature development	22/572	348/18722	0.00110504955988597	0.00879378630432981	0.00652338016020002	SP100/VASH1/SPARC/FGF1/IL1B/C3/KLF2/NINJ1/GLUL/KLF4/ITGAX/RHOB/HK2/JAK1/HIPK1/ZC3H12A/TLR3/CYBB/CX3CR1/C3AR1/TNF/PIK3R6	22
GO:0042742	defense response to bacterium	22/572	350/18722	0.00118949791832972	0.00930232568945935	0.00690062332040747	SLC11A1/CYBA/NLRP1/TREM2/TNFSF8/NOTCH2/HAVCR2/TLR2/CASP1/IRF8/MR1/IL6R/PRKCD/TLR3/SYK/TLR6/TLR5/CARD9/SPN/MICA/HLA-E/TNF	22
GO:0071900	regulation of protein serine/threonine kinase activity	22/572	359/18722	0.00164166000085116	0.0122461886060199	0.00908443087265422	DTNBP1/EDN1/IRAK3/PDGFB/TGFB1/HIPK3/PTPN6/FGF1/EDN3/IL1B/PIK3R5/FGD2/TIAM1/PRKCD/SYK/CD300A/TNXB/TLR6/CSF1R/TNF/CEBPA/PIK3R6	22
GO:0071692	protein localization to extracellular region	22/572	368/18722	0.00223311927373418	0.0156042655423895	0.0115755094257404	NADK/SLC8B1/TREM2/STX4/TGFB1/CD33/TCIRG1/PPARD/WLS/KLF7/IL1B/RHBDF2/GLUL/TLR2/TRPM2/RAB13/PAM/TIAM1/NRROS/UCP2/TANGO2/TNF	22
GO:0010038	response to metal ion	22/572	373/18722	0.00263360842170606	0.0179053737740016	0.0132825106269386	ERCC1/MEF2A/EDN1/TCIRG1/SPARC/ADCY7/FOSB/AANAT/P2RX4/TRPM2/PAM/KCNMB1/NCF1/VCAM1/CYBB/FOS/SLC30A1/JUN/MTF1/PLCG2/CEBPA/TXNIP	22
GO:0150063	visual system development	22/572	375/18722	0.00280997787584168	0.0188218636417324	0.0139623783896151	CRYAB/TCIRG1/C3/ALDH1A2/NPHP4/NOTCH2/KLF4/MYO7A/CRB2/MERTK/GRHL3/HIPK1/ITGAM/COL8A2/SH3PXD2B/SIX5/MAF/CLN8/LIMK2/PHACTR4/PBX2/TMEM231	22
GO:0048880	sensory system development	22/572	381/18722	0.00339994523618347	0.0216009413167654	0.0160239454486234	CRYAB/TCIRG1/C3/ALDH1A2/NPHP4/NOTCH2/KLF4/MYO7A/CRB2/MERTK/GRHL3/HIPK1/ITGAM/COL8A2/SH3PXD2B/SIX5/MAF/CLN8/LIMK2/PHACTR4/PBX2/TMEM231	22
GO:0001558	regulation of cell growth	22/572	414/18722	0.00880521568319478	0.0452041004688276	0.0335331701218219	CDK11A/CYBA/EDN1/ARHGAP4/TGFB1/CRYAB/PPARD/BCL6/PTCH2/RPS6KA1/SGK1/SPP1/CXCL16/PI16/TMC8/MTOR/HSPA1B/HSPA1A/SIPA1/CDK11B/EGLN2/CYFIP1	22
GO:0045621	positive regulation of lymphocyte differentiation	21/572	104/18722	512.869	29395.8	21806.3	BTK/PTPRC/VSIR/CD83/BCL6/CD86/SASH3/NCKAP1L/IL15RA/NFKBIZ/IL18/NLRP3/SYK/AXL/NFKBID/INPP5D/LGALS9/EGR3/GAS6/LILRB4/PIK3R6	21
GO:0002688	regulation of leukocyte chemotaxis	21/572	122/18722	12327.1	54191.4	402001	SPI1/EDN1/SLC8B1/RIN3/CCL2/TNFSF18/NCKAP1L/EDN3/IL6R/CCR1/CX3CR1/LGALS9/C3AR1/CMKLR1/CSF1R/GAS6/CSF1/AIF1/GPSM3/CCL4/CCL3	21
GO:0032612	interleukin-1 production	21/572	128/18722	31184.1	1.23861e+06	918822	TYROBP/NLRP1/TREM2/CD33/EGR1/HAVCR2/CASP1/NLRP3/IFI16/ZC3H12A/CX3CR1/LGALS9/CLEC7A/IL16/TLR6/GAS6/TMEM106A/LILRB4/TNF/LILRA2/CCL3	21
GO:0032652	regulation of interleukin-1 production	21/572	128/18722	31184.1	1.23861e+06	918822	TYROBP/NLRP1/TREM2/CD33/EGR1/HAVCR2/CASP1/NLRP3/IFI16/ZC3H12A/CX3CR1/LGALS9/CLEC7A/IL16/TLR6/GAS6/TMEM106A/LILRB4/TNF/LILRA2/CCL3	21
[truncated: 727 more rows]

## Sheet: GO_pink_BP
ID	Description	GeneRatio	BgRatio	pvalue	p.adjust	qvalue	geneID	Count
[truncated: 174 more rows]

## Sheet: GO_purple_BP
	ID	Description	GeneRatio	BgRatio	pvalue	p.adjust	qvalue	geneID	Count

## Sheet: GO_red_BP
ID	Description	GeneRatio	BgRatio	pvalue	p.adjust	qvalue	geneID	Count
[truncated: 780 more rows]

[truncated: 3 more sheets: GO_tan_BP, GO_turquiose_BP, GO_yellow_BP]
