# Supplementary material for: Expressions of the satellite repeat HSAT5 and transposable elements are implicated in disease progression and survival in glioma
Source: Turk J Biol. 2024 Jul 1;48(4):242–56. doi: 10.55730/1300-0152.2700 (PMC11407350; doi:10.55730/1300-0152.2700)
Supplement: Supplementary file 11 [file Supplementary_File_11.xlsx]

## Sheet: Table S16
gene_name	p-values	pearson correlation
ANKRD20A1	648.411	0.723954760844706
QTRT2	201.334	0.712178005628877
ANKRD20A3P	17228.1	0.688139496542772
IGF2BP2	24696.4	0.683867884460126
RALY	20914.2	0.656957207284013
CCDC150	309252	0.6517184898884
TRIO	379428	0.648938379873267
ODF2	40429.9	0.648069494064863
ANKLE2	629840	0.641924062516587
SHC4	797028	0.638603695125178
TTF2	1.27088e+06	0.631903153506607
ANKRD11	1.53489e+06	0.629146128648993
GSDMB	1.87587e+06	0.626185841210799
MCM8	1.91165e+06	0.625905374002554
SGCA	2.21579e+06	0.623704478432315
NDE1	2.28456e+06	0.623246717306595
DIAPH3	2.9381e+06	0.619450298566493
PIAS2	3.46498e+06	0.61693358726904
PLCG1	3.73785e+06	0.615769510896035
FUS	3.75727e+06	0.615689765484549
QRICH2	4.17578e+06	0.614059568593588
CAPRIN2	4.61945e+06	0.612492217173914
WDR62	498222	0.611313134345347
SFI1	5.52401e+06	0.609695322070401
GNL3L	6.79428e+06	0.60642397023621
POLE	7.03823e+06	0.605862742755868
ZBTB49	7.97197e+06	0.603872001447513
ANAPC7	8.5557e+06	0.602736653504558
PSMC3IP	9.1623e+06	0.601631900882177
MBD1	1.0164e+06	0.599950517053614
STARD9	1.09904e+06	0.598677300851454
SMC4	1.15537e+07	0.597860419962127
ANKRD20A4P	1.20957e+07	0.597109065646546
HAUS8	1.21983e+07	0.59697036147712
CLN6	1.34265e+07	0.595391065786281
CENPP	1.47185e+07	0.593870659976067
LMNB2	1.48799e+07	0.593689622054191
BICD1	1.51109e+07	0.593433842635828
FANCA	1.67417e+07	0.59172596406582
TICRR	1.84495e+07	0.590098144889218
ARMC9	2.16959e+07	0.58736172851441
SULT1A3	2.18038e+07	0.587277577285963
TMEM44	2.23888e+07	0.586828036035539
PLEKHO1	2.28212e+07	0.586502857118173
NUF2	2.45464e+07	0.585260652568094
P3H1	2.46039e+07	0.585220704608593
GON4L	2.9004e+07	0.582396760343955
HJURP	2.92642e+07	0.582242695569527
CDCA2	3.1878e+07	0.580762942615005
TRIM45	3.23353e+07	0.580515876861644
AK2	3.43177e+07	0.579481492938422
ORC1	3.51401e+07	0.579068855329032
ZNF850	3.61771e+07	0.578561273900725
CNIH3	3.64374e+07	0.578436011284022
CCDC93	3.88695e+07	0.577304772097504
ZNF888	4.20119e+06	0.575938012831631
ANGPTL4	4.33215e+07	0.575396655042077
TOP3A	4.38139e+07	0.575197067753133
SMG9	4.52424e+07	0.574629811747414
SPG7	4.58443e+07	0.57439582411167
SS18	4.91623e+07	0.573155741805701
CHAF1A	4.92838e+07	0.573111848645399
AGBL5	5.44322e+07	0.571339377715137
XRCC2	5.67656e+07	0.570587482718259
CYTH2	5.67798e+07	0.570583011816509
ACBD6	6.0113e+07	0.569558148186345
MSH5.SAPCD1	6.21616e+07	0.568954441369774
VEGFA	6.24844e+07	0.568861044981859
ASXL1	6.32122e+07	0.568652081809671
DGCR8	7.02152e+07	0.566749644231001
SLC26A10	7.1928e+06	0.566311571716183
CDR2	7.19892e+07	0.566296086576621
BRD4	7.41487e+07	0.565757975842602
TIAM2	7.41843e+07	0.565749209936112
LMBR1L	7.70191e+07	0.565065047276142
NUTM2F	7.81824e+07	0.564791125354509
MSANTD2	8.08059e+07	0.56418715992332
CDC45	8.66598e+07	0.562903361400946
E2F8	8.8212e+07	0.562576617031641
PDCD6	9.328e+07	0.561546228622589
FAM193A	9.74454e+07	0.560737990840721
ESPL1	1.0015e+08	0.560230456234622
LPIN3	1.00444e+08	0.560175918476166
BRCA1	1.02939e+08	0.5597202831695
PABPC1L	1.05823e+08	0.559206339839903
EXO1	1.15928e+08	0.55750352308676
TUBB6	1.20125e+08	0.556836950977395
NSD2	1.2411e+08	0.556224080105152
POLR1C	1.24274e+08	0.556199261735398
KIF23	1.25833e+08	0.555964784773492
ORC6	1.26993e+08	0.555792008798915
FNDC3B	1.28538e+08	0.555564306552515
ASPM	1.30892e+08	0.555222198247444
ZNF75A	1.32872e+08	0.554938900415339
PIF1	1.36272e+08	0.554461545498305
NPEPL1	1.45544e+08	0.553214296793582
TRAM2	1.48572e+08	0.552823127842391
BRD9	1.58731e+07	0.551563242401662
P3H4	1.63957e+06	0.55094434308051
DLK2	1.67108e+08	0.550580121185663
RABL2B	1.7045e+08	0.550200680279348
TANC1	1.70639e+08	0.550179502426524
CENPA	1.73716e+08	0.549836666700585
WEE1	1.76664e+08	0.549513399274139
AURKB	1.7695e+08	0.549482414901505
TGIF1	1.8631e+08	0.548490300841074
CIZ1	1.89152e+08	0.54819835259196
E2F7	1.90678e+08	0.548043244593082
ZSCAN30	1.93839e+08	0.547725652622918
GAS2L3	1.96899e+07	0.547422824482776
PLK1	2.02383e+08	0.54689089531022
TPGS2	2.06239e+08	0.546524942243461
CLSPN	2.09515e+08	0.546219052344052
PRDM15	2.12655e+08	0.545930021811291
GOLGA2	2.12939e+08	0.545904121763105
NDC80	2.24949e+08	0.544835684511964
CENPI	2.26877e+08	0.544669123338633
POLQ	2.30458e+08	0.544363304013214
ZNF789	2.31084e+07	0.544310371110886
UBE2S	2.31287e+07	0.544293164140183
NEK6	2.31619e+08	0.544265112050393
WHRN	2.33433e+07	0.544112634764146
CENPE	2.34684e+08	0.544008137579909
PLEKHG4B	2.41457e+08	0.543451146548029
KRTCAP2	2.48606e+08	0.54287892753381
POLD3	2.49442e+08	0.542812974833695
MYO9B	2.54575e+07	0.542412846338697
KHDC4	2.60709e+08	0.541944358578606
RABEP2	2.6698e+08	0.541476011701808
CEP55	2.73341e+08	0.541011367386113
TBCE	2.7451e+08	0.540927062188007
FAM72B	2.76528e+08	0.540782356915324
CDKN2C	2.79206e+08	0.540591838361185
CEP152	2.80284e+08	0.540515650975735
KNOP1	2.80751e+08	0.540482692973539
GSS	2.87092e+08	0.54004056405837
CDC6	2.9578e+08	0.539449406019069
NUP85	2.9798e+08	0.539302302958072
STK36	3.04462e+08	0.538874701706496
KNSTRN	3.08192e+08	0.538632472063628
B3GNTL1	3.13255e+08	0.538308064098636
ITPRID2	3.15832e+08	0.538144762389501
EMILIN2	3.18638e+08	0.537968438967472
MAMLD1	3.18939e+08	0.53794963839601
PUS1	3.23145e+08	0.537688195712217
CD101	3.23352e+08	0.537675417516132
DCP1B	3.24363e+08	0.537613127251483
ZNF516	3.26117e+08	0.53750545250953
GATC	3.30017e+08	0.537267904358338
SMYD2	3.32401e+07	0.537123991071038
LAS1L	3.35308e+08	0.536949847846337
IGF2BP3	3.38731e+08	0.536746581726041
TROAP	3.43353e+08	0.536475153343065
ZNF530	3.47634e+08	0.53622673305986
ATAD5	3.56894e+08	0.535699084553131
MXD3	3.67199e+08	0.535126805345911
MRGBP	3.72241e+07	0.534852232518407
RAD51	3.73862e+08	0.534764654122061
ERVFRD.1	3.85819e+08	0.534129747455471
TPM4	3.86205e+08	0.53410955844965
LIG3	3.87069e+08	0.534064450675962
CCNF	4.05261e+08	0.533135637672402
CDC25A	4.11161e+08	0.532842753201474
GEMIN7	4.11758e+08	0.532813337672711
ERV3.1	4.26255e+08	0.532111050890352
DDX11	4.26861e+08	0.53208215621858
SMAGP	4.34624e+07	0.531715693603956
MCM10	4.35126e+06	0.531692215185579
GALR1	4.41565e+08	0.53139321070503
SPC24	4.46096e+08	0.531185197525123
FOXM1	4.49543e+08	0.531028300929333
ZNF875	4.54017e+08	0.530826338588491
EP400	4.60955e+07	0.53051674794797
CENPF	4.76739e+08	0.529828350434207
WNK4	4.81528e+08	0.529623717170381
KIF14	4.92854e+08	0.529147187398395
RHBDF1	4.98409e+08	0.528917223830388
SPRED3	5.03021e+08	0.528728065318531
TRO	5.14288e+08	0.528272751940925
SMG5	5.17604e+07	0.528140510279718
RAD18	5.2304e+08	0.527925480394181
YEATS2	5.31658e+08	0.52758873420718
MYBL1	5.34841e+08	0.527465663951066
ARHGEF39	5.45211e+08	0.527069387129728
CCDC77	5.52868e+08	0.52678129243254
SPAG5	5.5694e+08	0.526629594561817
STIL	5.5753e+08	0.526607715642085
TMEM120B	5.58907e+08	0.526556701281564
STK17A	5.65287e+07	0.526321851008252
UNK	5.71171e+08	0.526107446905794
FAM111B	5.76746e+08	0.525906199192636
CENPM	5.83898e+08	0.525650696024045
CDK5RAP3	5.8897e+08	0.525471224111
DAZAP1	5.89026e+08	0.525469261392466
CSNK1G1	5.89271e+07	0.525460635645266
NCAPG	5.90581e+08	0.525414532277709
ZWINT	6.01756e+08	0.525025187446961
DPH7	6.09239e+08	0.524768228023612
TACC3	6.09416e+08	0.524762192322138
COA1	6.10727e+08	0.524717483278653
DEPDC1	6.19395e+08	0.524424166943676
SLC27A1	6.25186e+08	0.524230331505148
PLAT	6.27695e+08	0.524146887430795
BRCA2	6.30334e+08	0.524059428748967
SNF8	6.31187e+08	0.524031232697242
DCAF16	6.3223e+08	0.523996810185807
NASP	6.38634e+07	0.523786588062563
PDLIM7	6.3943e+08	0.523760602458125
CTPS1	6.41514e+08	0.523692680347129
DDX27	6.41938e+08	0.523678915300076
ZNF320	6.47176e+08	0.523509235275344
KLHL29	6.47587e+08	0.523495969201356
RBM15	6.48561e+08	0.523464587005295
IKBKB	6.86725e+08	0.522268097983959
BCAT1	6.92945e+08	0.522078999251671
MLLT10	6.95041e+08	0.522015631334015
CEP89	6.96315e+08	0.521977205396192
MED15	7.02894e+08	0.521779791880998
HM13	7.09724e+08	0.521576673057013
H2AC14	7.19153e+08	0.521299241322025
ZNF785	7.20488e+08	0.521260235892137
KNTC1	7.29316e+08	0.5210039710417
ITGB3	7.49821e+08	0.520419775421621
RRM2	7.55978e+08	0.520247258688374
MYO19	7.59737e+08	0.520142581909415
FAM222B	7.64153e+08	0.520020233845424
JAG1	7.81105e+08	0.519556570008021
AOPEP	7.87226e+08	0.519391468835683
PBX3	7.88713e+08	0.519351535182219
FREM2	7.90656e+08	0.51929948236342
DDX39B	7.97495e+08	0.519117156850187
HOXD9	8.11407e+08	0.518750716363921
ATP2A1	8.47316e+08	0.51783130799941
LRP6	8.72371e+08	0.517211079623472
MAP2K5	8.74447e+08	0.517160439046009
EIF2S2	8.82091e+08	0.516974917988256
METTL1	8.89943e+08	0.51678593221997
RBMS1	8.94426e+08	0.516678714586561
SLC22A23	8.94512e+08	0.516676673687543
ZNF202	8.96154e+07	0.516637517731085
EN1	9.02095e+08	0.51649647323595
MSH5	9.06294e+08	0.516397287071695
CCNB1	9.29114e+08	0.515865702347789
NPLOC4	9.39421e+08	0.515629575347109
ZNF439	9.45507e+08	0.515491293114947
IGFBP2	9.4745e+08	0.515447316993747
CDCA8	9.85923e+08	0.514593428380538
DHX15	9.864e+08	0.514583033216098
ILF3	9.88176e+08	0.514544388949846
EZH2	9.99209e+08	0.514305765966253
NADSYN1	1.01623e+08	0.513942309183118
XXYLT1	1.01951e+09	0.513872917390978
CCNB2	1.03075e+09	0.513636938647357
PROSER3	1.05022e+09	0.51323340698854
PGS1	1.05391e+09	0.513157797454105
SIPA1L3	1.08155e+09	0.512598581697298
RFWD3	1.08799e+09	0.512470202421274
EHMT1	1.14799e+09	0.511307254868393
ZNF440	1.15016e+09	0.511266322707524
NCOA6	1.1669e+08	0.510952388266373
ACP4	1.18744e+09	0.510573114124171
SCMH1	1.20897e+09	0.510181977984235
FAM83D	1.21563e+09	0.510062252645225
CSAD	1.23175e+07	0.509774964967964
ZNF771	1.23692e+09	0.509683733072832
MRPS11	1.23803e+09	0.509664087358261
CDKN3	1.23873e+09	0.509651862162994
SPRYD4	1.25314e+09	0.509399254885034
BRIP1	1.26089e+09	0.509264740256832
TEX10	1.26485e+09	0.50919612728149
SKA1	1.26671e+09	0.50916412332233
NELFCD	1.27744e+09	0.508979672478195
GTPBP2	1.28024e+09	0.508931849865914
ITGB3BP	1.28195e+09	0.508902606157487
IQGAP3	1.29673e+09	0.508651779947234
MMS22L	1.30493e+09	0.508513871635769
CENPO	1.3051e+09	0.50851095763323
CENPK	1.32792e+09	0.508131244598162
TAS2R46	1.33798e+09	0.507965712438047
EML4	1.34497e+08	0.5078514117789
CCDC137	1.37024e+09	0.507442739848065
HMMR	1.38714e+09	0.507173274713281
CPSF4	1.42183e+09	0.50662962427385
PHF19	1.42797e+09	0.506534708515806
TRAIP	1.44277e+09	0.506307498975891
MTCL1	1.49002e+09	0.505596180737903
RHOJ	1.5046e+09	0.50538093938596
CASP7	1.5158e+09	0.505216827413365
SPDYE5	1.51632e+09	0.505209218114147
GOLGA8B	1.52983e+08	0.505012960115958
LAG3	1.53933e+09	0.504875789364989
RAD54L	1.59712e+08	0.504058586963165
PCNX2	1.62766e+09	0.50363759273959
NBPF20	1.63315e+09	0.50356283180215
HOXD4	1.66917e+09	0.503077213555175
EFL1	1.68968e+09	0.502805126804155
CENPU	1.72287e+09	0.502371109893395
NBPF11	1.72593e+09	0.502331516633261
DNAH11	1.78189e+09	0.501618380123859
TENT4A	1.78746e+09	0.501548466163548
ATP9B	1.78748e+08	0.501548320493482
DOT1L	1.8066e+09	0.501310054905953
WDR76	1.80848e+09	0.501286701807537
SMARCB1	1.81735e+09	0.501177126030175
DHX34	1.81807e+09	0.501168211800632
TTL	1.8197e+09	0.501148206081441
EEF1D	1.83074e+08	0.501012648784138
KIF24	1.85345e+09	0.500736113954334
ZNF496	1.8722e+08	0.500510156666296
SCYL3	1.89504e+09	0.500237751428053
PLCD4	1.92492e+09	0.499886060550424
ECT2	1.94218e+08	0.499685099324511
TP53I3	1.95177e+09	0.499574267527736
TRIB2	1.97106e+09	0.499352636425283
GOSR2	2.00009e+09	0.499023028072722
MYH7B	2.00325e+08	0.498987409674487
KATNAL2	2.06296e+09	0.498324145925007
EDDM13	2.08098e+09	0.49812746491991
CLK3	2.13619e+09	0.497534540048818
DOK7	2.14886e+09	0.497400432894475
ST3GAL3	2.20986e+09	0.496765146690665
ZBTB40	2.25393e+09	0.496316291953728
LAMC1	2.29053e+09	0.495949554771965
PCSK7	2.31567e+09	0.495700848176597
DRAXIN	2.31785e+09	0.495679426136061
CEP295NL	2.35486e+09	0.495318139681877
TP73	2.37043e+09	0.495167708598848
CATSPERG	2.37835e+09	0.495091559798362
DNAH17	2.37882e+09	0.495086959291838
MKI67	2.39826e+09	0.494901118184737
RAD51AP1	2.44873e+08	0.494424789608986
PHF8	2.486e+09	0.494078913600877
ZNF532	2.50386e+09	0.493914879300864
PANK2	2.53e+09	0.49367677625704
UBN1	2.53843e+09	0.493600461744309
MYBL2	2.54942e+09	0.493501300245356
ACAD10	2.56296e+09	0.493379724789534
XYLT2	2.56492e+09	0.493362138269309
CFP	2.56885e+09	0.493326994434988
ADAM17	2.57465e+09	0.493275181018031
TFPI	2.61454e+09	0.492921919988344
ATRIP	2.62306e+09	0.492847123475248
PRSS53	2.63416e+09	0.492749928664315
GEN1	2.6372e+09	0.492723384161641
EIF2AK4	2.64276e+09	0.492674989906149
ENTPD4	2.64519e+09	0.492653803090972
MTMR11	2.65686e+09	0.492552496341008
MAP3K20	2.68831e+08	0.492281495893052
ZC3H18	2.69205e+09	0.492249477719808
STIM2	2.70445e+09	0.492143526529151
OTULIN	2.71326e+09	0.492068584282918
PARD6G	2.73473e+09	0.491886799899647
POLE2	2.73857e+09	0.491854464810564
FAM20A	2.74924e+09	0.491764705857544
ACADVL	2.74952e+09	0.491762384546428
SMURF1	2.75221e+09	0.491739833325869
ACIN1	2.76674e+09	0.491618279823285
ZNF730	2.7769e+09	0.491533631755816
ZNF692	2.78212e+09	0.491490313500221
CHTOP	2.80029e+09	0.491339928213967
ZNF700	2.80073e+08	0.491336233378994
DZIP1L	2.80214e+09	0.491324672430532
ZNF133	2.82446e+09	0.491141254164796
LAMB1	2.84633e+09	0.490962904512026
SLC20A1	2.86896e+09	0.490779610617511
DNAJC7	2.9336e+09	0.490263499533573
DXO	2.9371e+09	0.490235797953583
ZSCAN22	2.96746e+09	0.489997281172055
SERINC2	2.97458e+09	0.48994169095335
LY6G5C	3.01159e+09	0.489654600480536
H2AC11	3.02589e+09	0.489544507735642
DIDO1	3.05109e+09	0.489351718650766
FBXW8	3.05256e+09	0.489340522956983
ESR2	3.06112e+09	0.489275449248495
ZNF90	3.09175e+09	0.489043811587924
SMC6	3.09445e+09	0.489023500076904
C12orf65	3.13668e+09	0.488707866165772
ZNF397	3.18367e+09	0.488361282891566
TSTD2	3.20308e+09	0.488219483561065
BUB1	3.26418e+09	0.487778264219949
ZSCAN12	3.27534e+09	0.48769854056045
CLEC2D	3.28556e+07	0.487625699678092
SPOUT1	3.35257e+09	0.487153382344323
IFT80	3.36764e+09	0.4870483945184
HAUS5	3.45655e+08	0.486437601425664
NT5C	3.51898e+08	0.486017320627974
ZNF69	3.54816e+09	0.485823276157088
RECQL4	3.55831e+09	0.485756084863179
PHF12	3.58873e+09	0.485555874518648
CDK2	3.59761e+09	0.485497705405618
SMIM12	3.66424e+09	0.485065613499762
ZNF587	3.67058e+09	0.485024879278533
PRRC2C	3.67486e+09	0.484997390793689
EPS8	3.67965e+09	0.484966695569207
ARHGAP17	3.82695e+09	0.484040255016308
LRRC69	3.83454e+09	0.483993388836141
CBX2	3.84287e+09	0.483942102060209
PPFIBP1	3.93287e+09	0.483394234483935
MFSD4B	3.95894e+09	0.483237724095036
ATP6V0A2	3.95974e+08	0.483232912057879
SHCBP1	3.96516e+09	0.483200537731455
STK38	4.01749e+09	0.482889638230027
ART4	4.02162e+09	0.482865289185247
TAF4	4.02711e+09	0.482832887028314
PIGG	4.07559e+09	0.482548835586068
NCAPD2	4.1233e+09	0.482272344761795
PAM16	4.13196e+09	0.482222462313952
KIF15	4.13891e+09	0.4821825036064
DLGAP5	4.22249e+08	0.481706824863181
NARF	4.22417e+09	0.481697357196424
MBTPS1	4.2268e+08	0.481682538186251
SRRT	4.24456e+09	0.481582675951333
CLEC18C	4.24466e+09	0.48158211823083
NBPF9	4.26908e+09	0.481445470499372
CDK5RAP2	4.27367e+09	0.481419817324124
SRSF4	4.33813e+09	0.481062858428357
TMPRSS11D	4.34558e+09	0.481021916604784
ZNF224	4.34898e+09	0.481003299458343
CERS5	4.38366e+09	0.480813693054214
ZNF829	4.39309e+09	0.480762348121462
TAS2R30	4.44477e+09	0.480482948354822
ZCCHC8	4.49822e+09	0.480197133364671
SPIDR	4.52567e+09	0.480051559778515
SUGP2	4.53885e+09	0.479981948382677
DNM1	4.57973e+09	0.479767264055451
GGN	4.58111e+09	0.47976001011061
ZNF7	4.59313e+09	0.479697250116475
FOXK2	4.62517e+07	0.479530637295871
RAB27A	4.63371e+09	0.479486423071182
TPD52L2	4.64282e+09	0.479439366042164
PHKG2	4.75467e+09	0.478868038096107
CEL	4.79423e+08	0.478668895059509
DEPDC5	4.79805e+09	0.478649748974043
WDCP	4.86166e+09	0.478333012012145
NEK8	4.90243e+08	0.478132013242141
EPB41L4A	4.96223e+09	0.477839984198006
SEC16A	4.98053e+09	0.477751256576665
ARHGAP11A	4.98365e+09	0.477736185168831
METTL22	5.01487e+09	0.477585608424128
DUSP10	5.08469e+09	0.477252000994978
ADAMTS7	5.17291e+08	0.47683643485352
DNASE1	5.19514e+09	0.476732755223251
INPP5E	5.20153e+08	0.476703017037899
MDC1	5.2599e+09	0.47643304559566
LRRC75A	5.27215e+09	0.476376765504885
LRPAP1	5.31974e+09	0.476159127338551
EME1	5.35031e+09	0.47602030546116
FAHD2A	5.37015e+09	0.475930596728479
CHEK1	5.38988e+09	0.475841695854496
CCNA2	5.39959e+09	0.475798035244654
ZNF43	5.39962e+09	0.475797890603631
FAM156A	5.43705e+09	0.475630328684359
DEK	5.4475e+09	0.475583744364679
ZNF667	5.49288e+09	0.475382327259089
E2F2	5.5915e+08	0.474949940354627
SMARCAL1	5.64601e+07	0.474713951353991
COQ4	5.71904e+09	0.47440110544818
UACA	5.79301e+09	0.474087934211514
KANSL1	5.83206e+09	0.473924108047312
ICE1	5.84901e+09	0.473853300780303
CARS2	5.89148e+09	0.473676758337473
KIFC1	5.89776e+09	0.473650750293756
SRRM2	5.91103e+09	0.473595870738688
USP36	5.96564e+08	0.473371230480476
CNTNAP3B	6.00796e+09	0.4731984703898
FAM156B	6.06378e+09	0.472972303470772
UFD1	6.07109e+08	0.472942819070205
ASAP2	6.08934e+08	0.472869371660868
TIMP1	6.11824e+09	0.472753453036064
NPR1	6.17604e+08	0.47252320803298
HELLS	6.29281e+09	0.47206397447465
RGS17	6.31636e+09	0.471972329526455
PPIL2	6.33261e+09	0.471909277979434
CYP27B1	6.34949e+09	0.471843928366595
ATXN2	6.37858e+08	0.471731683940351
ZNF274	6.3884e+09	0.471693915064669
NPIPB3	6.40268e+09	0.471639064779259
DDX31	6.40588e+09	0.471626771020377
KIAA0319L	6.45459e+09	0.471440631841812
FKBP10	6.46732e+09	0.471392185527883
GAS1	6.52468e+09	0.471175040509732
FAM114A1	6.54295e+09	0.471106239880486
DHRS13	6.57808e+09	0.47097444942866
KIF18B	6.58664e+09	0.470942446561804
SEMA6D	6.60275e+09	0.470882280539216
ZNF549	6.60623e+09	0.470869321717219
SLC7A6	6.71822e+08	0.470455082565241
ZMYND8	6.74349e+09	0.470362511507212
KIF4A	6.82512e+09	0.470065618226826
GGA3	6.84833e+09	0.469981789621912
AGPAT4	7.07265e+09	0.469184975092839
MZF1	7.09593e+09	0.469103600913883
NTAN1	7.15021e+08	0.468914898112514
RRP1	7.1584e+09	0.468886516001185
RFC4	7.20594e+08	0.468722475126031
NSUN4	7.24349e+09	0.468593600817968
LCORL	7.25256e+09	0.468562589328103
ZNF26	7.28145e+09	0.468463948965875
IL18BP	7.31051e+08	0.468365121877303
ZNF235	7.32826e+09	0.468304953981257
ZNF764	7.35469e+09	0.468215579308456
JPT2	7.36313e+09	0.468187094371726
BUB1B	7.3773e+09	0.468139353219462
MAGOHB	7.43132e+09	0.467958141787124
UBXN2A	7.45951e+09	0.467864041157364
RALGAPA2	7.52243e+09	0.467655188513867
PLEKHA4	7.53151e+09	0.467625199030658
NOP56	7.5797e+09	0.467466517636212
CEP85	7.58415e+09	0.467451893614893
ZNF28	7.66044e+09	0.467202717067342
POGZ	7.67885e+09	0.467142920456818
AGER	7.7773e+09	0.466825426054495
APAF1	7.77761e+09	0.466824415218454
TMEM131	7.85607e+09	0.466574060500556
PMFBP1	7.87086e+09	0.466527110847783
ENO3	7.90675e+09	0.466413552310451
BCORL1	7.91264e+09	0.46639495099499
LMNA	7.92364e+09	0.466360269968194
SGO2	7.94209e+09	0.466302166618191
MARCHF10	7.94346e+09	0.466297860534982
PTPN13	8.05064e+09	0.465962954941067
PPIH	8.11228e+09	0.465772185693898
SIRT7	8.11778e+09	0.465755256831514
MRPS5	8.12019e+09	0.46574782658471
CCDC181	8.25136e+08	0.465346668461841
ZNF394	8.30531e+09	0.465183363921611
TENT5A	8.30684e+09	0.465178764736561
EXOC7	8.33646e+09	0.465089526318063
GPR89B	8.33698e+09	0.465087982053615
ZNF814	8.34049e+09	0.465077412158157
FARP2	8.34199e+09	0.465072906206633
ANKRD52	8.35289e+09	0.46504017415841
SRPK1	8.40435e+09	0.464886151595169
DYNLRB1	8.48606e+09	0.464643334157351
MIS18BP1	8.60518e+09	0.464293199159622
TMEM189	8.61064e+09	0.464277267007362
TBX19	8.65386e+09	0.464151405034414
GTSE1	8.66145e+09	0.4641293767545
SLC26A6	8.7977e+09	0.463736684798969
CCDC102B	8.83444e+09	0.463631747269352
PLEKHG2	8.85971e+09	0.463559796360307
ATP6V1C2	8.9034e+08	0.463435870340132
EME2	8.93046e+07	0.463359394910475
CLDN18	8.97127e+09	0.463244476592541
UTP20	9.01863e+09	0.463111676418741
GBA2	9.03339e+09	0.463070450603745
SASS6	9.09083e+09	0.462910502557525
FBXO22	9.105e+09	0.462871197480693
MFSD9	9.13373e+09	0.462791663749936
NEMP1	9.13531e+09	0.462787295991077
BIN3	9.1354e+09	0.462787035297655
MAEA	9.13932e+09	0.462776215846143
YBX3	9.15424e+09	0.46273501480977
RAD51D	9.17512e+09	0.462677468260726
ZNF347	9.19525e+09	0.462622122589478
THOC5	9.24415e+09	0.462488099120427
NOM1	9.25663e+09	0.462454006247971
ZNF544	9.25749e+09	0.462451660608891
TNK1	9.29934e+09	0.462337641297398
MAP3K1	9.4112e+09	0.462035190978174
CCDC9	9.42511e+09	0.461997797680096
PRORP	9.44057e+09	0.461956321181572
CDC25C	9.44551e+09	0.461943067291582
PARPBP	9.47475e+09	0.461864829653192
APCDD1L	9.54518e+09	0.461677231024378
PIGL	9.63754e+09	0.461433186700559
TTI1	9.69119e+09	0.461292383623578
AGO2	9.7084e+09	0.461247384909697
ZNF180	9.77034e+08	0.461086011038928
SRSF10	9.77973e+09	0.46106162447002
SCO1	9.79117e+09	0.461031956324139
NPIPA2	9.81231e+09	0.460977185817013
OSBP2	9.85512e+09	0.46086663894108
CEP112	9.97311e+09	0.460564199136254
NOP14	9.97734e+09	0.460553422051535
RSKR	0.000100003469386073	0.460494866784963
ERCC3	0.00010034219706264	0.46040887119341
ZNF135	0.000100471322687958	0.460376159404656
SDHA	0.000101911650933433	0.460013879084665
SMG6	0.000102584853548273	0.45984616590014
TMEM234	0.0001037064239705	0.459568990716936
TPX2	0.000103920226902153	0.459516466881736
ESCO2	0.000104189157125353	0.459450541383362
TGFB1I1	0.000104242102084741	0.459437580936894
TRAF5	0.000104566097968508	0.459358401514942
ERICH1	0.000104764996387236	0.459309905789906
EIF2B4	0.00010528358854644	0.459183859528983
LPCAT3	0.000105600908611682	0.459107015116008
SPATA12	0.000105690677842901	0.459085314574824
NIT1	0.000105953518423684	0.459021873773056
CBX8	0.00010640039191387	0.458914345638382
ACAD8	0.00010640549820569	0.458913119351372
AC107871.1	0.000106479917942695	0.45889525343924
PRDM4	0.000106806658934203	0.458816948718805
HDAC7	0.000107300772496522	0.458698950604843
ZNF551	0.0001079709544486	0.458539703157731
ZNF367	0.000108114653444876	0.45850567620768
KCNK9	0.000108400245576374	0.458438173388285
NELFA	0.000108607578070796	0.458389270619388
XRRA1	0.000110574666655301	0.457929529999151
PIP5K1A	0.000111840157386512	0.457637728860869
NRBP1	0.000111916217503936	0.457620287667862
MAP3K12	0.000113034950651461	0.457365006114878
SMPD4	0.0001136809764196	0.457218648234699
PIGT	0.000113834612485072	0.457183954527961
PGBD1	0.0001159106522264	0.456719327418856
ZNF432	0.000118172780228339	0.456221694278612
MAST2	0.000118638406150094	0.456120352928027
SERPINB8	0.000118728564337569	0.456100772723314
LRCH3	0.000119248069444025	0.4559882145163
HDAC8	0.000120221455937827	0.45577852601457
STX16.NPEPL1	0.000121785184629642	0.455444913906348
PPHLN1	0.00012309570341535	0.455168344911914
DCBLD2	0.000123254285222099	0.455135062121412
CTNNAL1	0.000123412423263658	0.455101911681342
ERVK3.1	0.000123465755507907	0.455090740468811
SPDYE17	0.000123837497406811	0.455012996839935
TRPM7	0.000124787310756776	0.454815330163849
MRPS15	0.000125480167230766	0.454672010347154
INVS	0.000125542861629354	0.45465907773447
ENSA	0.000125788948352192	0.454608372285086
RBM33	0.000126400087590318	0.454482842495363
DBF4B	0.000127124599423762	0.454334746972281
CARHSP1	0.000127222686396118	0.454314756985346
FRYL	0.000127759136583848	0.45420567936453
CNTRL	0.000127771690122947	0.454203131873936
RALGAPB	0.000128411987669888	0.45407350064183
GJC1	0.000128874946876336	0.453980142244053
TMUB2	0.000129607619129268	0.45383302320849
ZNF236	0.000131855801699251	0.45338632027928
ZBED6	0.000131948207701344	0.453368109937081
ZNF724	0.000132105150294061	0.453337208305063
DARS2	0.000133025355566912	0.453156698508443
VAX1	0.000133856993439345	0.452994547507618
CENPJ	0.000134266045934402	0.452915130946686
TREH	0.000134340661444826	0.452900668523741
CCDC57	0.000134603272154179	0.452849826433363
SPIN2A	0.000135275294290226	0.452720135466549
PRKRIP1	0.000135646333667845	0.45264878364463
UBE2C	0.000136164532474296	0.452549432457193
ZNF514	0.000136251180766094	0.452532853830547
THEM4	0.000136699090618763	0.452447308434139
RTKN2	0.000136874053370924	0.45241396263766
CHD1	0.000137598630055773	0.452276282968061
PHACTR4	0.00013764248799523	0.452267970760198
HASPIN	0.000137742845567548	0.452248959576315
ARMCX5	0.000137785089482664	0.452240960930939
CASP2	0.000138168779092541	0.452168414549142
U2AF1L5	0.000138906477553579	0.45202945259536
PIP5KL1	0.000138950056956305	0.452021264684798
SPSB2	0.000139001874560291	0.452011532012952
COL9A3	0.000139278607758611	0.4519596108461
BSCL2	0.000139677190865225	0.451884994423314
PCGF3	0.000139823492709216	0.451857655212974
IQGAP2	0.000139985021817403	0.451827501036631
NOL4L	0.000141230972128321	0.451595976750145
STRADA	0.000142156681508825	0.451425172739328
TYMS	0.000143519017892262	0.451175656423362
PVR	0.000143679921637637	0.451146330280862
SDC1	0.000146576761722935	0.450623454560298
SENP5	0.000146891080067677	0.450567292968767
ZGRF1	0.000147154801227691	0.450520257095525
DSN1	0.000147254885017393	0.45050242697121
ZNF586	0.000147666893585059	0.450429143931131
ZNF611	0.000148656666300635	0.45025386030674
LIMA1	0.000148749058103047	0.450237552970843
CHAF1B	0.000150364042916457	0.449953998086719
CALD1	0.000151119582208935	0.449822302101168
PGAP6	0.000151239824307522	0.449801398857092
RNF24	0.000151372696182004	0.44977831776844
PAN2	0.000151653551486244	0.449729591771105
NUP107	0.000153589668382624	0.449395930400756
ZC3H7A	0.000153635858307586	0.449388017540087
KIF2C	0.000153926922209664	0.449338205199267
CXCR6	0.000154384450997626	0.449260078906805
ASF1B	0.000154510244265837	0.44923863609477
SPATS2	0.000156045733862529	0.44897818016694
POLH	0.000156141172374317	0.448962069329469
PLXNA3	0.000156703179591582	0.44886738078506
PTPDC1	0.000157697456512465	0.448700623797736
MLXIP	0.000157809018844052	0.448681973221237
HROB	0.000158534768719079	0.44856093988945
FANCD2	0.00015917836737307	0.44845403196239
GPC1	0.000160601635208382	0.44821901633393
ZNF384	0.000161011975374034	0.448151614594414
ZDHHC15	0.000163015053557712	0.447824840481367
TTLL3	0.00016400143891901	0.447665278390159
UBAP2L	0.000164603794470354	0.447568271554553
SYMPK	0.000165061613762182	0.447494759478003
TXLNA	0.000165827656229628	0.447372173704521
PRKRA	0.000166683257155392	0.447235869594473
NCOA5	0.000167126634111422	0.447165488607576
DNMT3B	0.000167360480475108	0.447128437219286
AARSD1	0.000167531567293991	0.447101359759427
NANP	0.000168482000776322	0.446951397874688
C3orf62	0.000168499432578077	0.446948654699942
BCL2L14	0.000168690872404798	0.446918545691984
POLR3C	0.000169325660893842	0.446818932298158
PASK	0.000169398144498244	0.446807579718255
PRRC2B	0.000171239770805954	0.446520625134127
CDK5RAP1	0.000171246927949894	0.446519515475156
FANCI	0.00017149810974883	0.446480598652083
HOXD10	0.000173610615861355	0.446155352767947
CTDP1	0.000173680851017674	0.446144601739911
TEAD3	0.000175979657378971	0.445794903737508
ANAPC5	0.000177088725301235	0.445627687570057
CTNS	0.000177855330273682	0.445512666059952
PTBP1	0.000178423456645794	0.445427717498688
VMP1	0.000178859331961876	0.445362711780377
IPPK	0.000180011012751749	0.44519164904912
TRPA1	0.000180375992501837	0.445137647031946
DCLRE1C	0.000182358472644568	0.444846061407886
PRR14L	0.000183933762392439	0.444616432557497
RTRAF	0.000184415995938972	0.44454649844547
TBCD	0.000185015878464361	0.444459736552579
ADCY10	0.000187799550369181	0.444060477582024
STX16	0.000189528160482604	0.443815268983871
COL6A2	0.000191303049568357	0.44356562119287
KCNV2	0.000191349124120125	0.44355916889441
CENPN	0.000191386964330145	0.443553870802223
HOXD11	0.000193436474913594	0.44326833997809
CEP95	0.000193822977187755	0.443214805000956
STKLD1	0.000196734220227648	0.442814682240327
SLC35D2	0.000197710995476678	0.442681649818868
NEK2	0.000198348217415031	0.442595187535717
TEDC2	0.000198688971286634	0.442549056385164
YTHDF2	0.000198981668387977	0.442509489035534
NPIPA3	0.000199236530448126	0.442475079746455
PARP14	0.000199627301233239	0.442422399539036
PISD	0.000201157057960824	0.44221707706723
ZNF653	0.000203232378922249	0.441940806435961
DHPS	0.000203548886824143	0.441898899844891
TRMU	0.000207169691982384	0.441423699096011
MAP3K4	0.000208094360345234	0.441303564982764
SECISBP2	0.000208096170235825	0.441303330319695
NXF1	0.000208550912866698	0.441244429446459
CHEK2	0.000208727492591885	0.441221589559235
CMSS1	0.000208819183951374	0.44120973663156
NOL8	0.000210040840919335	0.44105226682991
ZNF576	0.000210071046810781	0.441048383981082
CCDC191	0.000210251348167067	0.441025217588701
METTL7B	0.000211356801155909	0.440883578015858
IGHMBP2	0.000211686734684545	0.440841435841277
PRPSAP1	0.000215620690186502	0.440343539986652
ITGB1BP2	0.000215787089895746	0.440322663882568
POLG2	0.000216307688008815	0.440257446058704
KNL1	0.000216776065070247	0.440198893033382
FSCN2	0.000217370275103357	0.44012477593043
CLASRP	0.00021871541823055	0.439957676886193
DUOX1	0.000218729329650236	0.439955953679844
POLM	0.000218943363140267	0.439929454022109
SPRY4	0.000218954022888721	0.439928134850823
TBCCD1	0.000219293353858197	0.439886172496967
TULP3	0.000219752580949265	0.439829478199714
ZNF587B	0.000219905952761377	0.439810567726798
ZNF655	0.000220480957333105	0.439739778108937
SMIM10L1	0.00022126382159675	0.4396436700653
WNT2B	0.000221395687298145	0.43962751229174
CD276	0.000222045026917299	0.439548075783918
COA8	0.000222065458364513	0.439545579772936
OBSCN	0.000222336740113798	0.439512458525703
PLPP5	0.000222453842099863	0.439498172787127
DPM2	0.000223158444072519	0.439412360766113
NDEL1	0.00022354094546328	0.439365880621966
ARHGEF2	0.000224622629309101	0.439234831756614
PTN	0.000225875606622109	0.439083751095175
NAGK	0.000226361378572781	0.439025384482349
ZNF233	0.000226393079459403	0.43902157953814
IFT122	0.000226821563561754	0.438970197952802
MORN3	0.000227706970659817	0.438864305660486
PAXBP1	0.000228330116352525	0.438790005050623
ANKS3	0.000228906344101887	0.438721463817418
MAPKBP1	0.000229078955356732	0.438700962790512
MRPL32	0.000229529494215132	0.438647518919939
MACROH2A1	0.00023044040716957	0.438539757429335
UGDH	0.000230844259005079	0.438492106340316
ZNF221	0.000231065420867551	0.438466043468444
NUP62	0.000231110279605873	0.438460759867503
CREB5	0.000231314799669209	0.438436682760771
PIAS3	0.000231595914309207	0.438403620366928
ZNF83	0.000231608541161673	0.43840213616315
MED22	0.000231783896628961	0.438381531935379
MAPK8IP3	0.000231878430097032	0.438370430197216
SLFNL1	0.000232794762182804	0.43826303313119
LRRC37A	0.000233050739218314	0.438233100994154
SLC25A19	0.00023345989765816	0.438185319390709
LRRC37A3	0.0002346778923973	0.438043534376599
ZNF66	0.000234905190975712	0.438017149527467
EXOSC10	0.000234946746411227	0.43801232829549
SNAPC4	0.000235279344154739	0.437973768659843
DNAJC17	0.00023560748911844	0.437935774151801
EVC	0.000235666433737073	0.437928954340834
ZNF211	0.000236494699011708	0.437833290039752
UHRF2	0.000236631443351387	0.437817525644544
NFKB2	0.000237167805905723	0.437755772214168
ZBED4	0.000237605906428689	0.437705426889171
HOXC4	0.00023795687399494	0.437665155943273
DBNL	0.000238711963408026	0.437578699073656
CCNJL	0.000240480295280232	0.437377203097561
EBF3	0.000242801331830636	0.43711477746804
SLC26A2	0.000244511327087127	0.436922904160897
USP24	0.000244603570997712	0.436912588718844
AP4B1	0.000244776162373547	0.436893297752354
CCDC14	0.00024651868108317	0.436699226658836
DNMT1	0.00024843025818132	0.436487766262329
KIF20B	0.000248733690526186	0.436454337382431
LY6G5B	0.000249486810637862	0.436371527841281
POLR3E	0.000253116663129935	0.435975588061303
ZNF671	0.000253775175475389	0.435904315890862
STK40	0.000254495446637356	0.43582655302301
LRRK2	0.000255986669703585	0.435666193854619
ZNF124	0.000261383193684566	0.435092935187512
CA1	0.000261627069138208	0.435067285558675
MFSD2B	0.000261912039335021	0.435037341492498
HIVEP3	0.000262955542877042	0.434927946230541
IKBIP	0.000263123181401218	0.434910408963898
NSUN2	0.000264111627642936	0.43480721146558
PUS7	0.000265007480064835	0.434713985967432
PBX4	0.000266940273216472	0.434513831116989
NRIP2	0.000266974211331447	0.434510328438578
GTF3C2	0.000267124426735814	0.434494829926973
ZNF343	0.000267482303179787	0.434457938042928
ZNF473	0.00026802421304037	0.434402160856732
ZNF8	0.00026822182142803	0.434381847278258
SUV39H2	0.000268349469758499	0.434368732672346
ZBTB2	0.000269603117284519	0.43424023518633
ARFGAP1	0.000270613626863126	0.434137056378611
CDCA3	0.000271854783382512	0.434010808478832
TAS2R19	0.000271933426087609	0.43400282688008
ZNF251	0.000272825484134843	0.433912437732035
ZNF227	0.000273014538788694	0.433893316207658
SCN5A	0.000273022082280151	0.433892553488858
WNT4	0.000273713488938945	0.433822727424079
PDS5A	0.000273748797213847	0.43381916592721
ZNF766	0.000275287787892568	0.433664336957777
RBBP8	0.00027643994528017	0.433548942476213
SLC9A8	0.000277401284170769	0.433452995638317
BCL2L12	0.00027777558286912	0.433415720842481
AVIL	0.000278613272873514	0.43333246509229
MUTYH	0.000278653674769368	0.433328455447287
FAM126A	0.000279123590015518	0.433281858206973
ZCCHC9	0.000279366053100299	0.433257843394348
B3GALNT2	0.000280349742249327	0.433160608831524
HLCS	0.000281712878004629	0.433026381726729
EYA4	0.000281787085371659	0.433019091636394
LIG1	0.000282482726125125	0.432950837526508
COL12A1	0.000283060173168879	0.432894296882393
ZNF786	0.000285060042048764	0.432699291956584
CDCA5	0.000285737527733378	0.432633514748462
ZNF691	0.000285900669758259	0.432617696568608
ZNF816	0.000286499196422943	0.432559734289102
E2F1	0.000287427050910848	0.432470097897301
C2CD3	0.000287866053230954	0.432427779780037
CDK10	0.000288331653993999	0.432382962114099
RRBP1	0.000288430224219825	0.432373482458305
CHI3L1	0.000289216476261682	0.432297973225925
LEMD2	0.000289497460007388	0.432271033930966
ADNP	0.000291440404058136	0.432085405894792
CNOT10	0.000291967095963436	0.432035280934255
RAD54B	0.000292276704372007	0.432005854254583
ABCB4	0.000293328526510616	0.43190609643209
AC138969.1	0.000295291139769026	0.431720827901823
GNB3	0.000295596772610901	0.431692077863363
GRK4	0.000295627880383333	0.431689153165033
SEPTIN10	0.000296818229755052	0.431577449435634
YJEFN3	0.000297906648722456	0.431475668836692
AURKA	0.000298974408765589	0.431376149901853
CTTN	0.000299115188282788	0.431363053015184
ZW10	0.000299971947330445	0.431283468984171
MDM4	0.000300132048233897	0.431268620316939
TIMELESS	0.00030267354009408	0.431033872565414
USP6NL	0.000303624283938148	0.430946518908046
SPDYE3	0.000303834598235106	0.430927229157903
SPAG17	0.000305115377136759	0.430810020602704
DCAF4L1	0.000306197110381465	0.430711377186056
ZNF2	0.000308244677676155	0.43052552811543
RPAP3	0.000308279168593693	0.430522407194039
SPRY2	0.00030828811572091	0.430521597662581
SPINDOC	0.000308349556214946	0.430516039138288
YBX1	0.000308739369907959	0.430480796241931
CIP2A	0.000309361462704287	0.43042463723412
SLC35B1	0.000309475929020783	0.430414315108406
RFFL	0.000311862761086873	0.430199870976573
C2orf92	0.000312322917091256	0.430158700944444
U2AF1L4	0.000313042364606621	0.430094443120832
VAV3	0.000313406015203766	0.430062014810936
KIAA0753	0.000314964227154156	0.429923450423717
UCP3	0.000315265537386746	0.429896728632602
NCAPH	0.000315463255744476	0.42987920659707
MAU2	0.000315706805741476	0.429857636695826
CCDC17	0.00031894385332871	0.429572383791976
RAB40A	0.000319068480630889	0.429561454436634
RPUSD3	0.000319612984511453	0.429513749153359
KIF20A	0.000320601257364485	0.429427353590726
VAV2	0.000321890001514539	0.429315055401713
NPIPB11	0.00032199519511383	0.429305907216684
MRTO4	0.000322965469268755	0.429221655607646
CEP120	0.000323124354675208	0.429207881183871
INSYN2A	0.000324482207608432	0.429090415128066
LDAH	0.000324566368161823	0.429083149298321
FAM184B	0.000325264935366785	0.429022906269481
MTRR	0.000326126089446472	0.428948804525618
DMAP1	0.000326245888239308	0.428938510084326
RNF10	0.000327289901192679	0.428848942796519
MELK	0.00032749365851994	0.428831492623668
ZNF256	0.00032760410191242	0.428822038181586
ZNF418	0.000329015095332144	0.428701506433989
PKN3	0.000331453773442654	0.428494295306381
IPO9	0.000332792934419977	0.42838110020535
ANGPT2	0.000333397647056033	0.42833012202251
ADAT3	0.000333401124641683	0.428329829101127
RMI2	0.00033458072137592	0.428230630842451
UBE2V1	0.000334924577652107	0.428201774354223
KLRK1	0.000336792169655244	0.428045516633124
CXorf56	0.000337276919859458	0.428005087912396
TAS2R13	0.000337430322622182	0.427992305000111
FGFR1OP	0.000337580450943508	0.427979800081536
FANCC	0.000338213469014939	0.427927128717547
TOP2A	0.000338705924950396	0.427886215294631
RAD51C	0.000339054262390232	0.427857308080164
SLC25A45	0.000340373426354082	0.427748080893557
GPATCH8	0.000341549007336218	0.42765106768512
CABLES2	0.000342606325221193	0.427564074071078
MAGOH	0.00034330885985165	0.427506406644139
FNTA	0.000343755309205567	0.427469815901433
SSH1	0.000343924504611983	0.427455960077058
CDT1	0.000344874977548616	0.427378239028126
TRAF4	0.00034605865289218	0.427281721790199
DTL	0.000347769846889746	0.427142722044889
ODF2L	0.000349360952751487	0.427014036149158
SLC26A1	0.00035087808488784	0.42689183049886
COG7	0.000352425881650967	0.426767650916638
AGAP6	0.000352799010582306	0.42673778930883
MYSM1	0.000352920380044344	0.426728082292669
CCDC125	0.000353047041347718	0.426717955289155
FAM122C	0.000361247223814984	0.426069278266137
GPX7	0.000363603508524386	0.425885369757977
RABL2A	0.000367314967627464	0.425597883898929
UTP4	0.000367687810064571	0.425569150609457
LATS2	0.000369982420848536	0.425392898428297
CNTNAP3	0.000370182839171645	0.425377551428847
C9orf85	0.000371193073536406	0.425300308145173
GINS4	0.00037175505991485	0.425257421242643
PRPF40B	0.000371951966278131	0.425242408709262
NAA10	0.000372622277275552	0.42519135717033
KDM2A	0.000373027642420183	0.42516052481269
KANSL3	0.000373063695019946	0.42515778410729
DMTF1	0.000373586818474632	0.425118043625144
NPIPB2	0.000376963422777237	0.424862745694488
UQCC3	0.000377656132656391	0.424810629408635
ZNF141	0.000379045319200191	0.424706375751183
PLK4	0.000380790450497144	0.424575902565012
DMRT2	0.000381593297643703	0.424516061531111
DAP3	0.000381767198769413	0.424503114768211
TCHP	0.000382090287607365	0.424479075407957
FAM72A	0.000382475303800121	0.424450452559955
ZNF136	0.000384825047295864	0.424276335686904
CEP164	0.000385393710498282	0.424234343314703
ADAMTS18	0.000385530075930515	0.424224281946636
SHF	0.000386096511912094	0.424182523662561
MTBP	0.000387398886570971	0.424086722731578
SLC35E3	0.000387704175553387	0.424064308592918
BCAT2	0.000388627051341177	0.423996649351072
MND1	0.000389096080491555	0.423962319338844
AC068831.8	0.000390411384970085	0.423866248203746
UBE3C	0.000390728338699815	0.423843141737088
DHRS11	0.000392743323080731	0.423696644511108
ZNF142	0.000393162152341877	0.42366628006622
ZNF407	0.000393326828327595	0.423654349402915
VPS53	0.00039409905619879	0.423598462719781
ZFP69	0.000395321298483178	0.423510211979777
CYBC1	0.000396211775825798	0.423446072539964
PMM2	0.000396451897657381	0.423428799513081
IAH1	0.000397143797467343	0.42337908139676
SYDE1	0.000397460783038513	0.423356330020223
IL10RB	0.000397740374712956	0.423336276290049
YPEL4	0.000398284505890217	0.423297285275838
PRR11	0.000398303804639445	0.423295903270271
C1orf112	0.000398538953783071	0.423279068873713
NUP214	0.000398893382992957	0.423253712289869
ZFP82	0.000399013957380024	0.423245090837513
LHX4	0.000399587185876603	0.423204135644442
FAM20C	0.000399823105702169	0.423187295550263
CDC7	0.000400896982820559	0.42311075589209
ZNF726	0.000404003577673386	0.422890384122521
PLCXD1	0.000404508748041244	0.422854695125102
NBPF1	0.00040519932499393	0.422805973320197
XPO6	0.000405561363263438	0.422780460924535
EMC1	0.000406966975189003	0.422681605584874
ARHGEF25	0.000409591234376229	0.422497874227343
UBE2T	0.000412293817821168	0.42230977757459
DDIAS	0.000415682551358133	0.422075507661234
CAPN15	0.000416484339813431	0.422020333192205
JMJD6	0.000419838798304702	0.421790543611763
RNF4	0.000420806679157933	0.421724552232543
CHTF18	0.000423250518465499	0.421558541750127
RPRD1B	0.000425009666712532	0.421439582405501
CC2D1A	0.000425753099534468	0.421389443907328
TJAP1	0.000426537522211201	0.421336627417772
CHD4	0.000426709906803081	0.421325032341049
CEP192	0.000427518508806732	0.421270700390977
HGH1	0.000427811502693064	0.421251036527992
DNAJB11	0.00042812573522665	0.421229960899518
FANCE	0.000428131116230244	0.421229600117501
SETX	0.000428342830594944	0.421215408509875
DTYMK	0.000429036478587438	0.421168956735784
RNPS1	0.000429446647368157	0.421141521007983
WDR19	0.000431567266543411	0.421000054952234
ITIH4	0.000431923523463318	0.420976351302559
HAS3	0.000433261438727385	0.420887491558544
KIF18A	0.00043342769496382	0.420876466862223
GALNS	0.000434847429186151	0.420782478837344
COL4A1	0.000434985198605321	0.420773373234485
UHRF1BP1	0.000435498255231064	0.420739486850839
ZNF749	0.000435602830698956	0.420732584309681
AGRP	0.000437686862205337	0.420595341008083
TTC25	0.000437865533764199	0.420583602373778
SIPA1L2	0.000443464753235096	0.420217930165917
GIT2	0.000452512389053416	0.419635846083452
NVL	0.000453024516564719	0.419603216086223
PBK	0.000456193369476096	0.419402057917031
TMEM158	0.000457325035526972	0.419330528303228
ITGB1BP1	0.000457857943385097	0.419296900427794
ZNF311	0.000460213145079825	0.419148706685914
PLAGL2	0.000461288814233872	0.419081253202202
WDR27	0.000461374102942596	0.41907591101592
CSNK2A1	0.00046304937051993	0.418971160040369
RANBP3	0.000463847779787022	0.41892135857063
DEPDC1B	0.000465793437241946	0.418800322659735
DNAH10	0.00046766491967126	0.418684334691094
ZNF595	0.000469421649452097	0.418575842654618
PNN	0.000470871612061853	0.418486574089079
SPOCD1	0.00047214268893644	0.418408524477013
UTP14A	0.00047215589205462	0.418407714753015
ZNF559.ZNF177	0.000472413149682955	0.418391941708705
TONSL	0.000473116649271486	0.418348848468931
GFOD2	0.000473422822094246	0.418330111910114
RCC1	0.000474275221549364	0.418278006512448
ITGA10	0.000474488546547991	0.418264979741729
DDX10	0.000476336938083617	0.41815232976817
RTL1	0.000483735270514165	0.417705387716892
RIC8B	0.000484339873172146	0.417669138566001
CDK1	0.00048766458809883	0.417470537230389
ZNF121	0.000489266718071841	0.417375273948485
CC2D1B	0.00048947102792747	0.417363146024885
FLCN	0.000491006987648312	0.417272118029081
RBM6	0.000491485132973358	0.417243833850966
SLC13A4	0.000491961717779062	0.417215666896632
INTS9	0.00049615852235421	0.416968695493906
SOX5	0.000498233692956509	0.416847278647637
LRR1	0.000499706235757152	0.416761400013877
BRD1	0.000501837739285997	0.416637497905351
SLC27A3	0.00050233857345442	0.416608454427234
MYO5B	0.000503798566331926	0.416523939260925
SLC39A5	0.000505509727946405	0.416425167829386
TNFRSF12A	0.0005101467361636	0.416159032469487
STXBP4	0.000513222503705368	0.415983714206358
CLCF1	0.000513755894650672	0.415953408317471
P2RY11	0.000514058149099424	0.415936247709531
SBNO2	0.000515511976375551	0.415853834187492
B4GALT3	0.000515540187726395	0.415852237055115
AFG3L2	0.00051647773170437	0.415799204951995
PROX1	0.000517143312943481	0.415761609534431
BAZ1A	0.000517531007976758	0.415739730829402
ZSCAN32	0.000519034582929247	0.415655020740756
SLC35G6	0.000519349921274291	0.415637283180979
RPAIN	0.000520034449686	0.415598812635544
BANP	0.000520483780304495	0.415573585260211
METTL2B	0.000522949151634077	0.415435520167941
SKA3	0.000527158338215741	0.415201161027282
ACTN4	0.000528100328198556	0.415148946071764
NPIPB12	0.000530489083919216	0.415016915047005
ZFP41	0.000531720318440971	0.414949073457606
EARS2	0.00053292388324112	0.414882894446393
SCUBE3	0.000537972731669752	0.414606752235113
IARS1	0.000538109140846492	0.41459932421
CCDC138	0.000538313930130533	0.414588175829334
PBX2	0.00053920621947295	0.414539646084869
HOXD3	0.000542445508178903	0.414364079654162
HOXD8	0.000542995123776032	0.414334385652407
ZSCAN9	0.00054303045925427	0.414332477522916
FHOD3	0.000543359217309241	0.414314729871031
CDK12	0.000546326532234206	0.414154982887714
ZNF283	0.000549671397812558	0.413975853468245
MPHOSPH9	0.000554463208323576	0.413720954400723
LCTL	0.000556413599853585	0.413617777001491
KRBOX4	0.000559419412171166	0.413459408990086
H3C13	0.000560369485707688	0.413409513107675
HAAO	0.000562456274780492	0.413300188711722
FBXO5	0.000562801085739297	0.413282159983616
NCAPG2	0.000564173436634173	0.413210504842251
SPDYE1	0.000566005160264224	0.413115110758634
ZNF263	0.000569566296170701	0.412930451256029
EMSY	0.000571571807165968	0.412826918711931
MAPKAPK5	0.000575369861493605	0.412631749404964
LMO7	0.000577776373351593	0.412508691942911
ADM	0.000577931002441381	0.412500800890599
EFEMP2	0.000578675067544671	0.412462856472055
PDE4B	0.000579806484226577	0.41240524352241
PARP6	0.000580833019605679	0.412353059577444
NFATC2IP	0.000581640166055161	0.412312087100327
PRIM2	0.000584395314715641	0.412172618012749
ZNF234	0.000584714572691627	0.412156495424439
RTEL1.TNFRSF6B	0.000585698317816563	0.412106866362201
ST3GAL2	0.0005867003066825	0.412056394727692
MPZ	0.000587016397405218	0.412040489030762
ASNS	0.000587964211707261	0.411992841593718
SLC35C2	0.000593543135475172	0.411713790692279
RBPMS	0.000594726921738192	0.411654885797402
ZRANB3	0.000596852895681197	0.411549364834248
CYB5RL	0.000599609670271589	0.411413041950664
SLTM	0.00060010237579658	0.411388737593627
EIF2AK3	0.000600124674989476	0.411387638039814
ZNF101	0.00060051837655176	0.411368231068447
COL4A2	0.000604690811039857	0.411163264047535
ZNF780B	0.000604740075746295	0.411160851647928
ZSCAN29	0.000605163932368631	0.411140103562343
OR2H2	0.000607843781909413	0.411009227773622
MYH11	0.000608649446394776	0.41096998401723
ISYNA1	0.000609101387255412	0.410947990722535
GRHL1	0.000610017157266509	0.410903471013007
CHPF2	0.000611537713190659	0.410829683845464
ZNF239	0.000611616018292584	0.410825888491315
C19orf48	0.000621226796245593	0.410363383953771
JOSD1	0.000622158216257101	0.410318906813361
AUTS2	0.000623615258827	0.410249451303055
CDC20	0.000624574669646808	0.410203797740751
ZNF620	0.000628039892011711	0.410039433840204
KCTD13	0.000628501553421767	0.410017598322104
CCDC134	0.000628615121688389	0.410012229037724
CSRNP2	0.000628745227319085	0.410006078981807
VIM	0.000629517182336663	0.409969612641777
SETD1A	0.000632034221376641	0.409850991779379
ZC3H10	0.000633190990186002	0.409796620377104
ZNF417	0.000636648362512107	0.409634650067433
KIF11	0.00063732711807594	0.409602945676025
RILPL1	0.000639133785515371	0.409518706151752
MPIG6B	0.000640375392480804	0.40946093897242
CCDC130	0.000641080934410713	0.409428158125541
HGF	0.000641709176929385	0.409398996316212
CFAP44	0.000642604513896875	0.409357481257827
NCOR1	0.000642697016336823	0.409353195090658
ZBTB9	0.000642889599818352	0.409344273392906
PLEKHH2	0.000644599407201056	0.409265170412641
PTAR1	0.000645740939689888	0.409212464228389
IFNGR2	0.000647470504152046	0.409132768716333
MCAM	0.000648206446709567	0.409098916282988
TUBA8	0.000648711496298028	0.409075704818966
OGG1	0.00064956395860912	0.409036563877023
GORAB	0.000650324926171412	0.409001663303282
PLCE1	0.000654435880441388	0.40881375955903
CKAP2L	0.000655333993301009	0.408772851211106
CDH24	0.000655627501931743	0.408759493152189
DUSP16	0.000655964616131335	0.408744157228506
GCNA	0.000656406371447897	0.408724071820636
MAN2B2	0.000660156348968679	0.408554063002582
ETV4	0.000662718141487141	0.408438424914599
GPN2	0.000664056254413989	0.408378184350458
PXDNL	0.000664302287934072	0.408367120149068
ZSCAN5A	0.000665710734202433	0.408303853390277
CARD8	0.000667483493477344	0.408224394314128
CPXM1	0.000668484067794881	0.408179630829624
AGAP4	0.000668547975482859	0.408176773807201
RBM12	0.000669924605305983	0.408115291036695
S1PR2	0.000670155198822146	0.40810500352762
HDAC1	0.000672427896141037	0.408003782778133
NAA25	0.000674780943784719	0.40789931000155
RANBP10	0.000674924176108817	0.407892961320643
MALSU1	0.000679406395013907	0.407694905028878
CRLF3	0.000687120744378147	0.407356789935278
REV1	0.000688394932618622	0.40730127477794
ZNF562	0.000688642766846539	0.407290487710022
E2F3	0.000692594793304649	0.40711894861789
GAS2	0.00069500606122877	0.407014722368969
DHX57	0.000695695661844303	0.406984974937673
DESI2	0.000696124676790104	0.406966481933818
YARS1	0.000696136744273536	0.406965961905611
SLC25A37	0.000696379710892074	0.406955493401185
ACRV1	0.000697147913391623	0.406922416272578
TUT7	0.000697779091422337	0.406895263854085
DIABLO	0.00070001433071537	0.406799285734254
CTHRC1	0.000701046584388245	0.406755055977184
SF3A3	0.00070316133137297	0.406664627988484
ZDHHC23	0.000704572275300697	0.406604432188752
ZNF782	0.000706805633487479	0.406509372469109
ZNF765	0.000709037545392172	0.40641464609818
N4BP2	0.000714385355887674	0.406188771079471
KIAA1328	0.000716630266313108	0.406094409690348
HNRNPU	0.000716874294773966	0.406084168485878
SPDYE6	0.000717439704274358	0.406060451945293
KCNAB3	0.000717888714265486	0.406041629944843
LIF	0.000719816931795262	0.405960922379523
SPATS2L	0.000721122535021917	0.405906386234768
CAMK1	0.000722201365175841	0.40586139011241
EXOSC9	0.00072404165412444	0.405784775351785
HTT	0.000727857197122469	0.405626487951264
FKBP1B	0.000728950992085099	0.405581250743811
LRCH1	0.000729984961530194	0.405538544357443
SLX4	0.000732599779464716	0.405430787903822
B3GNT4	0.000733020788753856	0.405413470745639
ZNF571	0.000734834669346264	0.405338964302565
ZBTB42	0.000737667853924421	0.405222922183285
ZNF41	0.000738131628744949	0.405203965302809
SPDYE2	0.000740974512511683	0.405087997336363
GNB1L	0.000742956140144934	0.405007400390373
PHYKPL	0.000743758776647482	0.404974810925858
PPRC1	0.000745757733038364	0.40489378563262
SBNO1	0.00074641761026287	0.404867081524088
LRRC71	0.000749943940959314	0.404724738653015
BICD2	0.000753739207872759	0.404572216273953
C18orf54	0.000754183663176003	0.404554400275812
POLG	0.0007570323983125	0.404440434144375
MAMDC4	0.000757711678593266	0.404413316346956
ZWILCH	0.000759731174680044	0.404332825237064
HIC2	0.000762226081947693	0.404233652996054
TRNAU1AP	0.000767499230324242	0.404025010386058
BCOR	0.000767930000512295	0.404008023557074
THRAP3	0.000770007509867513	0.403926220891352
FAM111A	0.000773663339709176	0.403782755730686
ARL17A	0.000777055933240108	0.403650169222239
HILPDA	0.00078113164082426	0.403491577661529
TAS2R14	0.000783046227715126	0.403417337049712
ARMCX2	0.00078492533357477	0.403344632016787
INTS3	0.000785016900637298	0.403341093199928
ATAD2	0.000785081972999967	0.403338578558174
AKAP12	0.000785551398419294	0.4033204437807
ARPC2	0.000787237964661619	0.403255369496263
TAF11	0.000787646338535127	0.403239631840262
ZNF134	0.000787666115728676	0.403238869866885
KIAA0100	0.000788147745106499	0.403220319056125
FBLIM1	0.000792175073975715	0.403065600081283
TRIM11	0.000792921719877698	0.403036994315115
SERPINE3	0.000795404421500767	0.402942051316271
RASA2	0.000795575085100894	0.402935534697631
FAM120AOS	0.000795969300877548	0.402920486802843
TLK2	0.000796077165993457	0.402916370582104
LHFPL5	0.000796913772564216	0.402884462138894
HECTD4	0.000800625878937014	0.402743246239367
HAUS3	0.000800691460954473	0.402740756705293
JMJD4	0.000802403296379332	0.402675839617774
KIFC3	0.00080526738456166	0.402567506228544
LSM14B	0.000805538259863535	0.402557278514035
C12orf40	0.000806808278179207	0.402509366644396
NKPD1	0.000812718928299082	0.402287280239495
RXFP4	0.000815745417282125	0.402174128848354
NUTM2G	0.000821048380013743	0.40197678047583
SMARCA4	0.000823081109634882	0.401901438900776
SOWAHC	0.000823484327552386	0.401886513966056
LRRC41	0.000825209129437232	0.401822745788316
POLR2J3.1	0.000825403088047711	0.401815582436593
POMZP3	0.000825911681254524	0.401796806119128
TSC1	0.00082613938037963	0.401788403282895
TOPBP1	0.000832677761470521	0.401548006117292
AP4E1	0.000835020520890401	0.401462285498931
SCAF4	0.000835460496702852	0.401446211254957
ILDR2	0.000836139235600424	0.401421428975642
ERRFI1	0.000843070268903873	0.401169398774774
THADA	0.000844273716430329	0.401125829580473
ACOX3	0.00084525279265008	0.401090424906071
BLM	0.000846220892230463	0.401055453648284
GRIK1	0.000848668868672527	0.400967185213657
MECR	0.000852222257403105	0.400839467387222
CBFA2T2	0.000852714799919546	0.400821802213929
BBS1	0.000852821485324336	0.400817977129518
OPA3	0.000853346728866547	0.400799151430638
C19orf57	0.000853576142013512	0.40079093213075
HSPBAP1	0.000853952347701554	0.400777457948316
DAPK2	0.00085580861821253	0.400711052332442
FAM229A	0.000855817905285358	0.400710720427647
WDHD1	0.000857200653168637	0.400661339622768
SLC35B3	0.000858299397856491	0.400622152547535
ZNF577	0.000859888533806611	0.400565555769376
H2AC12	0.000860370571144731	0.400548406814721
LOXL4	0.000860707570424037	0.400536422896942
ASB16	0.00086269088842005	0.400465980723656
OSR1	0.000864378350173718	0.400406161896395
SMTN	0.000868723618636558	0.400252611631515
DHDDS	0.000869163542159195	0.400237104675194
ZNF200	0.000870645883055015	0.400184905573532
PTGIS	0.000875777869978734	0.400004807106494
ZSCAN26	0.000875823170557744	0.400003221615779
ATP8B1	0.00087879655297518	0.399899317123837
CCDC32	0.000879313790645132	0.399881274808968
CCDC78	0.000881938291023545	0.399789874569548
TRMT6	0.000883429706572863	0.399738044496338
DDX55	0.00088600888498292	0.399648598770303
FGFR1	0.000888000467359857	0.399579691897446
FAM122B	0.000889285459751131	0.399535306554355
SPDYE16	0.000892020536469063	0.39944102626254
ZNF433	0.00089706100117084	0.399267960502628
ZADH2	0.00089872273082626	0.399211097365797
ZP3	0.000904157903560204	0.39902577190631
TTC21B	0.000906968425345801	0.398930335302166
SH3D21	0.000907413839078103	0.398915234999316
PFKFB4	0.000909045032515356	0.398859991877719
MAVS	0.000912982313774197	0.398727017752258
TTC31	0.00092272273937131	0.398400269296171
TMSB15B.1	0.000923171769570578	0.398385281656543
AUNIP	0.000932068986836735	0.398089663605046
ZNF146	0.000932535249157124	0.398074242097424
MCM9	0.000934955563460975	0.397994302690213
GADD45A	0.000935459230619382	0.397977690835525
ASPN	0.000937290650873544	0.397917355379442
HMGXB4	0.000939625680992052	0.397840583113521
POPDC3	0.000946011042429659	0.397631519634051
GPATCH1	0.000948984431792729	0.397534602826266
TMEM87B	0.000952077758391518	0.397434067669219
ADAMTS14	0.000953718326017295	0.397380867932032
MARCHF9	0.000954455600242939	0.397356986811165
COL5A2	0.000958344263996765	0.397231304028937
ZFC3H1	0.000958752976027828	0.397218121123012
TAS2R20	0.000958758551948864	0.397217941308185
TUBGCP4	0.00096516726626774	0.397011892565143
E2F6	0.000967712614271558	0.396930399242651
XRCC3	0.000967728575996799	0.396929888814565
GINS2	0.000974382476630306	0.396717768680814
ZNF736	0.000975743095255336	0.396674554740957
LIMD1	0.000977140608252641	0.396630225684963
ARHGAP21	0.000977241059207433	0.396627041592777
KMT2D	0.000979731907886818	0.39654818119408
PRPF39	0.000980620886016792	0.396520079975847
G2E3	0.000980764463435326	0.396515543553514
PCOLCE	0.00098202168040157	0.396475846582059
POLA2	0.000992947784393755	0.396132772975277
ZNF841	0.000993068973719164	0.396128986866257
RIPK1	0.000993485840907251	0.3961159665916
ZNF552	0.000993968866966336	0.396100886108893
OGT	0.000994149372485465	0.396095252273582
POU5F2	0.000997696729389793	0.395984721373924
PTRH2	0.000997773460869457	0.395982334450117
IL7	0.00100243176743371	0.395837736026231
ZNF14	0.00100399518764397	0.395789341998302
IGF2	0.00100408525126051	0.395786556248684
TTC28	0.00100801816916659	0.395665127187108
CCN3	0.00100968564800558	0.395613772870483
CCHCR1	0.00100979488100607	0.395610411433251
FUT11	0.00101109612216299	0.395570393467716
HSPG2	0.00101489607491807	0.395453796696562
SLC51A	0.00101879620352188	0.395334535611694
MELTF	0.00102100823661405	0.395267077585235
AC007040.2	0.00102217277984894	0.395231616783011
SUPT6H	0.0010239173189987	0.395178563109043
NPIPA5	0.00102439412207562	0.395164077125771
ATP5MF	0.00102610308143974	0.395112206404027
DNAJC9	0.00103004605737474	0.394992825434271
SH3GLB1	0.00103324735239796	0.394896203505733
RTTN	0.00103708093459769	0.394780852979436
DNAJC11	0.00103711596210156	0.394779800796649
AKAP8	0.00103721878499717	0.394776712309758
SKOR1	0.00103775079280789	0.394760736830022
SLC43A1	0.00104633365560505	0.394504022129563
TEAD4	0.00104897825661213	0.394425304998389
CENPH	0.00105135829708922	0.394354615661544
TCF19	0.00105585307813595	0.394221509931501
ZNF561	0.00105951333518693	0.394113494793374
EOGT	0.00106223784120786	0.394033312467314
ECM1	0.00106356908701761	0.393994201368906
POLA1	0.00106600475912416	0.393922757269603
FANCM	0.00107066357188156	0.393786512789135
C5orf34	0.0010762477438753	0.393623910279211
MTRF1	0.0010764674529605	0.393617528276674
SMYD4	0.00107971376900476	0.393523367681991
CCNYL1	0.00108017269365029	0.393510077031192
ZNF584	0.00108062727067187	0.393496917314513
JMJD1C	0.00108121361397812	0.393479950426663
LSM8	0.00108185888753714	0.393461287886097
ZFAND2B	0.00108414236248416	0.393395326050708
IQGAP1	0.00108489549852774	0.393373598014694
ZNF543	0.00108554750433291	0.393354798589324
ISG20L2	0.00109376722849543	0.393118667735154
TDP1	0.00109878613689353	0.392975274323451
SETDB1	0.00110494482239963	0.392800122460269
SNX25	0.00110509600346785	0.392795833990833
CRABP2	0.00110712783179597	0.392738249570192
ARSJ	0.00111240456220808	0.39258914512976
APOBEC4	0.0011142008424897	0.392538533305658
TRA2B	0.00111420402525634	0.392538443693704
WRAP53	0.00111616151487809	0.392483373577804
ZNF335	0.00111629826005963	0.392479529779534
ADAM12	0.00111759469745056	0.392443109053913
SENP1	0.00112027267772512	0.392367997313582
ZNF445	0.00112113116414635	0.392343952865389
TRA2A	0.00112116388865246	0.392343036647737
ZNF497	0.00112628707100861	0.392199895060447
BEND3	0.00112768207077808	0.392161020588817
DGKA	0.00113217257505947	0.392036177675115
DDX19B	0.00113279243027869	0.392018979858313
ACSS2	0.0011349178212555	0.391960075520499
WDR90	0.00113611399138802	0.391926967917901
UCKL1	0.00113853448325292	0.391860069641792
NBPF26	0.00114174611211412	0.391771503513703
ZNF773	0.0011439689818846	0.391710335638495
ANKMY1	0.00114441924435248	0.391697958592546
TRMT61B	0.00115214564602085	0.39148625299671
PI4K2B	0.0011534406510671	0.391450894892516
TDG	0.00115449807770831	0.39142205005004
R3HDM2	0.00116105060072471	0.391243837749189
CCNL1	0.00116406690785517	0.391162106490442
FAM186B	0.00116511931404336	0.391133634956443
MARK1	0.00116682325418631	0.391087586136448
STK4	0.00116744015557849	0.391070929390642
ZIM2	0.00116771722898645	0.391063450808992
TSPAN1	0.00116851941201594	0.391041807839077
SPDYE9	0.00116975639271702	0.391008460242568
SRCAP	0.00117205617473863	0.390946545185328
PTPN12	0.00117473374728404	0.390874597114087
LRRC27	0.00118405982371384	0.390625149054095
TCF25	0.00118750055825179	0.390533565752426
SETD6	0.00119000507884361	0.390467052385666
TTC26	0.00119801086635354	0.390255283568839
ZNF596	0.00120035876508354	0.390193419049874
TIGAR	0.00120088697377805	0.390179516375597
CAPN5	0.00120146085451819	0.390164417842702
CCDC65	0.0012035376552267	0.39010983248789
TGS1	0.00120548397798091	0.390058753580273
ARNTL2	0.00120563975030373	0.390054668737124
WWP1	0.00120756087490089	0.390004329860502
CEP250	0.00120944904772614	0.389954924729345
STAT2	0.00121664356648461	0.389767311132779
CSNK1G2	0.00121873271524754	0.389713019190051
ORMDL2	0.00122036743917486	0.389670595139743
KIRREL1	0.00122464921654964	0.389559717624907
PLOD2	0.00122534141464356	0.389541825838383
ATF6B	0.00122869770112687	0.389455202264032
CDK6	0.00123281320763167	0.389349274396882
GMPS	0.00123891704278285	0.389192755020255
NFRKB	0.00123976764134521	0.389170998508501
TPM2	0.001241369222156	0.389130069953513
PRC1	0.00124399260576533	0.389063131851647
TRIM59	0.00124414427299833	0.389059265811461
TRAPPC10	0.00124524893059549	0.38903112058823
KMT5A	0.0012536368002639	0.388818139903734
TRIOBP	0.00126479917693641	0.388536693426603
FABP3	0.00126527680832828	0.388524700512697
POGLUT3	0.00127118022157531	0.388376806749541
FAM184A	0.00127637868327765	0.388247085199267
ETV6	0.0012811853635442	0.388127563021275
DHX8	0.00128175890849433	0.388113328334029
GMPPB	0.00128683785523159	0.387987524894992
PSMG4	0.0012872828874938	0.387976522956207
KIF21A	0.00128899489145126	0.387934231291503
GAS8	0.00129283418445029	0.387839572872851
TRIM24	0.00129305407772615	0.387834159038576
MGA	0.00129740303054985	0.387727256667727
OGFR	0.00129793615598225	0.387714174040005
ACSF3	0.00130365601578292	0.387574115360544
ZDHHC16	0.00130941166304059	0.387433738073143
E2F4	0.00131354237176605	0.38733333440693
CCDC116	0.00131456217309693	0.387308590239765
RYK	0.00131868092960914	0.387208829531025
TMEM214	0.00132299213742396	0.387104707639159
ZNF790	0.00132673696216127	0.387014512445557
POLR2B	0.00132772979038356	0.386990638345313
NPIPB13	0.00132784361117155	0.386987902374693
SMN2	0.00133019882096278	0.386931336301934
SH2B2	0.00133059818119608	0.386921753643546
PXDN	0.00133284574447359	0.386867871571356
HUNK	0.00133355805581208	0.386850812016004
PIGN	0.0013365115933892	0.386780163487627
PSMC6	0.00133847930997645	0.386733173768369
MICALL1	0.00134068754170276	0.386680514494867
ZNF607	0.00135131548481623	0.386428159473244
DIRAS3	0.00135399446274884	0.386364830616996
POLR2J2	0.00135696498414175	0.386294741689765
PDIA5	0.00135874287020645	0.386252858842165
MRPL27	0.0013641122672212	0.386126667251758
H2BC17	0.00136529375490348	0.38609895996598
BIRC5	0.00136581304064379	0.386086788929033
CEP135	0.00137282320674746	0.385922890879658
CCDC92	0.00137454969305425	0.385882641195451
ZNF720	0.00138127875361171	0.385726199331393
CLCN2	0.00138211438536831	0.385706819901064
RSPH9	0.00138418680494418	0.385658803168838
EFHC1	0.00138468473368953	0.385647276098295
KIF22	0.00138476791116052	0.385645350900223
SNX33	0.00138547526674015	0.385628982888903
CLK2	0.00138869981785945	0.38555446285193
DDX5	0.00140039771966456	0.385285423031758
CHD7	0.00140455341764882	0.38519033300513
RFX3	0.00140778761318063	0.385116503717117
POLI	0.00140994488060313	0.385067343060107
KRBOX1	0.00141124424007873	0.385037765403466
TRRAP	0.00141168975397241	0.385027629697497
ZC3HAV1L	0.00141234571118217	0.385012711519489
AKT2	0.00141779138006542	0.384889103005464
MGME1	0.00141916124693693	0.384858076348553
VLDLR	0.00143091768950472	0.384592902627056
ZNF697	0.00143244409814411	0.3845586174685
B4GALNT3	0.00143410886883061	0.384521261974496
RBM14	0.00143624627072591	0.384473358359326
CEP295	0.00143715834707084	0.384452936358489
GNL2	0.00143818698909786	0.384429918361893
PRSS27	0.00143960539063482	0.384398202972895
TAF1	0.00144004506777655	0.384388377522048
PLCXD1.1	0.00144260990304662	0.384331114972902
NHLH1	0.00144315979624543	0.384318849975377
HMGN1	0.0014527494702186	0.384105632017913
PPP2R3B.1	0.00146270078167581	0.383885707989131
SPSB4	0.00146727215386122	0.383785131499886
UBAP1L	0.00146846975946768	0.383758829125169
POP1	0.00146924131312706	0.383741894121003
SLC5A3	0.00147628143491151	0.383587737346501
LGALS8	0.00147680901515799	0.383576211631292
PPCDC	0.00147822790939518	0.383545232302193
GPR52	0.00148288710652719	0.383443693813761
ADAM19	0.00148498380650435	0.383398093750644
ANKRD54	0.00148746211896878	0.383344268809348
UBXN8	0.00148884831460202	0.383314198044996
CUEDC1	0.00149378430769073	0.38320732554253
HSPA14.1	0.00149386898691128	0.383205494868507
CHFR	0.00150277989321643	0.383013370297091
CA3	0.0015159728624984	0.382730794708274
RPAP2	0.00151766646914439	0.38269468023994
MTRF1L	0.00152558783389258	0.382526244685038
TXNDC5	0.00153072467694473	0.382417437484854
CDCA7L	0.00153273463145128	0.382374952518748
REST	0.00153381361776064	0.382352166343349
CFAP298	0.00153712297465905	0.382282368679926
MASTL	0.00154309606405068	0.3821567314893
ZNF557	0.00154532566159592	0.38210994645612
PROCA1	0.00154645039674796	0.382086368460563
PTTG1	0.00154785100455164	0.382057028845842
SGCE	0.00154824277833504	0.382048826328988
RSRC2	0.00155081770565465	0.381994961794801
NID2	0.0015547195913202	0.381913491829824
IBA57	0.00155604159538602	0.381885930543882
PWWP2A	0.00155621783818164	0.381882257804935
REV3L	0.001557681017126	0.381851780920163
NCBP3	0.0015605609837449	0.381791868541829
KIAA1958	0.00156272624527338	0.381746889694287
CCNL2	0.00156288772682216	0.381743537492821
POLD1	0.00156321028167624	0.38173684249652
SMN1	0.00156847695953148	0.381627701840417
TSR1	0.00156900159652346	0.381616847906358
SVIP	0.00157423040364849	0.381508849811428
GLCE	0.0015798547849849	0.38139304066469
THOC2	0.00158149465450235	0.381359344603705
LETM2	0.00158255551474202	0.381337562756653
SLC24A1	0.00159066328929959	0.381171523929353
MSTO1	0.00159098579882122	0.381164935009184
SPICE1	0.00159596058415976	0.381063451117104
FKBP15	0.0015980418119689	0.381021079108796
USE1	0.00160432974577375	0.380893362728317
LMNB1	0.00160602061077949	0.3808590957299
ZNF443	0.00160716997432677	0.380835821278875
ZNF568	0.00160720888222598	0.380835033661094
GPR3	0.00161529027789131	0.380671811039509
DNAJC2	0.00162238406615882	0.380529139008799
HAS2	0.00162363203148029	0.380504097610604
SERPINH1	0.00162389015093755	0.380498920400457
SLC44A5	0.0016242181064596	0.38049234352539
TOP1	0.00162497853050649	0.380477098442982
TP53	0.00163303440492748	0.380315985600808
NPIPB4	0.00163984760205623	0.380180281893409
PPT2.EGFL8	0.00164452578736289	0.380087395833016
FBXW2	0.00164474890188584	0.380082971793634
MPV17	0.00164534213841806	0.380071211389964
ZNF480	0.00164579411991025	0.380062253802017
NOX4	0.00166040503626135	0.379773871226091
OGN	0.00166069799068674	0.379768112389073
NUP88	0.00166224937252363	0.379737630849282
GALE	0.00166467659533084	0.379689992012173
GNG5	0.0016647406508021	0.379688735647526
ADA	0.00167133893276562	0.379559550933532
SMG1	0.00167283075172484	0.379530406793935
ZNF519	0.00167726126355655	0.379443989805749
PKMYT1	0.00167740248602628	0.379441238638792
H2BC18	0.00167751142697759	0.379439116492957
ZNF3	0.00167863930573025	0.379417152932699
CDCA7	0.00167866460741592	0.379416660376505
SLC35E4	0.00168361639826178	0.379320390334172
B4GALT5	0.00169080915783688	0.379181004502802
TMOD1	0.00169944450811702	0.37901436482956
NOVA1	0.00170414815573153	0.378923916313934
ARMC6	0.0017091764716791	0.378827472153965
CDK16	0.00171287743223954	0.378756649560503
LOXL2	0.00171931447511475	0.378633795167746
LIME1	0.00172289012762094	0.37856573021347
TRAF3IP2	0.00172453876708046	0.378534389954864
UQCC1	0.00172766672485685	0.378475002044718
ATXN7L1	0.00172845043711589	0.378460137479355
CKS1B	0.00173267384605202	0.378380136648453
ZFP30	0.00174461450457004	0.378154897136689
CEACAM19	0.00174517619298972	0.37814433598483
LSM7	0.00174850327134911	0.378081841047643
LRRC46	0.00175464963360282	0.377966669629939
ADAMTS3	0.00176012468392356	0.377864381863062
WRAP73	0.00176822433968931	0.377713582295749
TTK	0.00177381997089976	0.377609764345523
ESRP2	0.0017756599291876	0.377575691075574
GPR18	0.00178794664920311	0.377348968205721
KCNN4	0.00179368830712611	0.377243498168238
DLGAP4	0.00181113042212175	0.376924946808513
LRP8	0.00181382386712447	0.376876001017842
PEX26	0.00181692349252293	0.376819754667874
ZNF613	0.00181752021419791	0.376808936332751
ITGB1	0.00181960042684992	0.376771247772718
SLC35A3	0.00182163680624163	0.376734390787209
CNOT3	0.00182472161266984	0.376678628374674
AXIN1	0.00182613026726976	0.376653192990054
MAP3K14	0.00182932931241374	0.376595494707769
PPIB	0.00183069342330186	0.376570918994652
P4HB	0.00183142179367666	0.376557803457966
TMEM106C	0.00183326702803838	0.376524597830678
ACRBP	0.00183582754771559	0.376478570025299
TUT4	0.0018365503332246	0.376465587681427
EPC2	0.00183760339688283	0.376446681231834
ZNF107	0.0018470480387499	0.376277547473167
PTK7	0.00184789278758741	0.376262457606275
ITPA	0.00185286475754717	0.376173767773167
AP000646.1	0.0018587128476318	0.376069722493476
PMEPA1	0.00187107332560494	0.375850775673304
H1.5	0.00187309065265188	0.375815165015222
GTF2H2	0.00187321762326668	0.375812924830095
FOSL1	0.00187534136138213	0.375775475177128
UIMC1	0.00187728180635683	0.375741290917601
CACTIN	0.00187824717902517	0.375724296026281
RBFA	0.00188144352992395	0.375668081749085
AP4M1	0.00188513822136884	0.375603209746444
PHTF1	0.00188924641801692	0.37553121106562
ZNF449	0.00188944467621496	0.375527740020192
RASSF8	0.00189009035496508	0.375516437932198
MTERF3	0.00189133459158398	0.375494668328571
CCAR1	0.00189755984274272	0.375385941589467
SUPT7L	0.00190470388739433	0.37526156109244
XPO5	0.00190495005037044	0.375257282761139
ONECUT1	0.00190922711666181	0.375183026030322
RFC1	0.00191187030713385	0.375137210526611
GTF2H2C	0.00191530576754954	0.375077747070155
PINLYP	0.00191602053827257	0.375065387313692
IFT81	0.00191904511298422	0.375013132323499
NUTM2E	0.00192459919227045	0.374917367533995
MTMR4	0.00192564657555195	0.374899336063756
RNF34	0.00192757561041484	0.374866149309221
RECK	0.00193857862570717	0.374677422706462
TRDMT1	0.00193965415405056	0.374659026508799
DIO1	0.00194812964793704	0.374514377857212
KAZALD1	0.00195457460593039	0.374404760753703
MTHFSD	0.00196028466238112	0.374307913287921
PIMREG	0.00196119750473458	0.374292454140733
SVIL	0.00196119850961757	0.374292437126415
SPDYE2B	0.00197909311334271	0.373990683731176
ITGA3	0.0019819168217255	0.373943291557389
AMMECR1	0.00198352698978705	0.373916294115779
POLN	0.00198478074022162	0.373895286268147
C12orf73	0.001986933334989	0.373859245097133
CDKL1	0.00198728134429444	0.373853421618022
EPHA1	0.00198992668110921	0.37380918522292
ARHGEF11	0.00199528364060108	0.373719765118219
GPS2	0.0020009291886415	0.373625760281215
UTP6	0.0020028747382662	0.373593419701365
C11orf94	0.00200485744133516	0.373560490467573
MSRA	0.00201037831564139	0.373468951870055
MED1	0.00201525970455069	0.37338820361674
LUC7L	0.0020154568492007	0.373384946119516
NFIL3	0.00201999314808181	0.373310069835725
ARL17B	0.00202713446992187	0.373192499614304
PRH1	0.00203062573620841	0.373135156569994
B3GNT7	0.00203286335105728	0.373098450808589
CCDC154	0.00203703009256401	0.373030196046562
FAM72D	0.0020426540186001	0.372938269386074
ACOT8	0.0020448975349114	0.372901660919812
DNAJC21	0.00204784998718952	0.372853539204831
RUNDC1	0.00205040950008353	0.372811872223322
CMC2	0.00205186729154787	0.372788161270215
TM6SF2	0.00205836731662573	0.372682621734041
ADAMTS4	0.00206092605779382	0.372641157847381
ZNF646	0.00206219556594015	0.372620602830606
ZNF468	0.00206299269435188	0.372607702057485
KTN1	0.00206681026617205	0.372545980063371
ZNF492	0.00206814293208039	0.372524457736108
RPL36A	0.00207410001768867	0.372428403389274
NGFR	0.00207754487730003	0.372372969818018
CNTD1	0.00207886727007984	0.372351712158582
TUBB3	0.00208114270474009	0.372315162535285
TASOR2	0.00208753584315567	0.372212662637041
ZNF257	0.00208921357708846	0.372185810427549
RPS17	0.00209081478227864	0.372160201064013
ZNF486	0.00209280864266157	0.372128336185321
ANAPC1	0.00209819891284784	0.372042327452527
RER1	0.00209870396129284	0.372034278890566
ZNF160	0.00209972757810884	0.372017971627597
LIN37	0.00209983731504303	0.372016223828412
RRP12	0.00211031120609133	0.371849779541497
ARID1B	0.00211520075510442	0.371772331067246
MEIOC	0.00211761053905456	0.371734220006904
CROCC	0.00211954979478505	0.371703578596393
DDX52	0.00212071709740191	0.371685146608113
H3C3	0.00213562276388851	0.371450577493362
GRM6	0.00213737437665901	0.371423108819483
ICA1	0.00215903690487385	0.371085053534355
LRRC37A2	0.0021635669870359	0.371014743171393
SPRED1	0.00218062170934591	0.370751216953424
IMMT	0.00218171151948566	0.370734440183647
IDUA	0.0021818650337097	0.370732077555507
JMJD7	0.00218956537554797	0.370613757507185
RNF169	0.00219587733969205	0.370517048008153
SATB2	0.00219608279647783	0.37051390425966
FAR2	0.00219706360983378	0.370498900201357
ODC1	0.00220046442217706	0.370446922418009
NEPRO	0.00220376954710807	0.370396475935727
NDUFA7	0.00220694407310177	0.37034808648841
ZNF410	0.00220761981908982	0.370337794100094
PRPF4B	0.00221276673342498	0.370259493036472
SUV39H1	0.0022183190661498	0.370175206741518
IL1RAP	0.00221994931954031	0.370150494783468
S100PBP	0.00222612479650489	0.370057031702271
MRPL38	0.0022287935638234	0.370016712858833
KDM2B	0.00224394746231369	0.369788588309264
TEAD2	0.00224666653420712	0.369747801681978
SLC16A4	0.00226653311631857	0.369451131514962
ZKSCAN7	0.00227261595679205	0.369360760703096
PLXNA1	0.00228088286016007	0.369238288099176
PATE4	0.00229182730263952	0.369076757429936
TMEM53	0.00229267565103923	0.369064265352241
GASK1A	0.00229353670292863	0.369051590439199
HOOK2	0.00229537010698634	0.36902461641217
ROCK2	0.00230027909536659	0.368952487465205
POLR1A	0.00230888304513284	0.368826398916638
GLOD4	0.00231023997248583	0.368806551877862
CCDC84	0.00231128680677678	0.368791247522271
TAF9	0.00231468303007876	0.368741638542432
GGA2	0.00231873545599915	0.368682529424207
ZNF37A	0.00232022549550475	0.368660818768904
RBL1	0.00232365392983701	0.368610911982898
AL136531.2	0.00232508564395234	0.368590090392731
COL19A1	0.00232563210713452	0.368582146135336
C1orf50	0.0023318576733377	0.368491759014715
CLEC18A	0.00233330287433186	0.368470807431387
BVES	0.00233737361494907	0.368411854778838
FLACC1	0.0023374788389829	0.368410332136767
C8orf82	0.00233772977856621	0.368406701168318
ARFRP1	0.00234010599435296	0.368372335790778
PYGL	0.00234099411167439	0.368359499642
TAS2R31	0.00234779363023793	0.36826136873782
TBC1D8	0.00235098394700952	0.368215413498209
P4HA3	0.00235198732911375	0.368200971701744
ZNF35	0.00235309760931246	0.368184997725237
ARHGAP11B	0.00235736034513585	0.368123730822444
GIPR	0.00235738245527446	0.368123413298902
RSPH4A	0.00236095882628178	0.368072088063773
PLXDC1	0.00237095693202608	0.367928970982378
WDR54	0.00238099076245413	0.367785883767056
KLHL42	0.00238305095055415	0.367756571197933
ZNF77	0.00238601077232237	0.367714498162472
CASP8	0.00238759581117587	0.367691986452662
RBFOX2	0.00239566981173395	0.367577521326285
TSFM	0.00240067967775714	0.367506669634894
ALS2	0.00240127250547887	0.367498294353
PSRC1	0.00240450999709454	0.367452588668735
SLC22A4	0.00240948937158198	0.367382398950796
NUP93	0.00241944221277394	0.367242490358675
PRR4	0.00241962458912541	0.367239931467916
ULK4	0.00242319020853459	0.367189937471275
VRK3	0.00242454317040421	0.367170984623092
USP28	0.00242645376790717	0.367144236272004
CDK13	0.00243446997249808	0.3670322141643
PUM3	0.00243774865280403	0.366986491319504
RGPD5	0.00243845419847239	0.366976659314129
SMC5	0.00244599887314153	0.366871680439836
DIS3L2	0.00245116145215633	0.36680001332115
TBRG4	0.00245400980125367	0.366760530129794
RPGRIP1L	0.00245853132883794	0.366697937694979
CAV3	0.00245857833503196	0.366697287518816
MXRA7	0.00246074460186533	0.366667336379042
JAM3	0.00246123912900157	0.366660502272582
GTPBP4	0.00246176484591679	0.366653238484572
ZNF85	0.00246207191513588	0.366648996375049
GCNT7	0.00246260945392929	0.366641571504797
NBPF12	0.00246326215729866	0.366632557844916
LZTR1	0.00246510573440102	0.366607110053535
SMC2	0.00246846325301686	0.366560808230348
CC2D2A	0.00247029415008248	0.366535582960694
ATP11B	0.00247261951998319	0.366503569130479
FSBP	0.00247366597048499	0.366489171210939
LEAP2	0.00247658166998087	0.366449083315559
NPIPB5	0.00248185735466033	0.3663766550483
BMP8B	0.00249105205535369	0.366250751827681
SLC35A2	0.00249429777549102	0.366206407214767
SETD2	0.00249748662565852	0.366162889744934
H2BC11	0.00250012383452865	0.366126937862379
SEC61A2	0.00250821302714295	0.36601687240156
HDX	0.00251084053380344	0.365981189475835
KPNA1	0.00251226320498507	0.36596188276385
PMEL	0.00251493774657254	0.365925613648016
KLHL22	0.00251731981994475	0.365893339642777
POP5	0.00251748379951314	0.365891118935647
USP42	0.00252016024964766	0.365854891130539
VPS45	0.00252230574602552	0.365825874991019
FOXJ3	0.00252921346402715	0.365732603041316
SCNM1	0.00254657962257834	0.365499116104455
NBPF15	0.00254799227257057	0.365480185690906
EXOSC2	0.00255839474572853	0.365341073724441
ABCB10	0.00256435390754548	0.365261609355385
STX2	0.0025929610317285	0.364882418385637
ST20	0.00259762870987353	0.364820902397864
MYBPH	0.00260059969572361	0.364781798719275
ATF4	0.00260664671445096	0.364702331754373
UBE2Z	0.00261159023709796	0.364637488533186
SPACA6	0.00261366268993937	0.36461033715635
ZNF462	0.00262138906795097	0.364509282281326
BTG3	0.00262144562210887	0.36450854357839
UGGT1	0.0026338912122104	0.364346325817351
DBF4	0.00263534850231967	0.364327376028597
SHMT1	0.00263763636957269	0.364297644731982
ZNF528	0.00264600608673257	0.364189074281248
FSTL1	0.00264617823511855	0.364186844421555
ZNF570	0.00265264303911598	0.364103198559011
FUBP1	0.00265934297138872	0.364016702162954
ST7L	0.00266031747156811	0.364004137526453
ZNF304	0.00266487862410221	0.363945383221535
ATP6V1B1	0.00266586387760393	0.363932703502042
BCL9	0.00267043256692906	0.363873961343824
ZNF677	0.00267129457055732	0.363862888143125
TRIP13	0.00267779828198493	0.363779444811327
ZNF436	0.00268180624508318	0.36372811220012
PCBP2	0.0026885686595856	0.363641656468972
ZNF791	0.00268874107994389	0.363639454656149
TRIM73	0.00268931956879369	0.363632068257362
NME6	0.00269007954665168	0.363622366681272
CLN3	0.00269234800851395	0.363593422929891
ZNF701	0.00269281068125264	0.363587522268396
SART3	0.00269362220968946	0.363577174686301
ZFP69B	0.00269533942913556	0.363555288045169
MIA3	0.00269570589607939	0.363550618889516
SETD5	0.00269626945128202	0.363543439736914
SMARCE1	0.00269699639595648	0.363534181135781
SP3	0.0026987686082833	0.363511618994773
CEP72	0.00270547606141213	0.3634263454999
COG1	0.00271026235319129	0.363365611414375
FZD5	0.00271058729404988	0.363361491652256
NDUFV2	0.00271091458098794	0.363357342590632
PRPF3	0.0027219641647292	0.363217526990207
TSPAN9	0.00272258599846456	0.363209673689107
BORA	0.00272715157924088	0.363152062714998
CDH2	0.00273566747679055	0.363044833972864
FBF1	0.00273858954528758	0.363008109056873
PPM1M	0.00274006978514716	0.362989518553497
IGF1R	0.00274269392447079	0.362956583685742
ZNF510	0.00274300262567496	0.362952711107386
TET3	0.00275020582147345	0.362862459001285
XRN2	0.00275445862448489	0.362809272621522
FAM161A	0.00275555522092775	0.362795570249215
ZNF813	0.00275702705540952	0.362777186781768
BPHL	0.00275954318883046	0.362745780097804
DSCC1	0.00276308811345865	0.362701575219118
RIC1	0.00276819283449423	0.362638008583947
A1BG	0.00277715682891689	0.362526636761957
NAIP	0.00278805495733429	0.362391665480364
TRIM74	0.00279156065610565	0.362348348041545
ZNF560	0.00279512569636958	0.362304347070308
ANKRD36B	0.00279536011152692	0.362301455590037
EYA3	0.00279578470432902	0.36229621884375
ZNF154	0.00279769277988246	0.362272694203724
CHSY1	0.00280089345213798	0.362233265255762
TAS2R50	0.00280203647591961	0.36221919412678
TP53BP1	0.00280253739733302	0.362213029174922
NFATC1	0.00280393909352285	0.362195783405269
THOC1	0.00280823093068073	0.362143026536053
NAT9	0.0028147802695419	0.362062657976255
NUP43	0.00282099629631208	0.361986533609033
PCNT	0.00282310383146715	0.361960757688671
STAG3	0.00285445997944417	0.361579272717672
LOX	0.0028553925242311	0.361567984493809
MICAL3	0.00285557331772181	0.361565796413593
GALNT3	0.00286127435673995	0.361496861988165
ATXN2L	0.00287219950541257	0.361365101302531
STK3	0.00287268192229247	0.361359293507682
PPP2R3B	0.00287882446625571	0.361285419588484
NAT16	0.00288346182804901	0.361229740885326
E2F5	0.00288979675410427	0.361153809109717
CAMSAP1	0.00289126318950611	0.361136253244927
RAB11FIP3	0.00289971981036854	0.361035166842049
CTDSP2	0.00290003902714387	0.361031356224593
IQCB1	0.00290141813948398	0.361014897506678
GOLGA8A	0.00290366722973412	0.360988071172702
MAD2L1	0.00290792378894819	0.360937351111915
GINS1	0.00291094006274388	0.360901450001468
GPATCH4	0.00291404581125546	0.360864518537236
TMED3	0.00292781242696705	0.360701236296646
POLD4	0.00292946991162528	0.360681623460068
TOMM34	0.00293124505326691	0.360660629361461
LAMA4	0.00293130384290775	0.360659934266775
ZNF776	0.00293345932257762	0.360634457693785
HSPB11	0.0029364038591068	0.360599681844615
LRRC66	0.00293947745915792	0.360563414838861
EMILIN3	0.00294664051742842	0.360479025114005
AHI1	0.00294781221252861	0.36046523848439
RAB3GAP2	0.00294892139542245	0.360452191895155
CNTROB	0.00295035234314973	0.360435367053426
TMEM74B	0.00295295081345464	0.360404833254063
SHC1	0.00295367603376491	0.360396315692494
MPHOSPH6	0.00297856224351042	0.360105155144501
ZNF585B	0.00297981914004656	0.360090507417502
ZNF629	0.00298163362680445	0.360069371301387
BECN1	0.00299108629090026	0.359959446530982
TRHR	0.00299928826231122	0.359864316431613
SCGB2B2	0.00300492086513161	0.359799121094606
CRYBG1	0.00300982851774007	0.359742405450497
GGNBP2	0.00302131459431009	0.359609987002452
PFKFB1	0.00302200119663826	0.359602085641687
EZHIP	0.00302918767024103	0.359519480103618
ZNF79	0.0030313579214427	0.359494568269399
EMG1	0.00303468905495887	0.359456361799894
GLA	0.00303775959442025	0.359421177275633
TRIM13	0.00303992007396937	0.359396439867745
CALCOCO1	0.00304350773916424	0.359355395796595
H2BC9	0.00304848450645276	0.35929853120523
DIP2C	0.00305387061233063	0.359237082558522
CLPTM1L	0.00305888835699062	0.359179923198741
ZNF16	0.00305995122559738	0.359167826304398
CCDC149	0.00306229990317335	0.359141108410673
ZDHHC18	0.00306345714075907	0.359127950710251
CCN4	0.00307786925527211	0.358964455720122
TEP1	0.00307999783186213	0.35894036634619
DDX39A	0.00308015757974672	0.358938559056805
HPS4	0.00308323523275026	0.358903756660291
ZNF547	0.0030900099707246	0.358827256094909
ZNF431	0.00309317878800324	0.35879152494017
PBRM1	0.00309436176122605	0.358778194245935
SNRNP40	0.00310456108713498	0.358663447808868
GLI4	0.00311716157115949	0.358522149801512
ERGIC2	0.00311931205744045	0.358498085698317
PNKP	0.00312545001893561	0.358429482569154
FAM228B	0.00313055816591276	0.358372480884109
SFSWAP	0.00313092536884222	0.358368386465442
AFAP1L1	0.00313286484471917	0.358346767836293
RAD52	0.00313899794499982	0.358278482701256
EID3	0.0031407428014791	0.358259077391972
PLEKHA8	0.00314427084016098	0.358219869828366
PTS	0.00314629944399232	0.35819734340683
CEACAM1	0.00315108560368507	0.35814424716617
BMERB1	0.00315855706667874	0.358061504242646
LTB4R	0.00316599346862122	0.357979322356219
PLEKHM1	0.0031706185507288	0.357928295788968
ARMC7	0.00317325072686932	0.357899285670129
TCF20	0.00318245075252483	0.357798056935325
DET1	0.00319258082484091	0.357686895537579
ZNF665	0.00319408266328874	0.357670441971767
TAPBPL	0.00320673257289987	0.357532126886833
ZNF345	0.00320954708100077	0.357501418861979
ZNF302	0.00321126359630727	0.357482702375674
PRPF4	0.00321563581201685	0.357435068919737
HNRNPR	0.00321576131901781	0.357433702424445
HMGXB3	0.00322982432123919	0.357280886895257
DCP1A	0.00323113381603298	0.35726668741592
RENBP	0.00323269977724233	0.357249713667386
ZMYM4	0.00323361723212865	0.357239772598298
PMPCA	0.00323939095465085	0.357177269022373
MED17	0.00323966290347204	0.357174327477832
HECTD2	0.00324440137997139	0.357123108790578
DNMBP	0.00325887967783454	0.356967022525547
CYP20A1	0.00326415839353987	0.356910267634878
CDC5L	0.00327062449736393	0.35684085749083
BORCS8	0.00327376827493992	0.356807154810165
BUD31	0.00327438095032134	0.35680059001144
ABHD16A	0.00327921160170381	0.356748867948941
AC010422.8	0.00328743790756482	0.356660944150227
PAXIP1	0.00329051006236955	0.356628158739887
ZBTB37	0.00330175033726568	0.356508436328774
XKR5	0.00331090655199884	0.356411179201733
YARS2	0.00331399328491195	0.356378445882155
ZNF324	0.00332091632368054	0.356305128848004
SNX1	0.00332754418676966	0.356235065022666
VANGL1	0.00333123145201145	0.356196140255485
MAK	0.00333203749766386	0.356187636303578
SZT2	0.00333395259740489	0.356167438929078
TFR2	0.00334228720891325	0.356079658872467
H2BC6	0.00334499767912523	0.356051154153768
GOLGA1	0.00334531623047608	0.356047805450106
STK19	0.00334657342777688	0.356034592195916
ARHGEF10	0.00335221085904384	0.355975396500086
RIPOR3	0.00335324894600119	0.355964505745066
MCM3	0.0033579012118944	0.355915734778504
TCF7	0.00336823649085469	0.355807601817848
TANC2	0.00337684908856953	0.355717717480973
LPP	0.00337740309801675	0.355711942606056
TPRG1	0.00338239029558122	0.355659995005281
PPIE	0.00338302237836195	0.355653415972226
ANKLE1	0.00339117340825453	0.355568673725088
EGLN2	0.00339929337795827	0.355484434202054
CMTR2	0.00339960011892925	0.355481255466368
ANKRD13D	0.00340682972508032	0.355406409257221
NSRP1	0.00340891382181167	0.355384859363184
ANKRD65	0.00341698359733242	0.355301526878966
MEIS1	0.00341931047750294	0.355277530851723
TTC23	0.00342792092572612	0.355188861341545
KMT5C	0.00343684757277522	0.355097144355512
CUL9	0.00343811434346568	0.355084146053877
KCP	0.00344143781106572	0.355050064255062
RRP1B	0.00344525887840517	0.355010915747571
PDXDC1	0.00344716511241523	0.354991399967564
CRCP	0.00344935151451823	0.354969027665504
LRP5L	0.00346306814057687	0.354828959441035
BSDC1	0.00346411054111201	0.35481833506386
FBLN7	0.0034696211095434	0.354762217282225
SLC23A1	0.0034763703277368	0.354693593289503
RIN1	0.00347688905561776	0.354688323922045
ZGLP1	0.00347725415010293	0.354684615619775
[truncated: 12,935 more rows]
